# Supplementary material for: Developing serum proteomics based prediction models of disease progression in ADPKD
Source: Nat Commun. 2025 Jul 19;16:6646. doi: 10.1038/s41467-025-61887-8 (PMC12274525; doi:10.1038/s41467-025-61887-8)
Supplement: Supplementary file 3 — Supplementary Data S1 [file 41467_2025_61887_MOESM3_ESM.csv]

	query	significant	p_value	term_size	query_size	intersection_size	precision	recall	term_id	source	term_name	effective_domain_size	source_order	parents	evidence_codes	intersection
1	query_1	TRUE	1.14921954198057e-06	5	80	5	0.0625	1	CORUM:6820	CORUM	APOL1 complex B (APOL1, APOA1, HPR, FN1, IGHM)	3383	2393	CORUM:0000000	CORUM,CORUM,CORUM,CORUM,CORUM	ENSG00000118137,ENSG00000115414,ENSG00000211899,ENSG00000100342,ENSG00000261701
2	query_1	TRUE	2.55474528444233e-05	4	80	4	0.05	1	CORUM:6819	CORUM	APOL1 complex A (APOL1, APOA1, HPR, C3)	3383	2392	CORUM:0000000	CORUM,CORUM,CORUM,CORUM	ENSG00000125730,ENSG00000118137,ENSG00000100342,ENSG00000261701
3	query_1	TRUE	0.000448573457735847	3	80	3	0.0375	1	CORUM:6417	CORUM	Fibrinogen complex	3383	2112	CORUM:0000000	CORUM,CORUM,CORUM	ENSG00000171564,ENSG00000171557,ENSG00000171560
4	query_1	TRUE	0.000448573457735847	3	80	3	0.0375	1	CORUM:6823	CORUM	CP–LF–MPO complex	3383	2396	CORUM:0000000	CORUM,CORUM,CORUM	ENSG00000047457,ENSG00000012223,ENSG00000005381
5	query_1	TRUE	0.000448573457735847	3	80	3	0.0375	1	CORUM:2255	CORUM	Cofilin-actin-CAP1 complex	3383	968	CORUM:0000000	CORUM,CORUM,CORUM	ENSG00000075624,ENSG00000172757,ENSG00000131236
6	query_1	TRUE	0.000681474892933751	16	80	5	0.0625	0.3125	CORUM:5199	CORUM	Kinase maturation complex 1	3383	1586	CORUM:0000000	CORUM,CORUM,CORUM,CORUM,CORUM	ENSG00000108953,ENSG00000164924,ENSG00000134308,ENSG00000096384,ENSG00000166913
7	query_1	TRUE	7.70132678909361e-75	1988	402	180	0.447761194029851	0.0905432595573441	GO:0006955	GO:BP	immune response	21031	2617	c("GO:0002376", "GO:0050896")	IDA,IDA,IMP,IMP,IDA IMP IBA IEA,IMP NAS,IBA IEA,IDA IEA,IBA TAS NAS IEA,IEA,IDA,IMP IBA TAS IEA,IEA,IBA,IGI IBA IEA,IBA,NAS IEA,IDA,IBA IEA,IBA IEA,IBA NAS IEA,IBA IEA,IBA IEA,IBA IEA,IBA IEA,IGI IBA IEA,IBA NAS IEA,IEA,IDA IEA,IEA,IEA,IBA NAS IEA,IDA IBA TAS IEA,IBA,IEA,NAS IEA,IBA IEA,IDA IMP ISS TAS,IDA,IDA IEA,IDA IBA TAS NAS IEA,IEA,IEA,IDA IBA TAS NAS IEA,IDA IEA,IDA,IDA,IBA IEA,IBA NAS IEA…	ENSG00000108953,ENSG00000164924,ENSG00000204388,ENSG00000204389,ENSG00000127241,ENSG00000102879,ENSG00000211677,ENSG00000175899,ENSG00000112936,ENSG00000130203,ENSG00000144381,ENSG00000125730,ENSG00000205403,ENSG00000254709,ENSG00000244731,ENSG00000091513,ENSG00000176919,ENSG00000136167,ENSG00000223648,ENSG00000211946,ENSG00000270550,ENSG00000224650,ENSG00000282639,ENSG00000211957,ENSG00000211958…
8	query_1	TRUE	5.34295821859595e-74	2776	402	207	0.514925373134328	0.0745677233429395	GO:0002376	GO:BP	immune system process	21031	913	GO:0008150	IDA,IDA,IMP,IMP,IDA IMP IBA IEA,IMP NAS IEA,IBA IEA,IDA IEA,IBA TAS NAS IEA,IEA,IDA ISS IBA IEA,IMP IBA TAS IEA,IEA,IBA,IGI IBA IEA,IBA,NAS IEA,IDA,IBA IEA,IBA IEA,IBA NAS IEA,IBA IEA,IBA IEA,IBA IEA,IBA IEA,IMP IBA IEA,IGI IBA TAS IEA,IBA NAS IEA,IDA IEA,IDA IEA,IMP IEA,IEA,IBA NAS IEA,IDA IBA TAS IEA,IBA,NAS,IEA,NAS IEA,IBA IEA,IDA IMP ISS TAS,IDA,IDA IEA,IDA IBA TAS NAS IEA,IEA,IEA,IDA IBA TAS…	ENSG00000108953,ENSG00000164924,ENSG00000204388,ENSG00000204389,ENSG00000127241,ENSG00000102879,ENSG00000211677,ENSG00000175899,ENSG00000112936,ENSG00000130203,ENSG00000144381,ENSG00000125730,ENSG00000205403,ENSG00000254709,ENSG00000244731,ENSG00000091513,ENSG00000176919,ENSG00000136167,ENSG00000223648,ENSG00000211946,ENSG00000270550,ENSG00000224650,ENSG00000282639,ENSG00000211957,ENSG00000211958…
9	query_1	TRUE	8.59214828092061e-60	204	402	66	0.164179104477612	0.323529411764706	GO:0016064	GO:BP	immunoglobulin mediated immune response	21031	5156	GO:0019724	IBA,IEA,IDA,IEA,IEA,IBA,IEA,IEA,IBA,IBA,IBA,IBA,IBA,IBA,IBA,IEA,IEA,IEA,IBA,IEA,IEA,IEA,IBA,IBA,IDA IEA,IDA IBA,IEA,IBA,IEA,IBA,IBA,IBA,IEA,IDA IBA IEA,TAS IEA,IEA,IEA,IBA,IBA,IBA,IEA,IBA,IDA NAS IEA,IDA,IBA,IBA,IDA NAS IEA,IBA,IBA,IBA,IEA,IBA,IDA,IBA,IBA,IBA,IBA,IBA,IBA,IBA,IBA,IBA,IBA,IBA,IBA,IBA	ENSG00000211677,ENSG00000112936,ENSG00000144381,ENSG00000125730,ENSG00000205403,ENSG00000254709,ENSG00000244731,ENSG00000176919,ENSG00000223648,ENSG00000211946,ENSG00000270550,ENSG00000224650,ENSG00000282639,ENSG00000211957,ENSG00000211958,ENSG00000224389,ENSG00000113600,ENSG00000106804,ENSG00000211942,ENSG00000157131,ENSG00000244255,ENSG00000039537,ENSG00000211974,ENSG00000274576,ENSG00000123843…
10	query_1	TRUE	1.04706750190282e-59	739	402	106	0.263681592039801	0.143437077131258	GO:0002250	GO:BP	adaptive immune response	21031	789	GO:0006955	IBA IEA,IEA,IDA,IEA,IEA,IBA,IEA,IEA,IBA IEA,IBA IEA,IBA IEA,IBA IEA,IBA IEA,IBA IEA,IBA IEA,IEA,IEA,IEA,IBA IEA,IEA,IEA,IEA,IEA,IBA IEA,IBA IEA,IDA IEA,IDA IBA NAS IEA,IEA,IBA IEA,IEA,IBA IEA,IEA,IEA,IEA,IEA,IEA,IEA,IBA IEA,IBA NAS IEA,IEA,IDA IBA IEA,TAS IEA,IEA,IEA,IDA,IBA NAS IEA,IBA NAS IEA,IBA IEA,IEA,IDA IBA NAS IEA,IDA NAS IEA,IEA,IDA,IEA,IEA,IBA IEA,IEA,IBA NAS IEA,IDA NAS IEA,IEA,IEA,IEA…	ENSG00000211677,ENSG00000112936,ENSG00000144381,ENSG00000125730,ENSG00000205403,ENSG00000254709,ENSG00000244731,ENSG00000176919,ENSG00000223648,ENSG00000211946,ENSG00000270550,ENSG00000224650,ENSG00000282639,ENSG00000211957,ENSG00000211958,ENSG00000224389,ENSG00000113600,ENSG00000106804,ENSG00000211942,ENSG00000171564,ENSG00000157131,ENSG00000244255,ENSG00000039537,ENSG00000211974,ENSG00000274576…
11	query_1	TRUE	1.56539034186419e-59	207	402	66	0.164179104477612	0.318840579710145	GO:0019724	GO:BP	B cell mediated immunity	21031	6233	c("GO:0002449", "GO:0002460")	IBA,IEA,IDA,IEA,IEA,IBA,IEA,IEA,IBA,IBA,IBA,IBA,IBA,IBA,IBA,IEA,IEA,IEA,IBA,IEA,IEA,IEA,IBA,IBA,IDA IEA,IDA IBA,IEA,IBA,IEA,IBA,IBA,IBA,IEA,IDA IBA IEA,TAS IEA,IEA,IEA,IBA,IBA,IBA,IEA,IBA,IDA NAS IEA,IDA,IBA,IBA,IDA NAS IEA,IBA,IBA,IBA,IEA,IBA,IDA,IBA,IBA,IBA,IBA,IBA,IBA,IBA,IBA,IBA,IBA,IBA,IBA,IBA	ENSG00000211677,ENSG00000112936,ENSG00000144381,ENSG00000125730,ENSG00000205403,ENSG00000254709,ENSG00000244731,ENSG00000176919,ENSG00000223648,ENSG00000211946,ENSG00000270550,ENSG00000224650,ENSG00000282639,ENSG00000211957,ENSG00000211958,ENSG00000224389,ENSG00000113600,ENSG00000106804,ENSG00000211942,ENSG00000157131,ENSG00000244255,ENSG00000039537,ENSG00000211974,ENSG00000274576,ENSG00000123843…
12	query_1	TRUE	2.33457808745971e-58	64	402	44	0.109452736318408	0.6875	GO:0006956	GO:BP	complement activation	21031	2618	c("GO:0002252", "GO:0002253", "GO:0006959")	IDA IMP IBA IEA,IDA,IBA TAS IEA,IMP IBA IEA,IEA,IGI IBA IEA,IEA,IGI IBA IEA,IBA IEA,IEA,IDA IBA TAS IEA,IDA IBA IEA,IEA,IDA IBA TAS IEA,IDA IEA,IBA,IBA NAS,IEA,IBA,IPI,NAS IEA,IBA,IBA TAS IEA,IEA,IDA IBA IEA,IEA,IMP IBA TAS IEA,IEA,TAS IEA,IBA,IBA,IDA IEA,IBA,IDA TAS NAS IEA,TAS IEA,IBA,IBA,IDA NAS IEA,IDA IBA IEA,IBA TAS,IDA IBA IEA,IBA,IDA IBA IEA,IDA IMP	ENSG00000127241,ENSG00000175899,ENSG00000112936,ENSG00000125730,ENSG00000205403,ENSG00000244731,ENSG00000176919,ENSG00000224389,ENSG00000113600,ENSG00000106804,ENSG00000000971,ENSG00000157131,ENSG00000244255,ENSG00000039537,ENSG00000123843,ENSG00000211896,ENSG00000134389,ENSG00000139178,ENSG00000116785,ENSG00000167768,ENSG00000126759,ENSG00000211893,ENSG00000021852,ENSG00000073754,ENSG00000123838…
13	query_1	TRUE	4.20193000542779e-53	254	402	66	0.164179104477612	0.259842519685039	GO:0006959	GO:BP	humoral immune response	21031	2621	GO:0006955	IDA IMP IBA IEA,IDA,IBA TAS IEA,IMP IBA IEA,IEA,IGI IBA IEA,IBA,IEA,IGI IBA IEA,IBA IEA,IEA,IDA,IDA IBA TAS IEA,IBA,IDA,IDA IBA IEA,IEA,IDA IBA TAS IEA,IDA,IDA IEA,IBA,IEA,IBA NAS,IEA,IBA,IPI,IDA,TAS,NAS IEA,IBA,IBA TAS IEA,IEA,IDA IBA IEA,IDA IMP IBA TAS IEA,IEA,IDA IBA IEA,IMP IBA TAS IEA,IEA,TAS IEA,IDA IBA,IDA IBA,IDA IBA,IBA,IDA IEA,IDA IBA,IDA,IDA TAS NAS IEA,TAS IEA,IMP,IDA,IBA,IBA,IDA NAS…	ENSG00000127241,ENSG00000175899,ENSG00000112936,ENSG00000125730,ENSG00000205403,ENSG00000244731,ENSG00000091513,ENSG00000176919,ENSG00000224389,ENSG00000113600,ENSG00000106804,ENSG00000111640,ENSG00000000971,ENSG00000109272,ENSG00000171564,ENSG00000157131,ENSG00000244255,ENSG00000039537,ENSG00000113905,ENSG00000123843,ENSG00000211896,ENSG00000110169,ENSG00000134389,ENSG00000139178,ENSG00000116785…
14	query_1	TRUE	4.64653828488247e-52	698	402	96	0.238805970149254	0.137535816618911	GO:0002252	GO:BP	immune effector process	21031	791	GO:0002376	IDA IMP IBA IEA,IMP,IBA,IDA,IBA TAS IEA,IDA,IMP IBA IEA,IEA,IBA,IGI IBA IEA,IEA,IDA,IBA,IBA,IBA,IBA,IBA,IBA,IBA,IGI IBA TAS IEA,IBA IEA,IEA,IBA,IDA IBA TAS IEA,IEA,IDA,IDA IBA IEA,IEA,IDA IBA TAS IEA,IBA,IBA,IDA IEA,IDA IBA,IEA,IBA NAS,IBA,IEA,IBA,IPI,IBA,IBA,NAS IEA,IBA,IBA TAS IEA,IEA,IDA IBA IEA,IEA,IMP IBA TAS IEA,IEA,ISS TAS IEA,IBA,IBA,IBA,IDA IEA,IBA,IDA,ISS,IDA TAS NAS IEA,TAS IEA,IDA,IBA…	ENSG00000127241,ENSG00000102879,ENSG00000211677,ENSG00000175899,ENSG00000112936,ENSG00000144381,ENSG00000125730,ENSG00000205403,ENSG00000254709,ENSG00000244731,ENSG00000176919,ENSG00000136167,ENSG00000223648,ENSG00000211946,ENSG00000270550,ENSG00000224650,ENSG00000282639,ENSG00000211957,ENSG00000211958,ENSG00000224389,ENSG00000113600,ENSG00000106804,ENSG00000211942,ENSG00000000971,ENSG00000161031…
15	query_1	TRUE	9.54376959415628e-51	8976	402	321	0.798507462686567	0.0357620320855615	GO:0050896	GO:BP	response to stimulus	21031	13774	GO:0008150	IDA IBA TAS,IDA IMP IBA TAS,HMP IEA,IDA IMP TAS,IDA IMP TAS IEA,IDA IEA,IEA,IDA IMP IBA IEA,IDA IMP NAS IEA,IBA IEA,IDA IEA,IBA TAS NAS IEA,IEP,IDA IBA IEA,IDA IMP IGI TAS NAS IC IEA,IDA ISS IBA IEA,IDA IMP IBA TAS IEA,IEA,IDA TAS IC IEA,IDA IMP,IEA,IBA,IGI IBA IEA,IBA TAS IEA,NAS IEA,IDA,IGI IBA IEA,IEP IEA,NAS,NAS IEA,IDA IMP,IBA IEA,IBA IEA,IBA NAS IEA,IBA IEA,IBA IEA,IBA IEA,IBA,IBA IEA,IBA,I…	ENSG00000108953,ENSG00000164924,ENSG00000137076,ENSG00000204388,ENSG00000204389,ENSG00000163631,ENSG00000118271,ENSG00000127241,ENSG00000102879,ENSG00000211677,ENSG00000175899,ENSG00000112936,ENSG00000084674,ENSG00000113889,ENSG00000130203,ENSG00000144381,ENSG00000125730,ENSG00000205403,ENSG00000126218,ENSG00000130402,ENSG00000117601,ENSG00000254709,ENSG00000244731,ENSG00000198734,ENSG00000196136…
16	query_1	TRUE	4.28683337016359e-46	361	402	69	0.171641791044776	0.191135734072022	GO:0002449	GO:BP	lymphocyte mediated immunity	21031	979	GO:0002443	IMP,IBA,IEA,IDA,IEA,IEA,IBA,IEA,IEA,IBA,IBA,IBA,IBA,IBA,IBA,IBA,IEA,IEA,IEA,IBA,IEA,IEA,IEA,IBA,IBA,IDA IEA,IDA IBA,IEA,IBA,IEA,IBA,IBA,IBA,IEA,IDA IBA IEA,TAS IEA,IEA,IEA,IBA,IBA,IBA,IEA,IBA,IDA NAS IEA,IDA,IBA,IBA,IDA NAS IEA,IBA,IBA,IEA,IBA,IEA,IBA,IDA,IBA,IBA,IDA IMP,IBA,IBA,IBA,IBA,IBA,IBA,IBA,IBA,IBA,IBA,IBA	ENSG00000102879,ENSG00000211677,ENSG00000112936,ENSG00000144381,ENSG00000125730,ENSG00000205403,ENSG00000254709,ENSG00000244731,ENSG00000176919,ENSG00000223648,ENSG00000211946,ENSG00000270550,ENSG00000224650,ENSG00000282639,ENSG00000211957,ENSG00000211958,ENSG00000224389,ENSG00000113600,ENSG00000106804,ENSG00000211942,ENSG00000157131,ENSG00000244255,ENSG00000039537,ENSG00000211974,ENSG00000274576…
17	query_1	TRUE	1.0435597175084e-42	375	402	67	0.166666666666667	0.178666666666667	GO:0002460	GO:BP	adaptive immune response based on somatic recombination of immune receptors built from immunoglobulin superfamily domains	21031	990	GO:0002250	IBA,IEA,IDA,IEA,IEA,IBA,IEA,IEA,IBA,IBA,IBA,IBA,IBA,IBA,IBA,IEA,IEA,IEA,IBA,IEA,IEA,IEA,IBA,IBA,IDA IEA,IDA IBA,IEA,IBA,IEA,IBA,IBA,IBA,IEA,IDA IBA IEA,TAS IEA,IEA,IEA,IBA,IBA,IBA,IEA,IBA,IDA NAS IEA,IDA,IBA,IBA,IDA NAS IEA,IBA,IBA,IBA,IEA,IBA,IDA,IBA,IBA,IDA,IBA,IBA,IBA,IBA,IBA,IBA,IBA,IBA,IBA,IBA,IBA	ENSG00000211677,ENSG00000112936,ENSG00000144381,ENSG00000125730,ENSG00000205403,ENSG00000254709,ENSG00000244731,ENSG00000176919,ENSG00000223648,ENSG00000211946,ENSG00000270550,ENSG00000224650,ENSG00000282639,ENSG00000211957,ENSG00000211958,ENSG00000224389,ENSG00000113600,ENSG00000106804,ENSG00000211942,ENSG00000157131,ENSG00000244255,ENSG00000039537,ENSG00000211974,ENSG00000274576,ENSG00000123843…
18	query_1	TRUE	5.35652353393735e-41	460	402	71	0.176616915422886	0.154347826086957	GO:0002443	GO:BP	leukocyte mediated immunity	21031	973	GO:0002252	IMP,IBA,IEA,IDA,IEA,IEA,IBA,IEA,IEA,IBA,IBA,IBA,IBA,IBA,IBA,IBA,IEA,IEA,IEA,IBA,IEA,IEA,IEA,IBA,IBA,IDA IEA,IDA IBA,IEA,IBA,IEA,IBA,IBA,IBA,IEA,IDA IBA IEA,TAS IEA,IEA,IEA,IBA,IBA,IBA,IEA,IBA,IDA,IDA NAS IEA,IDA,IBA,IBA,IDA NAS IEA,IBA,IBA,IEA,IEA,IBA,IEA,IBA,IDA,IBA,IBA,IDA IMP,IBA,IBA,IBA,IBA,IBA,IBA,IBA,IBA,IBA,IBA,IBA	ENSG00000102879,ENSG00000211677,ENSG00000112936,ENSG00000144381,ENSG00000125730,ENSG00000205403,ENSG00000254709,ENSG00000244731,ENSG00000176919,ENSG00000223648,ENSG00000211946,ENSG00000270550,ENSG00000224650,ENSG00000282639,ENSG00000211957,ENSG00000211958,ENSG00000224389,ENSG00000113600,ENSG00000106804,ENSG00000211942,ENSG00000157131,ENSG00000244255,ENSG00000039537,ENSG00000211974,ENSG00000274576…
19	query_1	TRUE	2.07823340957839e-40	1791	402	130	0.323383084577114	0.0725851479620324	GO:0006952	GO:BP	defense response	21031	2614	GO:0006950	IDA,IDA,IMP,IMP,IMP IBA IEA,IMP NAS,IDA IEA,IEA,IEA,IMP IC IEA,IDA,IEA,IEA,IEA,NAS IEA,IBA,IEP IEA,IEA,IEA,IEA,TAS IEA,IDA IEA,IEA,IEA,IDA IEA,IEA,IDA IBA NAS IEA,IBA IEA,IDA,IDA IEA,IEA,IEA,IEA,IDA IEA,IDA,IEA,IDA IBA,IEA,TAS,IMP NAS,IEA,IDA IEP IEA,IPI IEA,IDA,TAS,IDA,IDA,IEA,IDA IBA TAS IEA,TAS IEA,IDA IBA TAS IC,IEA,TAS IEA,IBA,IEA,TAS IEA,IEA,IDA TAS,IEA,IDA IMP IBA IEA,IEA,IDA IMP IBA TAS I…	ENSG00000108953,ENSG00000164924,ENSG00000204388,ENSG00000204389,ENSG00000127241,ENSG00000102879,ENSG00000175899,ENSG00000112936,ENSG00000113889,ENSG00000130203,ENSG00000144381,ENSG00000125730,ENSG00000205403,ENSG00000244731,ENSG00000196136,ENSG00000091513,ENSG00000055955,ENSG00000176919,ENSG00000224389,ENSG00000113600,ENSG00000106804,ENSG00000111640,ENSG00000148180,ENSG00000160323,ENSG00000000971…
20	query_1	TRUE	1.35254780100014e-36	41	402	28	0.0696517412935323	0.682926829268293	GO:0006958	GO:BP	complement activation, classical pathway	21031	2620	c("GO:0002455", "GO:0006956")	IEA,IEA,IEA,IEA,IEA,IEA,IEA,IEA,IEA,IEA,IEA,IDA IEA,IBA,IEA,IBA,IEA,IDA IBA IEA,TAS IEA,IEA,IEA,IBA,IBA,IEA,IBA,IDA NAS IEA,IBA,IDA NAS IEA,IEA	ENSG00000112936,ENSG00000125730,ENSG00000205403,ENSG00000244731,ENSG00000176919,ENSG00000224389,ENSG00000113600,ENSG00000106804,ENSG00000157131,ENSG00000244255,ENSG00000039537,ENSG00000123843,ENSG00000211896,ENSG00000139178,ENSG00000211893,ENSG00000021852,ENSG00000123838,ENSG00000166278,ENSG00000182326,ENSG00000120885,ENSG00000211890,ENSG00000211895,ENSG00000149131,ENSG00000211899,ENSG00000173372…
21	query_1	TRUE	1.59699622993449e-36	3855	402	187	0.465174129353234	0.0485084306095979	GO:0006950	GO:BP	response to stress	21031	2613	GO:0050896	IDA,IDA,HMP,IDA IMP TAS,IDA IMP TAS,IDA,IMP IBA IEA,IMP NAS,IDA IEA,IEA,IDA IBA IEA,IDA IMP IGI NAS IC IEA,IDA ISS IBA,IEA,IEA,TAS IC IEA,IEA,IEA,IBA TAS IEA,NAS IEA,IBA,IEP IEA,NAS,IEA,IEA,IEA,IDA HMP NAS IEA,TAS IEA,IDA IEA,IEA,NAS IEA,IDA IEA,IDA HMP NAS,IMP HMP IEA,IDA IBA NAS IEA,IBA IEA,IDA IMP IBA TAS NAS IEA,ISS IEA,TAS IEA,IDA,IDA IBA IEA,IEA,IEA,IDA IMP IBA IEA,IEA,IDA IEA,IDA TAS NAS I…	ENSG00000108953,ENSG00000164924,ENSG00000137076,ENSG00000204388,ENSG00000204389,ENSG00000163631,ENSG00000127241,ENSG00000102879,ENSG00000175899,ENSG00000112936,ENSG00000113889,ENSG00000130203,ENSG00000144381,ENSG00000125730,ENSG00000205403,ENSG00000126218,ENSG00000117601,ENSG00000244731,ENSG00000198734,ENSG00000196136,ENSG00000091513,ENSG00000055955,ENSG00000124942,ENSG00000176919,ENSG00000224389…
22	query_1	TRUE	9.61112452476812e-35	228	402	49	0.121890547263682	0.214912280701754	GO:0007596	GO:BP	blood coagulation	21031	3089	c("GO:0007599", "GO:0042060", "GO:0050817")	HMP,IDA IBA IEA,IDA,TAS IC IEA,IEA,IBA TAS IEA,HMP NAS,NAS IEA,HMP,HMP,IDA IMP IBA NAS IEA,TAS IEA,IDA IBA IEA,IDA IMP IBA IEA,IDA TAS NAS IEA,IDA ISS IBA IEA,TAS,HMP,IBA IEA,IDA IMP IEA,IDA,NAS,IDA TAS IEA,IEA,NAS IC,IBA,IDA IBA TAS IEA,IDA IBA IC IEA,IDA IBA TAS IEA,IDA,IDA IEA,IEA,IBA IEA,IDA IBA TAS IEA,IDA TAS IEA,IEA,IEA,IDA IMP HMP IBA IEA,IBA TAS IEA,IEA,ISS IEA,HMP,IDA IMP IBA IEA,IEA,HM…	ENSG00000137076,ENSG00000113889,ENSG00000130203,ENSG00000126218,ENSG00000117601,ENSG00000198734,ENSG00000196924,ENSG00000160323,ENSG00000075624,ENSG00000184009,ENSG00000110799,ENSG00000184500,ENSG00000171564,ENSG00000171557,ENSG00000088926,ENSG00000113905,ENSG00000123843,ENSG00000100345,ENSG00000126231,ENSG00000122194,ENSG00000137801,ENSG00000167768,ENSG00000091583,ENSG00000105664,ENSG00000109072…
23	query_1	TRUE	2.74037662133332e-34	233	402	49	0.121890547263682	0.210300429184549	GO:0050817	GO:BP	coagulation	21031	13708	GO:0032501	HMP,IDA IBA IEA,IDA,TAS IC IEA,IEA,IBA TAS IEA,HMP NAS,NAS IEA,HMP,HMP,IDA IMP IBA NAS IEA,TAS IEA,IDA IBA IEA,IDA IMP IBA IEA,IDA TAS NAS IEA,IDA ISS IBA IEA,TAS,HMP,IBA IEA,IDA IMP IEA,IDA,NAS,IDA TAS IEA,IEA,NAS IC,IBA,IDA IBA TAS IEA,IDA IBA IC IEA,IDA IBA TAS IEA,IDA,IDA IEA,IEA,IBA IEA,IDA IBA TAS IEA,IDA TAS IEA,IEA,IEA,IDA IMP HMP IBA IEA,IMP IBA TAS IEA,IEA,ISS IEA,HMP,IDA IMP IBA IEA,IE…	ENSG00000137076,ENSG00000113889,ENSG00000130203,ENSG00000126218,ENSG00000117601,ENSG00000198734,ENSG00000196924,ENSG00000160323,ENSG00000075624,ENSG00000184009,ENSG00000110799,ENSG00000184500,ENSG00000171564,ENSG00000171557,ENSG00000088926,ENSG00000113905,ENSG00000123843,ENSG00000100345,ENSG00000126231,ENSG00000122194,ENSG00000137801,ENSG00000167768,ENSG00000091583,ENSG00000105664,ENSG00000109072…
24	query_1	TRUE	3.99980266903412e-34	235	402	49	0.121890547263682	0.208510638297872	GO:0007599	GO:BP	hemostasis	21031	3092	GO:0050878	HMP,IDA IBA IEA,IDA,TAS IC IEA,IEA,IBA TAS IEA,HMP NAS,NAS IEA,HMP,HMP,IDA IMP IBA NAS IEA,TAS IEA,IDA IBA IEA,IDA IMP IBA IEA,IDA TAS NAS IEA,IDA ISS IBA IEA,TAS,HMP,IBA IEA,IDA IMP IEA,IDA,NAS,IDA TAS IEA,IEA,NAS IC,IBA,IDA IBA TAS IEA,IDA IBA IC IEA,IDA IBA TAS IEA,IDA,IDA IEA,IEA,IBA IEA,IDA IBA TAS IEA,IDA TAS IEA,IEA,IEA,IDA IMP HMP IBA IEA,IBA TAS IEA,IEA,ISS IEA,HMP,IDA IMP IBA IEA,IEA,HM…	ENSG00000137076,ENSG00000113889,ENSG00000130203,ENSG00000126218,ENSG00000117601,ENSG00000198734,ENSG00000196924,ENSG00000160323,ENSG00000075624,ENSG00000184009,ENSG00000110799,ENSG00000184500,ENSG00000171564,ENSG00000171557,ENSG00000088926,ENSG00000113905,ENSG00000123843,ENSG00000100345,ENSG00000126231,ENSG00000122194,ENSG00000137801,ENSG00000167768,ENSG00000091583,ENSG00000105664,ENSG00000109072…
25	query_1	TRUE	1.11123169308188e-33	1724	402	118	0.293532338308458	0.068445475638051	GO:0044419	GO:BP	biological process involved in interspecies interaction between organisms	21031	11378	GO:0008150	IDA,IDA,IMP IEA,IMP IEA,IMP IBA IEA,IMP NAS,IDA,IEA,IEP,IMP IEA,IDA IMP,IEA,IEA,IEA,IBA IEA,IEA,IDA IEA,IEA,IEA,IDA IEA,IMP IEA,IEA,IDA IEA,IEA,IDA IBA NAS IEA,IBA,IDA IEA,IEA,IEA,IEA,IDA IEA,IDA,IDA IEA,IBA,IEA,IMP NAS,IEA,IDA,IEA,IPI,IDA,IDA,IDA,IDA IBA TAS IEA,IEA,IMP IEP,IDA IBA,IEA,TAS IEA,IBA,IEA,IDA IEA,TAS,IDA IMP IBA IEA,IMP,IEA,IDA IMP IBA TAS IEA,IBA IEA,IEA,IEP IEA,IEA,IDA,IDA IBA,IDA…	ENSG00000108953,ENSG00000164924,ENSG00000204388,ENSG00000204389,ENSG00000127241,ENSG00000102879,ENSG00000175899,ENSG00000112936,ENSG00000084674,ENSG00000130203,ENSG00000144381,ENSG00000125730,ENSG00000205403,ENSG00000244731,ENSG00000091513,ENSG00000176919,ENSG00000224389,ENSG00000113600,ENSG00000106804,ENSG00000111640,ENSG00000148180,ENSG00000160323,ENSG00000000971,ENSG00000184009,ENSG00000161031…
26	query_1	TRUE	2.72067926315948e-33	55	402	29	0.0721393034825871	0.527272727272727	GO:0002455	GO:BP	humoral immune response mediated by circulating immunoglobulin	21031	985	c("GO:0006959", "GO:0016064")	IEA,IEA,IEA,IEA,IEA,IEA,IEA,IEA,IEA,IEA,IEA,IDA IEA,IBA,IEA,IEA,IBA,IEA,IDA IBA IEA,TAS IEA,IEA,IEA,IBA,IBA,IEA,IBA,IDA NAS IEA,IBA,IDA NAS IEA,IEA	ENSG00000112936,ENSG00000125730,ENSG00000205403,ENSG00000244731,ENSG00000176919,ENSG00000224389,ENSG00000113600,ENSG00000106804,ENSG00000157131,ENSG00000244255,ENSG00000039537,ENSG00000123843,ENSG00000211896,ENSG00000110169,ENSG00000139178,ENSG00000211893,ENSG00000021852,ENSG00000123838,ENSG00000166278,ENSG00000182326,ENSG00000120885,ENSG00000211890,ENSG00000211895,ENSG00000149131,ENSG00000211899…
27	query_1	TRUE	2.76799939821166e-32	1113	402	93	0.23134328358209	0.0835579514824798	GO:0140546	GO:BP	defense response to symbiont	21031	20385	GO:0098542	IDA,IDA,IMP,IMP,IMP IBA IEA,IMP NAS,IDA,IEA,IEA,IDA,IEA,IEA,IEA,IBA,IEA,IEA,IEA,IEA,IDA IEA,IEA,IEA,IDA IEA,IEA,NAS,IBA,IDA IEA,IEA,IEA,IEA,IDA IEA,IDA,IEA,IBA,IEA,IMP NAS,IEA,IPI,IDA,IDA,TAS,IDA IBA,IEA,IBA,IEA,IEA,TAS,IDA IMP IBA IEA,IEA,IDA IBA IEA,IEA,IEA,IEA,IDA,IDA IBA,IDA IBA,IBA,IDA IEA,IDA IBA,IDA,IDA IEA,IDA,ISS IEA,IEA,TAS IEA,IDA,IEA,IMP IBA,IDA IEA,ISS IEA,IBA,IEA,IDA ISS IBA IEA,IDA…	ENSG00000108953,ENSG00000164924,ENSG00000204388,ENSG00000204389,ENSG00000127241,ENSG00000102879,ENSG00000175899,ENSG00000112936,ENSG00000130203,ENSG00000144381,ENSG00000125730,ENSG00000205403,ENSG00000244731,ENSG00000091513,ENSG00000176919,ENSG00000224389,ENSG00000113600,ENSG00000106804,ENSG00000111640,ENSG00000148180,ENSG00000160323,ENSG00000000971,ENSG00000184009,ENSG00000161031,ENSG00000109272…
28	query_1	TRUE	2.38749591317705e-31	1220	402	96	0.238805970149254	0.0786885245901639	GO:0098542	GO:BP	defense response to other organism	21031	19336	c("GO:0006952", "GO:0051707")	IDA,IDA,IMP,IMP,IMP IBA IEA,IMP NAS,IDA,IEA,IEA,IDA,IEA,IEA,IEA,IBA,IEA,IEA,IEA,IEA,IDA IEA,IEA,IEA,IDA IEA,IEA,IDA IBA NAS,IBA,IDA IEA,IEA,IEA,IEA,IDA IEA,IDA,IEA,IBA,IEA,IMP NAS,IEA,IPI,IDA,IDA,IDA IBA TAS IEA,IEA,IDA IBA,TAS IEA,IBA,IEA,IEA,TAS,IDA IMP IBA IEA,IEA,IDA IMP IBA TAS IEA,IEA,IEA,IEA,IDA,IDA IBA,IDA IBA,IBA,IDA IEA,IDA IBA,IDA,IDA IEA,IDA,ISS IEA,IEA,TAS IEA,IDA,IEA,IMP IBA,IDA IEA…	ENSG00000108953,ENSG00000164924,ENSG00000204388,ENSG00000204389,ENSG00000127241,ENSG00000102879,ENSG00000175899,ENSG00000112936,ENSG00000130203,ENSG00000144381,ENSG00000125730,ENSG00000205403,ENSG00000244731,ENSG00000091513,ENSG00000176919,ENSG00000224389,ENSG00000113600,ENSG00000106804,ENSG00000111640,ENSG00000148180,ENSG00000160323,ENSG00000000971,ENSG00000184009,ENSG00000161031,ENSG00000109272…
29	query_1	TRUE	1.49999080326531e-30	2723	402	145	0.360696517412935	0.0532500918105031	GO:0009605	GO:BP	response to external stimulus	21031	3570	GO:0050896	IDA,IDA,IMP,IMP,IDA,IMP IBA IEA,IDA IMP NAS IEA,IDA IEA,IEA,IEP,IDA IBA,IDA IGI IC IEA,IDA,IEA,IEA,IEA,IEA,IEA,IBA IEA,IEA,IDA IEA,IEA,IEA,IDA TAS IEA,IEA,IDA IEA,ISS IEA,IEA,IDA IEA,IEA,IDA IBA NAS IEA,IBA IEA,IDA,ISS IEA,IEA,IDA,IDA IEA,IEA,IEA,IDA,IEA,IDA IEA,IDA IEA,IDA IBA IEA,IDA IEA,IBA,IEA,TAS,IMP NAS,IEA,IDA IEA,IDA ISS IEA,IPI NAS IEA,ISS,IDA TAS,IDA TAS IEA,IDA,IDA IBA TAS IEA,IEA,IEP,…	ENSG00000108953,ENSG00000164924,ENSG00000204388,ENSG00000204389,ENSG00000163631,ENSG00000127241,ENSG00000102879,ENSG00000175899,ENSG00000112936,ENSG00000084674,ENSG00000113889,ENSG00000130203,ENSG00000144381,ENSG00000125730,ENSG00000205403,ENSG00000117601,ENSG00000244731,ENSG00000198734,ENSG00000091513,ENSG00000176919,ENSG00000224389,ENSG00000113600,ENSG00000196924,ENSG00000106804,ENSG00000167552…
30	query_1	TRUE	2.9534825807322e-30	1586	402	108	0.26865671641791	0.0680958385876419	GO:0009607	GO:BP	response to biotic stimulus	21031	3572	GO:0050896	IDA,IDA,IMP,IMP,IMP IBA IEA,IMP NAS,IDA,IEA,IEP,IEA,IDA,IEA,IEA,IEA,IBA IEA,IEA,IDA IEA,IEA,IEA,IDA IEA,IEA,IEA,IDA IEA,IEA,IDA IBA NAS,IBA,NAS,IDA IEA,IEA,IEA,IEA,IDA IEA,IDA,IDA IEA,IBA,IEA,IMP NAS,IEA,IPI,IDA,IDA,IDA IBA TAS IEA,IEA,IEP,IDA IBA,IEA,TAS IEA,IBA,IEA,IDA IEA,TAS,IDA IMP IBA IEA,IEA,IDA IMP IBA TAS IEA,IBA IEA,IEA,IEP IEA,IDA,IDA IBA,IDA IBA,IEP,IBA,IDA IEA,IDA IBA,IDA,IDA IEA,IDA…	ENSG00000108953,ENSG00000164924,ENSG00000204388,ENSG00000204389,ENSG00000127241,ENSG00000102879,ENSG00000175899,ENSG00000112936,ENSG00000084674,ENSG00000130203,ENSG00000144381,ENSG00000125730,ENSG00000205403,ENSG00000244731,ENSG00000091513,ENSG00000176919,ENSG00000224389,ENSG00000113600,ENSG00000106804,ENSG00000111640,ENSG00000148180,ENSG00000160323,ENSG00000000971,ENSG00000184009,ENSG00000161031…
31	query_1	TRUE	3.74467951843306e-29	1548	402	105	0.261194029850746	0.0678294573643411	GO:0051707	GO:BP	response to other organism	21031	14359	c("GO:0043207", "GO:0044419")	IDA,IDA,IMP,IMP,IMP IBA IEA,IMP NAS,IDA,IEA,IEP,IEA,IDA,IEA,IEA,IEA,IBA IEA,IEA,IDA IEA,IEA,IEA,IDA IEA,IEA,IEA,IDA IEA,IEA,IDA IBA NAS,IBA,IDA IEA,IEA,IEA,IEA,IDA IEA,IDA,IDA IEA,IBA,IEA,IMP NAS,IEA,IPI,IDA,IDA,IDA IBA TAS IEA,IEA,IEP,IDA IBA,IEA,TAS IEA,IBA,IEA,IDA IEA,TAS,IDA IMP IBA IEA,IEA,IDA IMP IBA TAS IEA,IBA IEA,IEA,IEP IEA,IDA,IDA IBA,IDA IBA,IEP,IBA,IDA IEA,IDA IBA,IDA,IDA IEA,IDA,ISS…	ENSG00000108953,ENSG00000164924,ENSG00000204388,ENSG00000204389,ENSG00000127241,ENSG00000102879,ENSG00000175899,ENSG00000112936,ENSG00000084674,ENSG00000130203,ENSG00000144381,ENSG00000125730,ENSG00000205403,ENSG00000244731,ENSG00000091513,ENSG00000176919,ENSG00000224389,ENSG00000113600,ENSG00000106804,ENSG00000111640,ENSG00000148180,ENSG00000160323,ENSG00000000971,ENSG00000184009,ENSG00000161031…
32	query_1	TRUE	4.24633967335761e-29	1551	402	105	0.261194029850746	0.0676982591876209	GO:0043207	GO:BP	response to external biotic stimulus	21031	10929	c("GO:0009605", "GO:0009607")	IDA,IDA,IMP,IMP,IMP IBA IEA,IMP NAS,IDA,IEA,IEP,IEA,IDA,IEA,IEA,IEA,IBA IEA,IEA,IDA IEA,IEA,IEA,IDA IEA,IEA,IEA,IDA IEA,IEA,IDA IBA NAS,IBA,IDA IEA,IEA,IEA,IEA,IDA IEA,IDA,IDA IEA,IBA,IEA,IMP NAS,IEA,IPI,IDA,IDA,IDA IBA TAS IEA,IEA,IEP,IDA IBA,IEA,TAS IEA,IBA,IEA,IDA IEA,TAS,IDA IMP IBA IEA,IEA,IDA IMP IBA TAS IEA,IBA IEA,IEA,IEP IEA,IDA,IDA IBA,IDA IBA,IEP,IBA,IDA IEA,IDA IBA,IDA,IDA IEA,IDA,ISS…	ENSG00000108953,ENSG00000164924,ENSG00000204388,ENSG00000204389,ENSG00000127241,ENSG00000102879,ENSG00000175899,ENSG00000112936,ENSG00000084674,ENSG00000130203,ENSG00000144381,ENSG00000125730,ENSG00000205403,ENSG00000244731,ENSG00000091513,ENSG00000176919,ENSG00000224389,ENSG00000113600,ENSG00000106804,ENSG00000111640,ENSG00000148180,ENSG00000160323,ENSG00000000971,ENSG00000184009,ENSG00000161031…
33	query_1	TRUE	2.10976573744346e-28	425	402	56	0.139303482587065	0.131764705882353	GO:0042060	GO:BP	wound healing	21031	10290	GO:0009611	HMP,IDA IBA IEA,IDA,TAS IC IEA,IEA,IBA TAS IEA,NAS,IDA HMP NAS,NAS IEA,HMP,IMP HMP,IDA IMP IBA NAS IEA,TAS IEA,IDA IBA IEA,IDA IMP IBA IEA,IDA TAS NAS IEA,IDA ISS IBA IEA,TAS,IDA IMP HMP,IBA IEA,IDA IMP IEA,IDA,NAS,IDA TAS IEA,IEA,IEA,NAS IC,IC,IMP IEA,IBA,IDA IBA TAS IEA,IDA IBA IC IEA,IDA IBA TAS IEA,IDA,IDA IEA,IEA,IBA IEA,IDA IBA TAS IEA,IDA TAS IEA,IEA,IEP,IEA,IDA IMP HMP IBA IEA,IBA TAS IEA…	ENSG00000137076,ENSG00000113889,ENSG00000130203,ENSG00000126218,ENSG00000117601,ENSG00000198734,ENSG00000124942,ENSG00000196924,ENSG00000160323,ENSG00000075624,ENSG00000184009,ENSG00000110799,ENSG00000184500,ENSG00000171564,ENSG00000171557,ENSG00000088926,ENSG00000113905,ENSG00000123843,ENSG00000100345,ENSG00000126231,ENSG00000122194,ENSG00000137801,ENSG00000167768,ENSG00000091583,ENSG00000115414…
34	query_1	TRUE	9.76919478445039e-26	557	402	60	0.149253731343284	0.107719928186715	GO:0009611	GO:BP	response to wounding	21031	3576	GO:0006950	HMP,IDA IBA IEA,IDA,TAS IC IEA,IEA,IBA TAS IEA,NAS,IDA HMP NAS IEA,NAS IEA,HMP,IMP HMP,IDA IMP IBA TAS NAS IEA,TAS IEA,IDA IBA IEA,IDA IMP IBA IEA,IEA,IDA TAS NAS IEA,IDA ISS IBA IEA,TAS,IDA IMP HMP,IBA IEA,IDA IMP IEA,IDA,NAS,IDA TAS IEA,NAS IEA,IEA,NAS IC,IC,IMP IEA,IBA,IDA IBA TAS IEA,IDA IBA IC IEA,IDA IBA TAS IEA,IDA,ISS,IDA IEA,IEA,IBA IEA,IDA IBA TAS IEA,IDA TAS IEA,IEA,IEP,IEA,IDA IMP HMP…	ENSG00000137076,ENSG00000113889,ENSG00000130203,ENSG00000126218,ENSG00000117601,ENSG00000198734,ENSG00000124942,ENSG00000196924,ENSG00000160323,ENSG00000075624,ENSG00000184009,ENSG00000110799,ENSG00000184500,ENSG00000171564,ENSG00000171557,ENSG00000110244,ENSG00000088926,ENSG00000113905,ENSG00000123843,ENSG00000100345,ENSG00000126231,ENSG00000122194,ENSG00000137801,ENSG00000167768,ENSG00000091583…
35	query_1	TRUE	1.08390175553579e-25	965	402	78	0.194029850746269	0.0808290155440415	GO:0045087	GO:BP	innate immune response	21031	11659	c("GO:0006955", "GO:0140546")	IDA,IDA,IMP,IMP,IMP IBA IEA,IMP NAS,IDA,IEA,IEA,IDA,IEA,IEA,IEA,IEA,IEA,IEA,IEA,IDA IEA,IEA,IEA,IDA IEA,IEA,NAS,IEA,IEA,IEA,IEA,IDA IEA,IEA,IEA,NAS,IEA,IPI,IDA,IDA IBA,IEA,IEA,IEA,TAS,IDA IMP,IEA,IDA IBA IEA,IEA,IEA,IEA,IDA,IBA,IDA IEA,IDA,IDA IEA,IDA,ISS IEA,IEA,TAS IEA,IDA,IEA,IMP IBA,IEA,ISS IEA,IEA,IDA ISS IBA IEA,IDA IBA NAS IEA,IBA,IDA IBA,IDA ISS IBA IC IEA,IEA,IDA IBA IEA,IDA,IDA,IDA,IEA,…	ENSG00000108953,ENSG00000164924,ENSG00000204388,ENSG00000204389,ENSG00000127241,ENSG00000102879,ENSG00000175899,ENSG00000112936,ENSG00000130203,ENSG00000144381,ENSG00000125730,ENSG00000205403,ENSG00000244731,ENSG00000176919,ENSG00000224389,ENSG00000113600,ENSG00000106804,ENSG00000111640,ENSG00000148180,ENSG00000160323,ENSG00000000971,ENSG00000184009,ENSG00000161031,ENSG00000171564,ENSG00000157131…
36	query_1	TRUE	1.01131613739718e-24	371	402	49	0.121890547263682	0.132075471698113	GO:0050878	GO:BP	regulation of body fluid levels	21031	13758	GO:0065008	HMP,IDA IBA IEA,IDA,TAS IC IEA,IEA,IBA TAS IEA,HMP NAS,NAS IEA,HMP,HMP,IDA IMP IBA NAS IEA,TAS IEA,IDA IBA IEA,IDA IMP IBA IEA,IDA TAS NAS IEA,IDA ISS IBA IEA,TAS,HMP,IBA IEA,IDA IMP IEA,IDA,NAS,IDA TAS IEA,IEA,NAS IC,IBA,IDA IBA TAS IEA,IDA IBA IC IEA,IDA IBA TAS IEA,IDA,IDA IEA,IEA,IBA IEA,IDA IBA TAS IEA,IDA TAS IEA,IEA,IEA,IDA IMP HMP IBA IEA,IBA TAS IEA,IEA,ISS IEA,HMP,IDA IMP IBA IEA,IEA,HM…	ENSG00000137076,ENSG00000113889,ENSG00000130203,ENSG00000126218,ENSG00000117601,ENSG00000198734,ENSG00000196924,ENSG00000160323,ENSG00000075624,ENSG00000184009,ENSG00000110799,ENSG00000184500,ENSG00000171564,ENSG00000171557,ENSG00000088926,ENSG00000113905,ENSG00000123843,ENSG00000100345,ENSG00000126231,ENSG00000122194,ENSG00000137801,ENSG00000167768,ENSG00000091583,ENSG00000105664,ENSG00000109072…
37	query_1	TRUE	1.80059048599289e-23	531	402	56	0.139303482587065	0.105461393596987	GO:0002253	GO:BP	activation of immune response	21031	792	c("GO:0002376", "GO:0050778")	IDA,IMP,IMP,IDA IMP IBA IEA,IDA,IBA TAS IEA,IDA,IMP IBA IEA,IEA,IGI IBA IEA,IEA,IGI IBA IEA,IBA IEA,IEA,IDA IBA TAS IEA,IDA IMP ISS TAS,IDA IBA IEA,IEA,IDA IBA TAS IEA,IDA,IDA IEA,IBA NAS,IBA NAS,IEA,IBA,IPI,IDA,NAS IEA,IBA NAS,IBA TAS IEA,IEA,IDA IBA IEA,IMP,IEA,IMP IBA TAS IEA,IEA,TAS IEA,IBA NAS,IBA NAS,IDA IEA,IBA NAS,IDA,IDA TAS NAS IEA,TAS IEA,IBA NAS,IBA,IDA NAS IEA,IDA ISS IBA IEA,IDA IBA…	ENSG00000108953,ENSG00000204388,ENSG00000204389,ENSG00000127241,ENSG00000175899,ENSG00000112936,ENSG00000144381,ENSG00000125730,ENSG00000205403,ENSG00000244731,ENSG00000176919,ENSG00000224389,ENSG00000113600,ENSG00000106804,ENSG00000000971,ENSG00000149177,ENSG00000157131,ENSG00000244255,ENSG00000039537,ENSG00000112293,ENSG00000123843,ENSG00000211896,ENSG00000134389,ENSG00000139178,ENSG00000116785…
38	query_1	TRUE	4.55644020175539e-23	27	402	18	0.0447761194029851	0.666666666666667	GO:0042730	GO:BP	fibrinolysis	21031	10679	GO:0030195	IEA,IDA,IDA,IDA,IBA IEA,IDA IEA,IDA,NAS,IDA,NAS,IDA IEA,IDA IEA,IEA,IBA IEA,IDA TAS,IDA TAS IEA,IDA IBA,IC	ENSG00000184500,ENSG00000171564,ENSG00000171557,ENSG00000088926,ENSG00000113905,ENSG00000122194,ENSG00000137801,ENSG00000167768,ENSG00000091583,ENSG00000109072,ENSG00000131187,ENSG00000164344,ENSG00000149131,ENSG00000080618,ENSG00000180210,ENSG00000167711,ENSG00000171560,ENSG00000078098
39	query_1	TRUE	5.86613721566795e-23	1512	402	94	0.233830845771144	0.0621693121693122	GO:0002682	GO:BP	regulation of immune system process	21031	1207	c("GO:0002376", "GO:0050789")	IDA,IDA,IMP,IMP,IDA IMP IBA IEA,IEA,IDA,IBA TAS NAS IEA,IEA,IDA ISS IBA IEA,IMP IBA IEA,IEA,IGI IBA IEA,NAS IEA,IGI IBA IEA,IBA NAS IEA,IDA IEA,IDA IBA TAS IEA,NAS,IEA,IDA IMP ISS TAS,IDA,IDA IBA NAS IEA,IEA,IDA IBA TAS NAS IEA,IDA,IDA,IDA IEA,IBA NAS,IEA,IBA NAS,IEA,IDA ISS,IBA,IPI,IDA,IDA IEA,IDA,NAS IEA,IBA NAS,IBA TAS NAS IEA,IEA,IDA IBA IEA,IMP ISS,IEA,IMP IBA TAS IEA,IDA,IEA,TAS IEA,NAS,IBA…	ENSG00000108953,ENSG00000164924,ENSG00000204388,ENSG00000204389,ENSG00000127241,ENSG00000102879,ENSG00000175899,ENSG00000112936,ENSG00000130203,ENSG00000144381,ENSG00000125730,ENSG00000205403,ENSG00000244731,ENSG00000176919,ENSG00000224389,ENSG00000113600,ENSG00000106804,ENSG00000000971,ENSG00000075624,ENSG00000161031,ENSG00000149177,ENSG00000118137,ENSG00000157131,ENSG00000244255,ENSG00000039537…
40	query_1	TRUE	6.40140518860952e-23	50	402	22	0.054726368159204	0.44	GO:1900047	GO:BP	negative regulation of hemostasis	21031	20842	c("GO:0007599", "GO:0048519", "GO:1900046")	IDA IBA,IDA,IEA,IDA,IDA,IDA,IBA IEA,IDA IEA,IDA,NAS,IDA,IEA,NAS IC,IDA IEA,IDA IEA,IEA,IBA IEA,IDA TAS,IDA TAS IEA,IDA IBA,IBA TAS,IC	ENSG00000113889,ENSG00000130203,ENSG00000184500,ENSG00000171564,ENSG00000171557,ENSG00000088926,ENSG00000113905,ENSG00000122194,ENSG00000137801,ENSG00000167768,ENSG00000091583,ENSG00000105664,ENSG00000109072,ENSG00000131187,ENSG00000164344,ENSG00000149131,ENSG00000080618,ENSG00000180210,ENSG00000167711,ENSG00000171560,ENSG00000115718,ENSG00000078098
41	query_1	TRUE	1.5084805026912e-21	49	402	21	0.0522388059701493	0.428571428571429	GO:0030195	GO:BP	negative regulation of blood coagulation	21031	6943	c("GO:0007596", "GO:0030193", "GO:0050819", "GO:0061045", "GO:1900047")	IDA IBA,IDA,IEA,IDA,IDA,IDA,IBA IEA,IDA IEA,IDA,NAS,IDA,NAS IC,IDA IEA,IDA IEA,IEA,IBA IEA,IDA TAS,IDA TAS IEA,IDA IBA,IBA TAS,IC	ENSG00000113889,ENSG00000130203,ENSG00000184500,ENSG00000171564,ENSG00000171557,ENSG00000088926,ENSG00000113905,ENSG00000122194,ENSG00000137801,ENSG00000167768,ENSG00000091583,ENSG00000109072,ENSG00000131187,ENSG00000164344,ENSG00000149131,ENSG00000080618,ENSG00000180210,ENSG00000167711,ENSG00000171560,ENSG00000115718,ENSG00000078098
42	query_1	TRUE	1.11365986061058e-20	53	402	21	0.0522388059701493	0.39622641509434	GO:0050819	GO:BP	negative regulation of coagulation	21031	13710	c("GO:0050817", "GO:0050818", "GO:0051241")	IDA IBA,IDA,IEA,IDA,IDA,IDA,IBA IEA,IDA IEA,IDA,NAS,IDA,NAS IC,IDA IEA,IDA IEA,IEA,IBA IEA,IDA TAS,IDA TAS IEA,IDA IBA,IMP IBA TAS,IC	ENSG00000113889,ENSG00000130203,ENSG00000184500,ENSG00000171564,ENSG00000171557,ENSG00000088926,ENSG00000113905,ENSG00000122194,ENSG00000137801,ENSG00000167768,ENSG00000091583,ENSG00000109072,ENSG00000131187,ENSG00000164344,ENSG00000149131,ENSG00000080618,ENSG00000180210,ENSG00000167711,ENSG00000171560,ENSG00000115718,ENSG00000078098
43	query_1	TRUE	2.18281250272779e-20	71	402	23	0.0572139303482587	0.323943661971831	GO:0061045	GO:BP	negative regulation of wound healing	21031	15640	c("GO:0032102", "GO:0042060", "GO:0061041", "GO:1903035")	IDA IBA,IDA,IEA,IDA,IDA,IDA,IBA IEA,IDA IEA,IDA,NAS,IDA,NAS IC,IC,IDA IEA,IDA IEA,IEA,IBA IEA,IDA TAS,IDA TAS IEA,IDA IBA,IBA TAS,IC,IDA	ENSG00000113889,ENSG00000130203,ENSG00000184500,ENSG00000171564,ENSG00000171557,ENSG00000088926,ENSG00000113905,ENSG00000122194,ENSG00000137801,ENSG00000167768,ENSG00000091583,ENSG00000109072,ENSG00000132703,ENSG00000131187,ENSG00000164344,ENSG00000149131,ENSG00000080618,ENSG00000180210,ENSG00000167711,ENSG00000171560,ENSG00000115718,ENSG00000078098,ENSG00000138722
44	query_1	TRUE	2.18281250272779e-20	71	402	23	0.0572139303482587	0.323943661971831	GO:1900046	GO:BP	regulation of hemostasis	21031	20841	c("GO:0007599", "GO:0050789", "GO:0050878")	IDA IBA,IDA,IEA,IEA,IDA,IDA,IDA IEA,IDA IBA IEA,IDA IEA,IDA,NAS,IDA TAS IEA,IEA,NAS IC,IDA IEA,IDA IEA,IEA,IBA IEA,IDA IBA TAS,IDA TAS IEA,IDA IBA,IBA TAS,IC	ENSG00000113889,ENSG00000130203,ENSG00000117601,ENSG00000184500,ENSG00000171564,ENSG00000171557,ENSG00000088926,ENSG00000113905,ENSG00000122194,ENSG00000137801,ENSG00000167768,ENSG00000091583,ENSG00000105664,ENSG00000109072,ENSG00000131187,ENSG00000164344,ENSG00000149131,ENSG00000080618,ENSG00000180210,ENSG00000167711,ENSG00000171560,ENSG00000115718,ENSG00000078098
45	query_1	TRUE	2.27267789428373e-20	881	402	67	0.166666666666667	0.076049943246311	GO:0050776	GO:BP	regulation of immune response	21031	13679	c("GO:0002682", "GO:0006955", "GO:0048583")	IDA,IDA,IMP,IMP,IDA IMP IBA IEA,IDA,IBA TAS NAS IEA,IEA,IDA,IMP IBA IEA,IEA,IGI IBA IEA,NAS IEA,IGI IBA IEA,IBA NAS IEA,IEA,IDA IBA TAS IEA,IEA,IDA IMP ISS TAS,IDA IBA NAS IEA,IEA,IDA IBA TAS NAS IEA,IDA,IDA,IDA IEA,IBA NAS,IEA,IBA NAS,IEA,IBA,IPI,IDA,NAS IEA,IBA NAS,IBA TAS NAS IEA,IEA,IDA IBA IEA,IMP,IEA,IMP IBA TAS IEA,IEA,TAS IEA,NAS,IBA NAS,IBA NAS,IDA IEA,IBA NAS,IDA,IDA TAS NAS IEA,TAS IEA…	ENSG00000108953,ENSG00000164924,ENSG00000204388,ENSG00000204389,ENSG00000127241,ENSG00000175899,ENSG00000112936,ENSG00000130203,ENSG00000144381,ENSG00000125730,ENSG00000205403,ENSG00000244731,ENSG00000176919,ENSG00000224389,ENSG00000113600,ENSG00000106804,ENSG00000000971,ENSG00000161031,ENSG00000149177,ENSG00000157131,ENSG00000244255,ENSG00000039537,ENSG00000113905,ENSG00000112293,ENSG00000123843…
46	query_1	TRUE	4.19687472666299e-20	718	402	60	0.149253731343284	0.0835654596100279	GO:0050778	GO:BP	positive regulation of immune response	21031	13681	c("GO:0002684", "GO:0006955", "GO:0048584", "GO:0050776")	IDA,IMP,IMP,IDA IMP IBA IEA,IDA,IBA TAS NAS IEA,IDA,IMP IBA IEA,IEA,IGI IBA IEA,NAS IEA,IGI IBA IEA,IBA NAS IEA,IEA,IDA IBA TAS IEA,IDA IMP ISS TAS,IDA IBA NAS IEA,IEA,IDA IBA TAS NAS IEA,IDA,IDA,IDA IEA,IBA NAS,IEA,IBA NAS,IEA,IBA,IPI,IDA,NAS IEA,IBA NAS,IBA TAS NAS IEA,IEA,IDA IBA IEA,IMP,IEA,IMP IBA TAS IEA,IEA,TAS IEA,IBA NAS,IBA NAS,IDA IEA,IBA NAS,IDA,IDA TAS NAS IEA,TAS IEA,IBA NAS,IBA,IDA…	ENSG00000108953,ENSG00000204388,ENSG00000204389,ENSG00000127241,ENSG00000175899,ENSG00000112936,ENSG00000144381,ENSG00000125730,ENSG00000205403,ENSG00000244731,ENSG00000176919,ENSG00000224389,ENSG00000113600,ENSG00000106804,ENSG00000000971,ENSG00000149177,ENSG00000157131,ENSG00000244255,ENSG00000039537,ENSG00000113905,ENSG00000112293,ENSG00000123843,ENSG00000211896,ENSG00000110169,ENSG00000134389…
47	query_1	TRUE	5.33435836601809e-20	1054	402	73	0.181592039800995	0.0692599620493359	GO:0002684	GO:BP	positive regulation of immune system process	21031	1209	c("GO:0002376", "GO:0002682", "GO:0048518")	IDA,IMP,IMP,IDA IMP IBA IEA,IEA,IDA,IBA TAS NAS IEA,IDA ISS IBA IEA,IMP IBA IEA,IEA,IGI IBA IEA,NAS IEA,IGI IBA IEA,IBA NAS IEA,IEA,IDA IBA TAS IEA,NAS,IDA IMP ISS TAS,IDA IBA NAS IEA,IEA,IDA IBA TAS NAS IEA,IDA,IDA,IDA IEA,IBA NAS,IEA,IBA NAS,IEA,IDA ISS,IBA,IPI,IDA,NAS IEA,IBA NAS,IBA TAS NAS IEA,IEA,IDA IBA IEA,IMP,IEA,IMP IBA TAS IEA,IEA,TAS IEA,IBA NAS,IBA NAS,IDA IEA,IBA NAS,IDA,ISS IEA,ISS…	ENSG00000108953,ENSG00000204388,ENSG00000204389,ENSG00000127241,ENSG00000102879,ENSG00000175899,ENSG00000112936,ENSG00000144381,ENSG00000125730,ENSG00000205403,ENSG00000244731,ENSG00000176919,ENSG00000224389,ENSG00000113600,ENSG00000106804,ENSG00000000971,ENSG00000075624,ENSG00000149177,ENSG00000157131,ENSG00000244255,ENSG00000039537,ENSG00000113905,ENSG00000112293,ENSG00000123843,ENSG00000211896…
48	query_1	TRUE	1.50408647978466e-19	131	402	28	0.0696517412935323	0.213740458015267	GO:0019730	GO:BP	antimicrobial humoral response	21031	6236	c("GO:0006959", "GO:0140546")	IBA,IDA,IBA,IDA,IDA,IBA,IDA,TAS,IBA,IDA IMP IBA IEA,IDA IBA IEA,IDA,IDA IBA,IDA IBA,IBA,IDA IBA,IDA,IMP,IDA,IBA,IBA,IDA,IDA,IDA,IMP,IDA,IDA IMP IBA IC,IDA IBA IC	ENSG00000091513,ENSG00000111640,ENSG00000109272,ENSG00000171564,ENSG00000113905,ENSG00000211896,ENSG00000239951,ENSG00000090382,ENSG00000211893,ENSG00000012223,ENSG00000164047,ENSG00000132465,ENSG00000211890,ENSG00000211895,ENSG00000214274,ENSG00000211899,ENSG00000180210,ENSG00000106538,ENSG00000171560,ENSG00000211892,ENSG00000163736,ENSG00000197903,ENSG00000234289,ENSG00000180596,ENSG00000258818…
49	query_1	TRUE	2.4094591843157e-19	69	402	22	0.054726368159204	0.318840579710145	GO:0030193	GO:BP	regulation of blood coagulation	21031	6941	c("GO:0007596", "GO:0032101", "GO:0050818", "GO:0061041", "GO:1900046")	IDA IBA,IDA,IEA,IEA,IDA,IDA,IDA IEA,IDA IBA IEA,IDA IEA,IDA,NAS,IDA TAS IEA,NAS IC,IDA IEA,IDA IEA,IEA,IBA IEA,IDA IBA TAS,IDA TAS IEA,IDA IBA,IBA TAS,IC	ENSG00000113889,ENSG00000130203,ENSG00000117601,ENSG00000184500,ENSG00000171564,ENSG00000171557,ENSG00000088926,ENSG00000113905,ENSG00000122194,ENSG00000137801,ENSG00000167768,ENSG00000091583,ENSG00000109072,ENSG00000131187,ENSG00000164344,ENSG00000149131,ENSG00000080618,ENSG00000180210,ENSG00000167711,ENSG00000171560,ENSG00000115718,ENSG00000078098
50	query_1	TRUE	1.33745680577368e-18	74	402	22	0.054726368159204	0.297297297297297	GO:0050818	GO:BP	regulation of coagulation	21031	13709	c("GO:0050817", "GO:0051239")	IDA IBA,IDA,IEA,IEA,IDA,IDA,IDA IEA,IDA IBA IEA,IDA IEA,IDA,NAS,IDA TAS IEA,NAS IC,IDA IEA,IDA IEA,IEA,IBA IEA,IDA IBA TAS,IDA TAS IEA,IDA IBA,IMP IBA TAS,IC	ENSG00000113889,ENSG00000130203,ENSG00000117601,ENSG00000184500,ENSG00000171564,ENSG00000171557,ENSG00000088926,ENSG00000113905,ENSG00000122194,ENSG00000137801,ENSG00000167768,ENSG00000091583,ENSG00000109072,ENSG00000131187,ENSG00000164344,ENSG00000149131,ENSG00000080618,ENSG00000180210,ENSG00000167711,ENSG00000171560,ENSG00000115718,ENSG00000078098
51	query_1	TRUE	3.32247418764259e-18	2274	402	109	0.271144278606965	0.0479331574318382	GO:0048584	GO:BP	positive regulation of response to stimulus	21031	13280	c("GO:0048518", "GO:0048583", "GO:0050896")	IDA,IMP,IMP,IDA IMP IBA IEA,IDA,IBA TAS NAS IEA,IMP,IDA,IDA IMP IBA IEA,IEA,IDA,IMP,IGI IBA IEA,NAS IEA,IGI IBA IEA,IBA NAS IEA,IMP HMP IEA,IEA,IDA,IDA IBA TAS IEA,IDA NAS,IMP,IDA IMP ISS TAS,IDA,IDA,IDA,IDA IBA NAS IEA,IEA,IDA,IDA IBA TAS NAS IEA,IEA,IDA IBA,IDA,IDA IEA,IBA NAS,IEA,IDA IMP TAS,IBA NAS,IDA,IEA,IDA,IDA IMP ISS,IBA,IPI,IDA,IDA TAS,IDA,ISO,TAS NAS IC,IDA IEA,NAS IEA,IBA NAS,IBA TAS …	ENSG00000108953,ENSG00000204388,ENSG00000204389,ENSG00000127241,ENSG00000175899,ENSG00000112936,ENSG00000130203,ENSG00000144381,ENSG00000125730,ENSG00000205403,ENSG00000126218,ENSG00000130402,ENSG00000244731,ENSG00000176919,ENSG00000224389,ENSG00000113600,ENSG00000196924,ENSG00000106804,ENSG00000111640,ENSG00000000971,ENSG00000075624,ENSG00000184009,ENSG00000149177,ENSG00000110799,ENSG00000118137…
52	query_1	TRUE	2.25242813396724e-17	94	402	23	0.0572139303482587	0.24468085106383	GO:1903035	GO:BP	negative regulation of response to wounding	21031	23289	c("GO:0009611", "GO:0048585", "GO:1903034")	IDA IBA,IDA,IEA,IDA,IDA,IDA,IBA IEA,IDA IEA,IDA,NAS,IDA,NAS IC,IC,IDA IEA,IDA IEA,IEA,IBA IEA,IDA TAS,IDA TAS IEA,IDA IBA,IBA TAS,IC,IDA	ENSG00000113889,ENSG00000130203,ENSG00000184500,ENSG00000171564,ENSG00000171557,ENSG00000088926,ENSG00000113905,ENSG00000122194,ENSG00000137801,ENSG00000167768,ENSG00000091583,ENSG00000109072,ENSG00000132703,ENSG00000131187,ENSG00000164344,ENSG00000149131,ENSG00000080618,ENSG00000180210,ENSG00000167711,ENSG00000171560,ENSG00000115718,ENSG00000078098,ENSG00000138722
53	query_1	TRUE	9.1601947603673e-17	68	402	20	0.0497512437810945	0.294117647058824	GO:0019731	GO:BP	antibacterial humoral response	21031	6237	c("GO:0019730", "GO:0042742")	IBA,IDA,IBA,IDA,IBA,IDA IBA IEA,IDA,IDA,IDA IBA,IDA IBA,IBA,IDA IBA,IDA,IBA,IDA,IDA,IDA,IMP,IDA IBA,IDA IBA	ENSG00000091513,ENSG00000171564,ENSG00000211896,ENSG00000239951,ENSG00000211893,ENSG00000012223,ENSG00000164047,ENSG00000132465,ENSG00000211890,ENSG00000211895,ENSG00000214274,ENSG00000211899,ENSG00000171560,ENSG00000211892,ENSG00000197903,ENSG00000234289,ENSG00000180596,ENSG00000258818,ENSG00000206047,ENSG00000239839
54	query_1	TRUE	1.96870713262132e-16	829	402	59	0.146766169154229	0.0711700844390832	GO:0006954	GO:BP	inflammatory response	21031	2616	GO:0006952	IEA,IEA,IC IEA,IEA,IEA,NAS IEA,IEP IEA,IEA,TAS IEA,IEA,IBA,IDA,IDA,TAS,IDA IEP IEA,IEA,IDA,IEA,TAS,IEA,TAS IC,IEA,IEA,IDA,IEA,IDA IMP,IDA,TAS IEA,IDA,TAS IEA,IDA IEA,ISS IEA,IEA,ISS IEA,IDA,IEA,IEA,IEA,TAS,IGI,IMP,IEA,IEA,IEA,TAS,ISS NAS IEA,IBA,TAS IEA,ISS,IEP ISS IBA IEA,IDA IEA,TAS IEA,TAS IEA,TAS IC,IEA,IEA,TAS IEA,TAS,IBA	ENSG00000175899,ENSG00000113889,ENSG00000130203,ENSG00000125730,ENSG00000244731,ENSG00000196136,ENSG00000055955,ENSG00000224389,ENSG00000106804,ENSG00000161031,ENSG00000109272,ENSG00000118137,ENSG00000211896,ENSG00000135744,ENSG00000137801,ENSG00000167768,ENSG00000109971,ENSG00000115414,ENSG00000090382,ENSG00000257017,ENSG00000132703,ENSG00000255071,ENSG00000073754,ENSG00000131187,ENSG00000088812…
55	query_1	TRUE	2.96413609054115e-16	130	402	25	0.0621890547263682	0.192307692307692	GO:0061041	GO:BP	regulation of wound healing	21031	15636	c("GO:0042060", "GO:1903034")	IDA IBA,IDA,IEA,IMP,IEA,IDA,IDA,IDA IEA,IDA IBA IEA,IDA IEA,IDA,NAS,IDA TAS IEA,NAS IC,IC,IDA IEA,IDA IEA,IEA,IBA IEA,IDA IBA TAS,IDA TAS IEA,IDA IBA,IBA TAS,IC,IDA	ENSG00000113889,ENSG00000130203,ENSG00000117601,ENSG00000184009,ENSG00000184500,ENSG00000171564,ENSG00000171557,ENSG00000088926,ENSG00000113905,ENSG00000122194,ENSG00000137801,ENSG00000167768,ENSG00000091583,ENSG00000109072,ENSG00000132703,ENSG00000131187,ENSG00000164344,ENSG00000149131,ENSG00000080618,ENSG00000180210,ENSG00000167711,ENSG00000171560,ENSG00000115718,ENSG00000078098,ENSG00000138722
56	query_1	TRUE	5.96860400002267e-16	108	402	23	0.0572139303482587	0.212962962962963	GO:0002526	GO:BP	acute inflammatory response	21031	1055	GO:0006954	IEA,IEA,IEA,IEP IEA,IDA,IEA,IEA,TAS IC,IEA,IDA,IDA,TAS,TAS IEA,IEA,ISS IEA,IEA,IDA,IEA,TAS IEA,IEP ISS IBA IEA,IEA,IEA,TAS IEA	ENSG00000175899,ENSG00000125730,ENSG00000196136,ENSG00000055955,ENSG00000211896,ENSG00000115414,ENSG00000257017,ENSG00000132703,ENSG00000255071,ENSG00000131187,ENSG00000145192,ENSG00000164344,ENSG00000228278,ENSG00000180210,ENSG00000112299,ENSG00000167711,ENSG00000203747,ENSG00000197249,ENSG00000132693,ENSG00000129988,ENSG00000072274,ENSG00000177575,ENSG00000229314
57	query_1	TRUE	1.44865095798794e-15	49	402	17	0.0422885572139304	0.346938775510204	GO:0006953	GO:BP	acute-phase response	21031	2615	GO:0002526	IEA,IEA,IEP IEA,IEA,IEA,TAS,IEA,IDA,TAS IEA,IEA,IEA,IEA,TAS IEA,IEP ISS IBA IEA,IEA,IEA,TAS IEA	ENSG00000175899,ENSG00000196136,ENSG00000055955,ENSG00000115414,ENSG00000257017,ENSG00000132703,ENSG00000255071,ENSG00000145192,ENSG00000228278,ENSG00000180210,ENSG00000167711,ENSG00000197249,ENSG00000132693,ENSG00000129988,ENSG00000072274,ENSG00000177575,ENSG00000229314
58	query_1	TRUE	2.98245020138869e-15	18	402	12	0.0298507462686567	0.666666666666667	GO:0051917	GO:BP	regulation of fibrinolysis	21031	14448	c("GO:0030193", "GO:0042730")	IDA,IBA,IDA,IDA,IDA,NAS,IDA,IDA,IEA,TAS,IDA IEA,IC	ENSG00000088926,ENSG00000113905,ENSG00000122194,ENSG00000137801,ENSG00000091583,ENSG00000109072,ENSG00000131187,ENSG00000164344,ENSG00000080618,ENSG00000180210,ENSG00000167711,ENSG00000078098
59	query_1	TRUE	1.55844323133213e-14	168	402	26	0.0646766169154229	0.154761904761905	GO:1903034	GO:BP	regulation of response to wounding	21031	23288	c("GO:0009611", "GO:0080134")	IDA IBA,IDA,IEA,IEA,IMP,IEA,IDA,IDA,IDA IEA,IDA IBA IEA,IDA IEA,IDA,NAS,IDA TAS IEA,NAS IC,IC,IDA IEA,IDA IEA,IEA,IBA IEA,IDA IBA TAS,IDA TAS IEA,IDA IBA,IBA TAS,IC,IDA	ENSG00000113889,ENSG00000130203,ENSG00000117601,ENSG00000196924,ENSG00000184009,ENSG00000184500,ENSG00000171564,ENSG00000171557,ENSG00000088926,ENSG00000113905,ENSG00000122194,ENSG00000137801,ENSG00000167768,ENSG00000091583,ENSG00000109072,ENSG00000132703,ENSG00000131187,ENSG00000164344,ENSG00000149131,ENSG00000080618,ENSG00000180210,ENSG00000167711,ENSG00000171560,ENSG00000115718,ENSG00000078098…
60	query_1	TRUE	2.55673721901154e-14	57	402	17	0.0422885572139304	0.298245614035088	GO:0031638	GO:BP	zymogen activation	21031	7510	GO:0016485	IBA,IDA,IDA,IDA,IBA,IDA,IDA,IBA,IBA,IDA IBA,ISS,IDA TAS,IMP,IEA,IDA,IDA,IDA IBA	ENSG00000127241,ENSG00000171564,ENSG00000171557,ENSG00000088926,ENSG00000139178,ENSG00000137801,ENSG00000091583,ENSG00000073754,ENSG00000109758,ENSG00000131187,ENSG00000163815,ENSG00000164344,ENSG00000074800,ENSG00000080618,ENSG00000167711,ENSG00000171560,ENSG00000101981
61	query_1	TRUE	3.34462215994019e-14	33	402	14	0.0348258706467662	0.424242424242424	GO:0034368	GO:BP	protein-lipid complex remodeling	21031	8884	c("GO:0034367", "GO:0071825")	IMP,IDA IGI IEA,IDA,IDA IBA IC,NAS,IDA IMP IBA IEA,IDA IBA,IDA IMP IC,IDA TAS,IDA,IDA TAS,IDA IMP IBA IEA,IDA IBA,IDA	ENSG00000084674,ENSG00000130203,ENSG00000118137,ENSG00000110244,ENSG00000135744,ENSG00000087237,ENSG00000100979,ENSG00000110245,ENSG00000130208,ENSG00000005381,ENSG00000213398,ENSG00000204444,ENSG00000158874,ENSG00000146070
62	query_1	TRUE	3.34462215994019e-14	33	402	14	0.0348258706467662	0.424242424242424	GO:0034369	GO:BP	plasma lipoprotein particle remodeling	21031	8885	c("GO:0034368", "GO:0071827", "GO:0097006")	IMP,IDA IGI IEA,IDA,IDA IBA IC,NAS,IDA IMP IBA IEA,IDA IBA,IDA IMP IC,IDA TAS,IDA,IDA TAS,IDA IMP IBA IEA,IDA IBA,IDA	ENSG00000084674,ENSG00000130203,ENSG00000118137,ENSG00000110244,ENSG00000135744,ENSG00000087237,ENSG00000100979,ENSG00000110245,ENSG00000130208,ENSG00000005381,ENSG00000213398,ENSG00000204444,ENSG00000158874,ENSG00000146070
63	query_1	TRUE	3.50298866920528e-14	16	402	11	0.027363184079602	0.6875	GO:0006957	GO:BP	complement activation, alternative pathway	21031	2619	c("GO:0006956", "GO:0045087")	IEA,IEA,IEA,IEA,IEA,IDA IEA,IEA,NAS,IEA,IEA,TAS IEA	ENSG00000112936,ENSG00000125730,ENSG00000176919,ENSG00000113600,ENSG00000106804,ENSG00000000971,ENSG00000157131,ENSG00000134389,ENSG00000126759,ENSG00000021852,ENSG00000197766
64	query_1	TRUE	3.83714358270673e-14	319	402	34	0.0845771144278607	0.106583072100313	GO:0044403	GO:BP	biological process involved in symbiotic interaction	21031	11370	GO:0044419	IEA,IEA,IMP,IMP,IDA,IMP,IEA,IDA,IMP,IDA,IEA,IDA,IMP,IDA,IDA IMP,IMP,IDA IEA,IEA,IDA,IDA,IMP,IDA,IDA,IMP,TAS,IMP,IDA,IEA,IMP,IMP,IEA,IEA,IEA,IDA	ENSG00000204388,ENSG00000204389,ENSG00000130203,ENSG00000144381,ENSG00000111640,ENSG00000148180,ENSG00000161031,ENSG00000113905,ENSG00000134389,ENSG00000122194,ENSG00000166825,ENSG00000115414,ENSG00000172757,ENSG00000132703,ENSG00000012223,ENSG00000077942,ENSG00000164047,ENSG00000149294,ENSG00000180210,ENSG00000100342,ENSG00000166794,ENSG00000169710,ENSG00000156508,ENSG00000096384,ENSG00000196262…
65	query_1	TRUE	3.89620887916867e-14	540	402	44	0.109452736318408	0.0814814814814815	GO:0051604	GO:BP	protein maturation	21031	14276	c("GO:0010467", "GO:0019538")	IDA IMP IBA IEA,IDA IMP IBA IEA,IBA,IDA ISS IBA IEA,NAS,ISS IEA,TAS,IDA IEA,IDA IBA,IDA IMP,IDA,ISS IEA,IBA,IDA,IDA IBA NAS IEA,IDA,IEA,TAS,IBA,IBA,IDA,IDA IBA IC,ISS,IDA IBA IEA,IDA,IDA TAS,IDA,IMP,IEA,IDA IBA IEA,IDA,IBA TAS IEA,IDA IMP IBA,IBA,IBA IEA,IBA TAS IEA,IBA TAS IEA,IDA IBA,IBA,IBA TAS IEA,TAS,IPI NAS,IBA,TAS	ENSG00000204388,ENSG00000204389,ENSG00000127241,ENSG00000144381,ENSG00000196924,ENSG00000148180,ENSG00000160323,ENSG00000169174,ENSG00000171564,ENSG00000171557,ENSG00000088926,ENSG00000100345,ENSG00000139178,ENSG00000137801,ENSG00000109971,ENSG00000091583,ENSG00000105664,ENSG00000132703,ENSG00000073754,ENSG00000109758,ENSG00000143278,ENSG00000131187,ENSG00000163815,ENSG00000124491,ENSG00000077942…
66	query_1	TRUE	4.7184356402271e-14	92	402	20	0.0497512437810945	0.217391304347826	GO:0031640	GO:BP	killing of cells of another organism	21031	7512	c("GO:0001906", "GO:0141061")	IEA,IEA,IEA,IEA,IDA,IEA,IEA,IDA,IMP,IDA IEA,IEA,IDA IMP,IDA IEA,IDA,IDA,IMP,IMP,IDA,IDA IEA,IDA IEA	ENSG00000112936,ENSG00000176919,ENSG00000113600,ENSG00000106804,ENSG00000111640,ENSG00000157131,ENSG00000039537,ENSG00000113905,ENSG00000134389,ENSG00000090382,ENSG00000021852,ENSG00000012223,ENSG00000164047,ENSG00000180210,ENSG00000100342,ENSG00000244414,ENSG00000080910,ENSG00000197903,ENSG00000206047,ENSG00000239839
67	query_1	TRUE	4.7184356402271e-14	92	402	20	0.0497512437810945	0.217391304347826	GO:0141061	GO:BP	disruption of cell in another organism	21031	20563	GO:0141060	IEA,IEA,IEA,IEA,IDA,IEA,IEA,IDA,IMP,IDA IEA,IEA,IDA IMP,IDA IEA,IDA,IDA,IMP,IMP,IDA,IDA IEA,IDA IEA	ENSG00000112936,ENSG00000176919,ENSG00000113600,ENSG00000106804,ENSG00000111640,ENSG00000157131,ENSG00000039537,ENSG00000113905,ENSG00000134389,ENSG00000090382,ENSG00000021852,ENSG00000012223,ENSG00000164047,ENSG00000180210,ENSG00000100342,ENSG00000244414,ENSG00000080910,ENSG00000197903,ENSG00000206047,ENSG00000239839
68	query_1	TRUE	9.03010145820326e-14	95	402	20	0.0497512437810945	0.210526315789474	GO:0141060	GO:BP	disruption of anatomical structure in another organism	21031	20562	GO:0044419	IEA,IEA,IEA,IEA,IDA,IEA,IEA,IDA,IMP,IDA IEA,IEA,IDA IMP,IDA IEA,IDA,IDA,IMP,IMP,IDA,IDA IBA IEA,IDA IBA IEA	ENSG00000112936,ENSG00000176919,ENSG00000113600,ENSG00000106804,ENSG00000111640,ENSG00000157131,ENSG00000039537,ENSG00000113905,ENSG00000134389,ENSG00000090382,ENSG00000021852,ENSG00000012223,ENSG00000164047,ENSG00000180210,ENSG00000100342,ENSG00000244414,ENSG00000080910,ENSG00000197903,ENSG00000206047,ENSG00000239839
69	query_1	TRUE	1.12009664218124e-13	217	402	28	0.0696517412935323	0.129032258064516	GO:0001906	GO:BP	cell killing	21031	529	GO:0009987	IMP,IEA,IEA,IEA,IDA IEA,IEA,IDA,IDA,IEA,IEA,IDA,IDA,IMP,IDA IEA,IEA,IEA,IDA IMP,IDA IEA,IDA,IDA,IDA,IEA,IMP,IMP,IDA,IDA IMP,IDA IEA,IDA IEA	ENSG00000102879,ENSG00000112936,ENSG00000125730,ENSG00000176919,ENSG00000113600,ENSG00000106804,ENSG00000111640,ENSG00000000971,ENSG00000157131,ENSG00000039537,ENSG00000113905,ENSG00000211896,ENSG00000134389,ENSG00000090382,ENSG00000021852,ENSG00000073754,ENSG00000012223,ENSG00000164047,ENSG00000180210,ENSG00000100342,ENSG00000203747,ENSG00000117450,ENSG00000244414,ENSG00000080910,ENSG00000197903…
70	query_1	TRUE	1.28796409928769e-13	36	402	14	0.0348258706467662	0.388888888888889	GO:0034367	GO:BP	protein-containing complex remodeling	21031	8883	GO:0043933	IMP,IDA IGI IEA,IDA,IDA IBA IC,NAS,IDA IMP IBA IEA,IDA IBA,IDA IMP IC,IDA TAS,IDA,IDA TAS,IDA IMP IBA IEA,IDA IBA,IDA	ENSG00000084674,ENSG00000130203,ENSG00000118137,ENSG00000110244,ENSG00000135744,ENSG00000087237,ENSG00000100979,ENSG00000110245,ENSG00000130208,ENSG00000005381,ENSG00000213398,ENSG00000204444,ENSG00000158874,ENSG00000146070
71	query_1	TRUE	3.888575992591e-13	325	402	33	0.082089552238806	0.101538461538462	GO:0042742	GO:BP	defense response to bacterium	21031	10684	c("GO:0009617", "GO:0098542")	IBA,IDA IBA,IDA,IBA,IDA,IDA IBA IEA,IEA,TAS,IBA,IDA IMP IBA IEA,IDA IMP IBA TAS IEA,IDA,IDA IBA,IDA IBA,IBA,IDA IBA,IDA,IMP,IDA,IDA,IBA,IEA,TAS,IBA,IDA ISS IBA IEA,IDA IEA,IDA IEA,IDA IEA,IDA,IMP IBA IEA,IBA,IDA IBA IEA,IDA IBA IEA	ENSG00000091513,ENSG00000161031,ENSG00000171564,ENSG00000211896,ENSG00000239951,ENSG00000090382,ENSG00000257017,ENSG00000126759,ENSG00000211893,ENSG00000012223,ENSG00000164047,ENSG00000132465,ENSG00000211890,ENSG00000211895,ENSG00000214274,ENSG00000211899,ENSG00000180210,ENSG00000106538,ENSG00000171560,ENSG00000148346,ENSG00000211892,ENSG00000163736,ENSG00000132693,ENSG00000005381,ENSG00000129988…
72	query_1	TRUE	4.971743028628e-13	19	402	11	0.027363184079602	0.578947368421053	GO:0072376	GO:BP	protein activation cascade	21031	17889	GO:0051604	NAS,IDA IBA,IDA IMP,IDA,IDA,IDA IC,IDA IBA IEA,IDA,TAS,IDA IMP IBA,IPI NAS	ENSG00000196924,ENSG00000171564,ENSG00000171557,ENSG00000091583,ENSG00000143278,ENSG00000131187,ENSG00000124491,ENSG00000077942,ENSG00000164344,ENSG00000171560,ENSG00000178732
73	query_1	TRUE	6.42076888826705e-13	3939	402	140	0.348258706467662	0.0355420157400355	GO:0048583	GO:BP	regulation of response to stimulus	21031	13279	c("GO:0050789", "GO:0050896")	IDA,IDA,IMP,IDA IMP,IDA IMP IBA IEA,IDA,IBA TAS NAS IEA,IDA IBA,IDA IMP IGI TAS IC IEA,IDA,IDA IMP IBA IEA,IEA,IDA,IMP,IEA,IGI IBA IEA,NAS IEA,IGI IBA IEA,IBA NAS IEA,IMP HMP IEA,IDA IEA,IDA,IDA IBA TAS IEA,IDA NAS,IMP,IEA,IDA IMP ISS TAS,IDA,IDA,IEA,IDA,IDA,IDA IBA NAS IEA,IEA,IDA,IDA IBA TAS NAS IEA,IDA IEA,IBA NAS IEA,IDA IBA IEA,IDA,IDA IEA,IBA NAS,IEA,IDA IMP ISS TAS,IBA NAS,IDA IBA TAS,IEA,…	ENSG00000108953,ENSG00000164924,ENSG00000204388,ENSG00000204389,ENSG00000127241,ENSG00000175899,ENSG00000112936,ENSG00000113889,ENSG00000130203,ENSG00000144381,ENSG00000125730,ENSG00000205403,ENSG00000126218,ENSG00000130402,ENSG00000117601,ENSG00000244731,ENSG00000176919,ENSG00000224389,ENSG00000113600,ENSG00000196924,ENSG00000106804,ENSG00000111640,ENSG00000000971,ENSG00000075624,ENSG00000184009…
74	query_1	TRUE	9.24786788464036e-13	1573	402	77	0.191542288557214	0.048951048951049	GO:0006508	GO:BP	proteolysis	21031	2259	GO:0019538	IEA,IBA,IDA IBA,IBA IEA,IDA,IDA IMP IGI,IDA,IEA,IEA,IDA,IMP ISS IEA,IDA TAS IEA,IDA,IDA IEA,IDA,ISS,IEA,IDA IBA IEA,IDA,IDA IEA,IDA,IDA ISS IEA,IEA,IBA IEA,IDA IMP IBA IEA,IDA,IBA IEA,IDA,IDA,IBA,IBA IEA,IEA,IEA,IDA,IBA,IBA TAS IEA,IDA IBA IEA,ISS,IDA IEA,IEA,IEA,IDA IBA NAS,IDA TAS IEA,IEA,IMP IBA,IMP,IBA TAS IEA,IDA TAS IEA,IDA,TAS IEA,IEA,IMP,IDA IBA IEA,IDA,IDA ISS IEA,NAS IEA,IDA,IDA IBA,IDA…	ENSG00000188488,ENSG00000204388,ENSG00000204389,ENSG00000127241,ENSG00000113889,ENSG00000130203,ENSG00000144381,ENSG00000205403,ENSG00000126218,ENSG00000111640,ENSG00000148180,ENSG00000160323,ENSG00000000971,ENSG00000169174,ENSG00000171564,ENSG00000090512,ENSG00000244255,ENSG00000150656,ENSG00000171557,ENSG00000088926,ENSG00000112293,ENSG00000100345,ENSG00000126231,ENSG00000139178,ENSG00000122194…
75	query_1	TRUE	1.02035357158858e-12	2955	402	115	0.286069651741294	0.038917089678511	GO:0051239	GO:BP	regulation of multicellular organismal process	21031	14037	c("GO:0032501", "GO:0050789")	NAS IC,IMP,IMP,IEA,IDA IBA,IDA IMP ISS IBA IEA,IDA ISS IBA IEA,IDA IEA,IEA,IDA,IEA,IMP,NAS IC,IDA,IDA,NAS,IEA,ISS,IGI,IDA,IEA,IDA IBA IEA,IDA,IDA,IDA IBA IEA,IDA IEA,IMP,IDA ISS IBA IEA,IMP ISS,IDA IGI ISS TAS NAS,IDA IBA IEA,IGI,IDA IGI IEA,IDA IMP IGI ISS IBA IEA,NAS,IDA TAS IEA,IMP,IDA IEA,IEA,ISO,ISS,NAS IC,IDA,IDA IMP IEA,IMP IGI,IDA IEA,IEA,IDA ISS IEA,IDA,IEA,ISS NAS IEA,IDA,IDA IEA,IDA,ID…	ENSG00000108953,ENSG00000204388,ENSG00000204389,ENSG00000102879,ENSG00000113889,ENSG00000130203,ENSG00000144381,ENSG00000125730,ENSG00000117601,ENSG00000115380,ENSG00000091513,ENSG00000067225,ENSG00000196924,ENSG00000106804,ENSG00000111640,ENSG00000075624,ENSG00000161031,ENSG00000149177,ENSG00000110955,ENSG00000169174,ENSG00000184500,ENSG00000118137,ENSG00000171564,ENSG00000171557,ENSG00000110244…
76	query_1	TRUE	1.77610965859234e-12	27	402	12	0.0298507462686567	0.444444444444444	GO:0031639	GO:BP	plasminogen activation	21031	7511	GO:0031638	IDA,IDA,IDA,IDA,IDA,IDA,ISS,IDA,IMP,IEA,IDA,IDA	ENSG00000171564,ENSG00000171557,ENSG00000088926,ENSG00000137801,ENSG00000091583,ENSG00000131187,ENSG00000163815,ENSG00000164344,ENSG00000074800,ENSG00000080618,ENSG00000167711,ENSG00000171560
77	query_1	TRUE	2.68155813645038e-12	16	402	10	0.0248756218905473	0.625	GO:0034375	GO:BP	high-density lipoprotein particle remodeling	21031	8891	GO:0034369	IGI,IDA,IDA,IDA IMP IBA IEA,IDA IBA,IMP,TAS,IDA TAS,IMP IBA IEA,IDA IBA	ENSG00000130203,ENSG00000118137,ENSG00000110244,ENSG00000087237,ENSG00000100979,ENSG00000110245,ENSG00000130208,ENSG00000213398,ENSG00000204444,ENSG00000158874
78	query_1	TRUE	2.68155813645038e-12	16	402	10	0.0248756218905473	0.625	GO:0072378	GO:BP	blood coagulation, fibrin clot formation	21031	17891	c("GO:0007596", "GO:0072376")	NAS,IDA IBA,IDA IMP,IDA,IDA,IC,IDA IBA IEA,IDA,IDA IMP IBA,IPI NAS	ENSG00000196924,ENSG00000171564,ENSG00000171557,ENSG00000091583,ENSG00000143278,ENSG00000131187,ENSG00000124491,ENSG00000077942,ENSG00000171560,ENSG00000178732
79	query_1	TRUE	2.93582203535462e-12	75	402	17	0.0422885572139304	0.226666666666667	GO:0097006	GO:BP	regulation of plasma lipoprotein particle levels	21031	18975	GO:0050789	IMP IC,IDA IMP IGI IEA,IDA,IDA IC,IDA IBA TAS IC,ISS,NAS,IDA IMP IBA IEA,IDA IBA,IDA IMP IBA TAS IC,IDA IGI IBA TAS,IDA,IDA,IDA TAS IEA,IDA IMP ISS IBA IEA,IDA IBA,IDA	ENSG00000084674,ENSG00000130203,ENSG00000169174,ENSG00000118137,ENSG00000110244,ENSG00000112293,ENSG00000135744,ENSG00000087237,ENSG00000100979,ENSG00000110245,ENSG00000130208,ENSG00000181092,ENSG00000005381,ENSG00000213398,ENSG00000204444,ENSG00000158874,ENSG00000146070
80	query_1	TRUE	4.82845344874633e-12	1077	402	60	0.149253731343284	0.0557103064066852	GO:0032101	GO:BP	regulation of response to external stimulus	21031	7632	c("GO:0009605", "GO:0048583")	IDA,IDA,IMP,IMP,IDA,IDA IBA,IDA IC IEA,IDA,IEA,IEA,IEA,IDA,IDA,IEA,IEA,IDA,IDA,IDA,IDA IEA,IDA IBA IEA,IEA,TAS,IDA IEA,IDA ISS,NAS IEA,IDA,IDA TAS IEA,NAS IC,IC,IDA IEA,IDA IMP,IMP,IDA TAS IEA,IDA IEA,IBA IEA,IDA IBA TAS,IDA,IDA TAS IEA,IEA,IMP ISS IBA,IDA IBA,IGI,IMP IBA TAS,IMP,IDA ISS IBA IEA,NAS,TAS,ISS IEA,ISS NAS IEA,IDA ISS IEA,IC,IDA,IGI,IMP,IDA,NAS,IDA,IMP,NAS,IDA TAS	ENSG00000108953,ENSG00000164924,ENSG00000204388,ENSG00000204389,ENSG00000175899,ENSG00000113889,ENSG00000130203,ENSG00000144381,ENSG00000125730,ENSG00000117601,ENSG00000196924,ENSG00000106804,ENSG00000000971,ENSG00000161031,ENSG00000184500,ENSG00000118137,ENSG00000171564,ENSG00000171557,ENSG00000088926,ENSG00000113905,ENSG00000110169,ENSG00000135744,ENSG00000122194,ENSG00000137801,ENSG00000167768…
81	query_1	TRUE	8.30314086543771e-12	120	402	20	0.0497512437810945	0.166666666666667	GO:0051702	GO:BP	biological process involved in interaction with symbiont	21031	14357	GO:0044403	IMP,IMP,IDA,IDA,IMP,IDA,IDA,IMP,IDA,IMP,IDA IEA,IDA,IDA,IMP,IDA,IDA,IMP,IMP,IEA,IDA	ENSG00000130203,ENSG00000144381,ENSG00000111640,ENSG00000113905,ENSG00000134389,ENSG00000122194,ENSG00000115414,ENSG00000172757,ENSG00000132703,ENSG00000012223,ENSG00000164047,ENSG00000180210,ENSG00000100342,ENSG00000166794,ENSG00000169710,ENSG00000156508,ENSG00000244414,ENSG00000080910,ENSG00000182578,ENSG00000206047
82	query_1	TRUE	1.53937862799767e-11	49	402	14	0.0348258706467662	0.285714285714286	GO:0071827	GO:BP	plasma lipoprotein particle organization	21031	17436	c("GO:0032501", "GO:0071825")	IMP IC,IDA IGI IEA,IDA,IDA IBA TAS IC,NAS,IDA IMP IBA IEA,IDA IBA,IDA IMP TAS IC,IDA TAS,IDA,IDA TAS IEA,IDA IMP ISS IBA IEA,IDA IBA,IDA	ENSG00000084674,ENSG00000130203,ENSG00000118137,ENSG00000110244,ENSG00000135744,ENSG00000087237,ENSG00000100979,ENSG00000110245,ENSG00000130208,ENSG00000005381,ENSG00000213398,ENSG00000204444,ENSG00000158874,ENSG00000146070
83	query_1	TRUE	3.77841123605861e-11	52	402	14	0.0348258706467662	0.269230769230769	GO:0071825	GO:BP	protein-lipid complex organization	21031	17434	GO:0043933	IMP IC,IDA IGI IEA,IDA,IDA IMP IBA TAS IC,NAS,IDA IMP IBA IEA,IDA IBA,IDA IMP TAS IC,IDA TAS,IDA,IDA TAS IEA,IDA IMP ISS IBA IEA,IDA IBA,IDA	ENSG00000084674,ENSG00000130203,ENSG00000118137,ENSG00000110244,ENSG00000135744,ENSG00000087237,ENSG00000100979,ENSG00000110245,ENSG00000130208,ENSG00000005381,ENSG00000213398,ENSG00000204444,ENSG00000158874,ENSG00000146070
84	query_1	TRUE	4.62559387829259e-11	720	402	46	0.114427860696517	0.0638888888888889	GO:0009617	GO:BP	response to bacterium	21031	3580	GO:0051707	IEA,IBA IEA,IDA,IEA,IDA IBA,IBA,IDA,IDA,IBA,IDA,IDA IBA IEA,IEA,IEA,TAS,IBA,IDA,IDA IMP IBA IEA,IDA IMP IBA TAS IEA,IBA IEA,IDA,IDA IBA,IDA IBA,IBA,IDA IBA,IDA,IEA,IMP,IDA,IDA,IBA,IDA IMP IBA IEA,TAS,IEA,IBA IEA,TAS,IBA IEA,IDA IMP ISS IBA IEA,IEA,IDA IEA,IDA IEA,IDA IEA,IDA,IMP IBA IEA,IBA,IDA IBA IEA,IDA IBA IEA	ENSG00000125730,ENSG00000091513,ENSG00000224389,ENSG00000160323,ENSG00000161031,ENSG00000109272,ENSG00000171564,ENSG00000123843,ENSG00000211896,ENSG00000239951,ENSG00000090382,ENSG00000257017,ENSG00000171236,ENSG00000126759,ENSG00000211893,ENSG00000123838,ENSG00000012223,ENSG00000164047,ENSG00000166278,ENSG00000132465,ENSG00000211890,ENSG00000211895,ENSG00000214274,ENSG00000211899,ENSG00000180210…
85	query_1	TRUE	7.4369136053315e-11	283	402	28	0.0696517412935323	0.0989399293286219	GO:0030100	GO:BP	regulation of endocytosis	21031	6915	c("GO:0006897", "GO:0051128", "GO:0060627")	IDA,IMP ISS IEA,IGI,IDA IGI,IGI,IEA,IEA,ISS,IDA,IDA,IDA,NAS,IDA,IMP,IGI ISS,IDA,IDA,ISS IEA,IEA,IDA,IDA,IGI,IMP,TAS,IDA,IEA,IDA,IDA	ENSG00000130203,ENSG00000125730,ENSG00000244731,ENSG00000091513,ENSG00000224389,ENSG00000075624,ENSG00000184009,ENSG00000149177,ENSG00000169174,ENSG00000118137,ENSG00000109072,ENSG00000126759,ENSG00000145192,ENSG00000166278,ENSG00000120885,ENSG00000110245,ENSG00000130208,ENSG00000179218,ENSG00000170458,ENSG00000142748,ENSG00000181092,ENSG00000123384,ENSG00000140945,ENSG00000136238,ENSG00000160339…
86	query_1	TRUE	7.68609945924826e-11	135	402	20	0.0497512437810945	0.148148148148148	GO:0030168	GO:BP	platelet activation	21031	6932	c("GO:0001775", "GO:0007596")	HMP,IDA,HMP NAS,NAS,HMP,HMP,IDA NAS,IDA IBA IEA,IDA IBA IEA,IDA ISS IBA,HMP,IEA,IDA IBA TAS IEA,IDA HMP IBA IEA,ISS IEA,HMP,HMP ISS IBA IEA,HMP,IDA,IDA NAS	ENSG00000137076,ENSG00000130203,ENSG00000196924,ENSG00000160323,ENSG00000075624,ENSG00000184009,ENSG00000110799,ENSG00000171564,ENSG00000171557,ENSG00000113905,ENSG00000100345,ENSG00000105664,ENSG00000180210,ENSG00000171560,ENSG00000196262,ENSG00000244734,ENSG00000149781,ENSG00000213719,ENSG00000138722,ENSG00000178732
87	query_1	TRUE	1.47683853747986e-10	11	402	8	0.0199004975124378	0.727272727272727	GO:0001867	GO:BP	complement activation, lectin pathway	21031	509	c("GO:0006956", "GO:0045087")	IMP IBA IEA,IDA,IPI,IDA,IDA IBA IEA,IDA IBA,IDA IBA IEA,IDA IMP	ENSG00000127241,ENSG00000175899,ENSG00000167768,ENSG00000149131,ENSG00000142748,ENSG00000009724,ENSG00000160339,ENSG00000118004
88	query_1	TRUE	2.16943369860196e-10	234	402	25	0.0621890547263682	0.106837606837607	GO:0006909	GO:BP	phagocytosis	21031	2588	GO:0006897	IMP,IMP ISS IEA,IGI,IGI TAS,ISS IEA,ISS,IDA,IDA,ISS IEA,IDA,NAS,IDA,IDA,IMP,ISS IEA,TAS,IDA,IDA,TAS,IMP ISS IBA NAS,ISS IC,IBA,IDA,IDA,IDA	ENSG00000102879,ENSG00000125730,ENSG00000244731,ENSG00000224389,ENSG00000148180,ENSG00000149177,ENSG00000118137,ENSG00000123843,ENSG00000100345,ENSG00000137801,ENSG00000126759,ENSG00000123838,ENSG00000145192,ENSG00000166278,ENSG00000179218,ENSG00000170458,ENSG00000142748,ENSG00000181092,ENSG00000132693,ENSG00000123384,ENSG00000129988,ENSG00000136238,ENSG00000160339,ENSG00000118004,ENSG00000158874
89	query_1	TRUE	3.62431741367554e-10	17	402	9	0.0223880597014925	0.529411764705882	GO:0008228	GO:BP	opsonization	21031	3181	c("GO:0002252", "GO:0006910")	TAS,IDA,NAS,IDA,IDA,TAS,ISS IC,IDA,IDA	ENSG00000224389,ENSG00000123843,ENSG00000126759,ENSG00000123838,ENSG00000142748,ENSG00000132693,ENSG00000129988,ENSG00000160339,ENSG00000118004
90	query_1	TRUE	3.62431741367554e-10	1496	402	69	0.171641791044776	0.0461229946524064	GO:0016477	GO:BP	cell migration	21031	5292	GO:0048870	IEA,IBA IEA,IDA IMP,TAS,IMP,IMP,IMP IBA IEA,IDA IEA,IDA IEA,IEA,IMP,IBA,IDA,IGI IEA,IEA,IDA,IDA ISS,IMP TAS,IDA,IEA,IMP NAS,IDA,IGI,IGI IEA,IDA IMP ISS,ISS,IDA,IDA,IDA,ISO,IDA IGI,IMP IEA,IDA IMP IGI,IDA,IDA,IMP,IDA,IEA,IMP,IEA,IEA,IMP,IDA,IEA,IDA IMP,IEA,IMP,IMP,IDA IMP,IMP IGI TAS,IMP ISS IBA TAS IEA,IDA,IDA ISS IEA,IBA,IEA,ISS,IEA,IMP,IDA,IDA,IDA IEP IEA,IEA,IMP,IGI ISS IBA IEA,IDA IMP ISS IBA…	ENSG00000108953,ENSG00000102879,ENSG00000130203,ENSG00000126218,ENSG00000130402,ENSG00000136167,ENSG00000188404,ENSG00000196924,ENSG00000106804,ENSG00000167552,ENSG00000184009,ENSG00000109272,ENSG00000149177,ENSG00000110955,ENSG00000118137,ENSG00000146674,ENSG00000113905,ENSG00000112293,ENSG00000135744,ENSG00000132386,ENSG00000100345,ENSG00000167779,ENSG00000152234,ENSG00000122194,ENSG00000137801…
91	query_1	TRUE	4.83488974402183e-10	243	402	25	0.0621890547263682	0.102880658436214	GO:0016485	GO:BP	protein processing	21031	5296	c("GO:0006508", "GO:0051604")	IBA,ISS IEA,TAS,IDA IEA,IDA,IDA,IDA,ISS IEA,IBA,IDA,IDA,IEA,IBA,IBA,IDA IBA,ISS,IDA TAS,IMP,IEA,IDA,IDA,IDA IBA,IBA,TAS,TAS	ENSG00000127241,ENSG00000148180,ENSG00000160323,ENSG00000169174,ENSG00000171564,ENSG00000171557,ENSG00000088926,ENSG00000100345,ENSG00000139178,ENSG00000137801,ENSG00000091583,ENSG00000105664,ENSG00000073754,ENSG00000109758,ENSG00000131187,ENSG00000163815,ENSG00000164344,ENSG00000074800,ENSG00000080618,ENSG00000167711,ENSG00000171560,ENSG00000101981,ENSG00000120054,ENSG00000114200,ENSG00000146070
92	query_1	TRUE	6.93501613545745e-10	18	402	9	0.0223880597014925	0.5	GO:0043691	GO:BP	reverse cholesterol transport	21031	11198	GO:0030301	IDA,IMP,IDA IBA,IC IEA,TAS,IC,IDA,ISS IEA,IDA	ENSG00000130203,ENSG00000118137,ENSG00000110244,ENSG00000087237,ENSG00000120885,ENSG00000110245,ENSG00000213398,ENSG00000204444,ENSG00000158874
93	query_1	TRUE	7.56907628457962e-10	153	402	20	0.0497512437810945	0.130718954248366	GO:0045807	GO:BP	positive regulation of endocytosis	21031	12027	c("GO:0006897", "GO:0030100", "GO:0051050", "GO:0051130")	IDA,IMP ISS IEA,IGI,IDA IGI,IGI,ISS,IDA,IDA,IDA,NAS,IDA,IMP,IGI ISS,ISS IEA,IEA,IDA,IGI,IDA,IDA,IDA	ENSG00000130203,ENSG00000125730,ENSG00000244731,ENSG00000091513,ENSG00000224389,ENSG00000149177,ENSG00000169174,ENSG00000118137,ENSG00000109072,ENSG00000126759,ENSG00000145192,ENSG00000166278,ENSG00000120885,ENSG00000179218,ENSG00000170458,ENSG00000142748,ENSG00000123384,ENSG00000160339,ENSG00000118004,ENSG00000158874
94	query_1	TRUE	7.61700455507097e-10	313	402	28	0.0696517412935323	0.0894568690095847	GO:0090130	GO:BP	tissue migration	21031	18571	GO:0032501	IEA,IDA IMP,IGI,IEA,IDA ISS,IMP,IDA,IEA,IMP,IGI,IGI,IDA IMP,IDA,IDA,IMP IEA,IMP IGI,ISS,ISS,IMP,IDA,IMP,IMP,IMP,IMP ISS IBA TAS IEA,IDA,IDA,IMP,IMP	ENSG00000102879,ENSG00000130203,ENSG00000110955,ENSG00000118137,ENSG00000113905,ENSG00000112293,ENSG00000135744,ENSG00000132386,ENSG00000100345,ENSG00000152234,ENSG00000122194,ENSG00000137801,ENSG00000172867,ENSG00000091583,ENSG00000171236,ENSG00000136960,ENSG00000107796,ENSG00000163017,ENSG00000108518,ENSG00000122694,ENSG00000179776,ENSG00000179218,ENSG00000100985,ENSG00000099250,ENSG00000078098…
95	query_1	TRUE	1.01377054857886e-09	13	402	8	0.0199004975124378	0.615384615384615	GO:0051918	GO:BP	negative regulation of fibrinolysis	21031	14449	c("GO:0030194", "GO:0032103", "GO:0042730", "GO:0048519", "GO:0051917")	IBA,IDA,IDA,IDA,NAS,IEA,TAS,IDA IEA	ENSG00000113905,ENSG00000122194,ENSG00000137801,ENSG00000091583,ENSG00000109072,ENSG00000080618,ENSG00000180210,ENSG00000167711
96	query_1	TRUE	1.02441670943959e-09	704	402	43	0.106965174129353	0.0610795454545455	GO:0006897	GO:BP	endocytosis	21031	2580	c("GO:0016192", "GO:0098657")	IMP,IDA TAS,IMP ISS IEA,IGI,IDA IGI,IGI TAS,ISS IEA,IEA,IEA,ISS,IDA,IDA,IEA,IDA,ISS IEA,IDA,IEA,IDA IEA,NAS,IDA,IEA,IDA NAS,IMP,IGI ISS,IDA,ISS,IDA,ISS IEA,TAS IEA,IDA,IDA,TAS,IMP IGI ISS IBA TAS NAS IEA,ISS IC,IMP,IEA,IBA TAS,IDA IEA,IEA,IDA,IEA,IDA,IDA	ENSG00000102879,ENSG00000130203,ENSG00000125730,ENSG00000244731,ENSG00000091513,ENSG00000224389,ENSG00000148180,ENSG00000075624,ENSG00000184009,ENSG00000149177,ENSG00000169174,ENSG00000118137,ENSG00000116690,ENSG00000123843,ENSG00000100345,ENSG00000137801,ENSG00000108679,ENSG00000109072,ENSG00000126759,ENSG00000123838,ENSG00000136960,ENSG00000145192,ENSG00000166278,ENSG00000120885,ENSG00000110245…
97	query_1	TRUE	1.09008936383332e-09	6250	402	182	0.45273631840796	0.02912	GO:0048518	GO:BP	positive regulation of biological process	21031	13226	c("GO:0008150", "GO:0050789")	IDA,IMP IBA,IDA IMP IBA,IDA IMP IBA IEA,IEA,IDA,IBA TAS NAS IEA,IDA IEA,NAS,IDA IMP IGI ISS TAS IEA,IDA IMP ISS IBA IEA,IDA IMP ISS IBA IEA,IEA,IDA TAS,IMP NAS,IGI IBA IEA,IDA IGI IEA,NAS,NAS IEA,IMP,IDA IMP ISS IEA,IGI IBA IEA,IBA NAS IEA,ISS,IDA IMP HMP NAS IEA,IDA IEA,IDA,IMP ISS IEA,IDA IBA TAS IEA,IDA TAS NAS,IMP,IDA IMP ISS TAS,IGI,IDA,IDA IMP IEA,IEA,IDA,IDA NAS,IDA IBA NAS IEA,IEA,IDA NAS…	ENSG00000108953,ENSG00000204388,ENSG00000204389,ENSG00000127241,ENSG00000102879,ENSG00000175899,ENSG00000112936,ENSG00000084674,ENSG00000113889,ENSG00000130203,ENSG00000144381,ENSG00000125730,ENSG00000205403,ENSG00000126218,ENSG00000130402,ENSG00000244731,ENSG00000091513,ENSG00000124942,ENSG00000176919,ENSG00000136167,ENSG00000067225,ENSG00000224389,ENSG00000113600,ENSG00000186395,ENSG00000196924…
98	query_1	TRUE	1.67386921864273e-09	522	402	36	0.0895522388059701	0.0689655172413793	GO:0060627	GO:BP	regulation of vesicle-mediated transport	21031	15276	c("GO:0016192", "GO:0050794", "GO:0051049")	IEA,IDA,IMP ISS IEA,IGI,IDA IGI,IGI,IEA,IEA,ISS,IDA,IDA,IDA,IDA,IDA,NAS,IDA,IMP,IGI ISS,IDA,IDA,IDA,ISS IEA,IEA,IDA,TAS,IDA,IGI ISS,IMP,ISS IBA TAS IEA,TAS,IBA IEA,IBA IEA,IDA,IEA,IDA,IDA	ENSG00000102879,ENSG00000130203,ENSG00000125730,ENSG00000244731,ENSG00000091513,ENSG00000224389,ENSG00000075624,ENSG00000184009,ENSG00000149177,ENSG00000169174,ENSG00000118137,ENSG00000171564,ENSG00000171557,ENSG00000109072,ENSG00000126759,ENSG00000145192,ENSG00000166278,ENSG00000120885,ENSG00000110245,ENSG00000130208,ENSG00000171560,ENSG00000179218,ENSG00000170458,ENSG00000142748,ENSG00000099250…
99	query_1	TRUE	1.67386921864273e-09	56	402	13	0.0323383084577114	0.232142857142857	GO:0033344	GO:BP	cholesterol efflux	21031	8435	GO:0030301	IEA,IDA IGI IEA,IDA IMP IEA,IDA IBA,IMP,IDA,IDA,IDA,IDA,IDA,ISS,IDA IMP IBA IEA,IDA	ENSG00000084674,ENSG00000130203,ENSG00000118137,ENSG00000110244,ENSG00000087237,ENSG00000100979,ENSG00000110245,ENSG00000130208,ENSG00000005421,ENSG00000181092,ENSG00000123384,ENSG00000204444,ENSG00000158874
100	query_1	TRUE	2.60414853757197e-09	1709	402	73	0.181592039800995	0.042715038033938	GO:0048870	GO:BP	cell motility	21031	13538	GO:0009987	IEA,IBA IEA,IEA,IDA IMP,TAS,IMP,IEA,IMP,IMP IBA IEA,IDA IEA,IDA IEA,IEA,IMP IBA,IMP IBA,IBA,IDA,IGI IEA,IEA,IDA,IDA ISS,IMP TAS,IDA,IEA,IMP NAS IEA,IDA,IGI,IGI IEA,IDA IMP ISS,ISS,IDA,IDA,IDA,ISO,IEA,IDA IGI,IMP IEA,IDA IMP IGI TAS,IDA,IDA,IMP,IDA,IEA,IMP,IEA,IEA,IMP,IDA,IEA,IDA IMP,IEA,IMP,IMP,IDA IMP,IMP IGI TAS,IMP ISS IBA TAS IEA,IDA,IDA ISS IEA,IBA,IEA,ISS,IEA,IMP,IDA,IDA,IDA IEP IEA,IEA,IMP…	ENSG00000108953,ENSG00000102879,ENSG00000084674,ENSG00000130203,ENSG00000126218,ENSG00000130402,ENSG00000091513,ENSG00000136167,ENSG00000188404,ENSG00000196924,ENSG00000106804,ENSG00000167552,ENSG00000075624,ENSG00000184009,ENSG00000109272,ENSG00000149177,ENSG00000110955,ENSG00000118137,ENSG00000146674,ENSG00000113905,ENSG00000112293,ENSG00000135744,ENSG00000132386,ENSG00000100345,ENSG00000167779…
101	query_1	TRUE	3.06430954102445e-09	405	402	31	0.0771144278606965	0.0765432098765432	GO:0032102	GO:BP	negative regulation of response to external stimulus	21031	7633	c("GO:0009605", "GO:0032101", "GO:0048585")	IDA,IDA,IDA IBA,IDA IC IEA,IDA,IEA,IDA,IDA,IDA,IDA,IDA IBA IEA,IDA IEA,IDA,NAS IEA,IDA,NAS IC,IC,IDA IEA,IDA,IDA IEA,IDA IEA,IBA IEA,IDA TAS,IDA TAS IEA,IDA IBA,IGI,IMP IBA TAS,IEA,ISS NAS IEA,IC,IDA	ENSG00000164924,ENSG00000175899,ENSG00000113889,ENSG00000130203,ENSG00000106804,ENSG00000184500,ENSG00000118137,ENSG00000171564,ENSG00000171557,ENSG00000088926,ENSG00000113905,ENSG00000122194,ENSG00000137801,ENSG00000167768,ENSG00000091583,ENSG00000109072,ENSG00000132703,ENSG00000131187,ENSG00000012223,ENSG00000164344,ENSG00000149131,ENSG00000080618,ENSG00000180210,ENSG00000167711,ENSG00000171560…
102	query_1	TRUE	3.87766644674315e-09	1512	402	67	0.166666666666667	0.0443121693121693	GO:0007155	GO:BP	cell adhesion	21031	2750	GO:0009987	HMP IBA NAS IEA,IMP IEA,IDA,IDA ISS IBA IEA,IMP,IMP IBA TAS IEA,IMP HMP,IEA,NAS,IDA,HMP NAS,IMP HMP,IMP,IEA,IDA IBA IEA,IBA NAS IEA,IDA,IDA IBA NAS,IDA IBA NAS,IDA,IDA,HMP IEA,IDA TAS,IDA TAS NAS IEA,IEA,IDA IMP IBA NAS IEA,IEA,ISS ISO IBA IEA,IDA IGI IBA TAS IEA,IMP IEA,IDA,IMP,NAS,NAS IEA,IDA IMP IBA IEA,ISS IEA,IBA TAS IEA,TAS,TAS IEA,IEA,TAS,TAS IEA,IDA HMP IBA NAS,IDA IBA TAS IEA,IMP,IMP,IEA…	ENSG00000137076,ENSG00000102879,ENSG00000113889,ENSG00000144381,ENSG00000130402,ENSG00000188404,ENSG00000196924,ENSG00000099769,ENSG00000160323,ENSG00000160862,ENSG00000075624,ENSG00000184009,ENSG00000149177,ENSG00000110955,ENSG00000110799,ENSG00000018236,ENSG00000118137,ENSG00000171564,ENSG00000171557,ENSG00000110244,ENSG00000113905,ENSG00000100345,ENSG00000122194,ENSG00000137801,ENSG00000108679…
103	query_1	TRUE	4.23908791941125e-09	1110	402	55	0.13681592039801	0.0495495495495495	GO:0051241	GO:BP	negative regulation of multicellular organismal process	21031	14039	c("GO:0032501", "GO:0048519", "GO:0051239")	IDA IBA,IDA IMP,IDA,IEA,IDA,IEA,IDA,IDA,IDA,IDA,IDA,IDA ISS IBA IEA,IDA IBA IEA,IDA IEA,IDA IMP IGI IBA IEA,NAS,IDA,IMP,IDA IEA,NAS IC,IDA,IDA IEA,ISS,IDA,ISS IEA,IDA,IDA IEA,IDA IMP IBA IC,IEA,IBA IEA,IDA TAS,ISS,IDA TAS IEA,TAS,IDA IBA,IDA IBA,IDA,IMP IBA TAS,IDA,IMP,IMP,IMP,IDA,IMP IBA,IEA,IDA ISS IEA,IDA,IEA,IC,IMP,IDA,IDA IEA,IEP,IDA,IDA	ENSG00000113889,ENSG00000130203,ENSG00000115380,ENSG00000161031,ENSG00000169174,ENSG00000184500,ENSG00000118137,ENSG00000171564,ENSG00000171557,ENSG00000110244,ENSG00000088926,ENSG00000113905,ENSG00000132386,ENSG00000122194,ENSG00000137801,ENSG00000167768,ENSG00000091583,ENSG00000101439,ENSG00000115414,ENSG00000109072,ENSG00000132703,ENSG00000131187,ENSG00000012223,ENSG00000077942,ENSG00000145192…
104	query_1	TRUE	4.31039117102297e-09	73	402	14	0.0348258706467662	0.191780821917808	GO:0070527	GO:BP	platelet aggregation	21031	16662	c("GO:0030168", "GO:0034109")	HMP,HMP,HMP,HMP,IDA IBA,IDA IBA,HMP,IEA,IDA HMP IBA,ISS IEA,HMP,HMP ISS IBA IEA,HMP,IDA	ENSG00000137076,ENSG00000196924,ENSG00000075624,ENSG00000184009,ENSG00000171564,ENSG00000171557,ENSG00000100345,ENSG00000105664,ENSG00000171560,ENSG00000196262,ENSG00000244734,ENSG00000149781,ENSG00000213719,ENSG00000138722
105	query_1	TRUE	9.8117049832168e-09	351	402	28	0.0696517412935323	0.0797720797720798	GO:0031589	GO:BP	cell-substrate adhesion	21031	7495	GO:0007155	NAS,IMP,IMP,IMP,NAS,IMP,IMP,IDA IBA,IDA,IDA IBA NAS,IDA IBA NAS,IDA,IDA,IDA TAS,IDA IMP IBA IEA,IEA,IDA IGI IBA IEA,IDA,IMP,IDA NAS,IMP,IMP,IDA IMP,IMP IBA,IMP,IDA,IDA IMP IGI NAS,NAS	ENSG00000137076,ENSG00000102879,ENSG00000130402,ENSG00000196924,ENSG00000160323,ENSG00000184009,ENSG00000149177,ENSG00000110799,ENSG00000118137,ENSG00000171564,ENSG00000171557,ENSG00000113905,ENSG00000122194,ENSG00000137801,ENSG00000115414,ENSG00000168477,ENSG00000109072,ENSG00000077942,ENSG00000189058,ENSG00000171560,ENSG00000179218,ENSG00000072110,ENSG00000099250,ENSG00000149781,ENSG00000140945…
106	query_1	TRUE	9.8117049832168e-09	304	402	26	0.0646766169154229	0.0855263157894737	GO:0010631	GO:BP	epithelial cell migration	21031	4327	c("GO:0001667", "GO:0090132")	IEA,IDA IMP,IGI,IEA,IDA ISS,IMP,IDA,IEA,IMP,IGI,IGI,IDA IMP,IDA,IDA,IMP IEA,IMP IGI,IMP,IDA,IMP,IMP,IMP,IMP ISS IBA TAS IEA,IDA,IDA,IMP,IMP	ENSG00000102879,ENSG00000130203,ENSG00000110955,ENSG00000118137,ENSG00000113905,ENSG00000112293,ENSG00000135744,ENSG00000132386,ENSG00000100345,ENSG00000152234,ENSG00000122194,ENSG00000137801,ENSG00000172867,ENSG00000091583,ENSG00000171236,ENSG00000136960,ENSG00000108518,ENSG00000122694,ENSG00000179776,ENSG00000179218,ENSG00000100985,ENSG00000099250,ENSG00000078098,ENSG00000140945,ENSG00000173482…
107	query_1	TRUE	1.03324220183599e-08	1340	402	61	0.151741293532338	0.0455223880597015	GO:0080134	GO:BP	regulation of response to stress	21031	18338	c("GO:0006950", "GO:0048583")	IDA,IDA,IMP,IDA IMP,IDA,IDA IBA,IDA IMP IC IEA,IDA,IEA,IEA,IEA,IDA,IDA NAS,IMP,IEA,IEA,IDA,IDA,IDA,IDA IEA,IDA IBA IEA,IEA,TAS,IDA,IDA IEA,IDA,NAS IEA,IDA,IDA TAS IEA,NAS IC,IC,IDA IEA,IMP,IMP,IDA TAS IEA,IMP,IDA IGI,IDA IEA,IBA IEA,IDA IBA TAS,IDA,IDA TAS IEA,IDA IBA,IGI,IMP IBA TAS,IMP,IDA ISS IBA IEA,NAS,TAS,ISS NAS IEA,IDA ISS IEA,ISS TAS,IEA,IC,IDA,IMP,NAS,IMP,NAS,TAS,IDA	ENSG00000108953,ENSG00000164924,ENSG00000204388,ENSG00000204389,ENSG00000175899,ENSG00000113889,ENSG00000130203,ENSG00000144381,ENSG00000125730,ENSG00000117601,ENSG00000196924,ENSG00000000971,ENSG00000075624,ENSG00000184009,ENSG00000161031,ENSG00000184500,ENSG00000118137,ENSG00000171564,ENSG00000171557,ENSG00000088926,ENSG00000113905,ENSG00000110169,ENSG00000135744,ENSG00000167779,ENSG00000122194…
108	query_1	TRUE	1.18969960077615e-08	307	402	26	0.0646766169154229	0.0846905537459283	GO:0090132	GO:BP	epithelium migration	21031	18573	GO:0090130	IEA,IDA IMP,IGI,IEA,IDA ISS,IMP,IDA,IEA,IMP,IGI,IGI,IDA IMP,IDA,IDA,IMP IEA,IMP IGI,IMP,IDA,IMP,IMP,IMP,IMP ISS IBA TAS IEA,IDA,IDA,IMP,IMP	ENSG00000102879,ENSG00000130203,ENSG00000110955,ENSG00000118137,ENSG00000113905,ENSG00000112293,ENSG00000135744,ENSG00000132386,ENSG00000100345,ENSG00000152234,ENSG00000122194,ENSG00000137801,ENSG00000172867,ENSG00000091583,ENSG00000171236,ENSG00000136960,ENSG00000108518,ENSG00000122694,ENSG00000179776,ENSG00000179218,ENSG00000100985,ENSG00000099250,ENSG00000078098,ENSG00000140945,ENSG00000173482…
109	query_1	TRUE	1.63695588930501e-08	111	402	16	0.0398009950248756	0.144144144144144	GO:0030301	GO:BP	cholesterol transport	21031	6997	GO:0015918	IMP IBA IEA,IDA IGI IEA,IDA,IDA IMP IBA IEA,IDA IBA IEA,IDA IMP IC IEA,IDA,TAS,IDA IMP IC,IDA IBA IC,IDA,IDA,ISS,IDA,IDA IMP ISS IBA IEA,IDA IMP IBA IEA	ENSG00000084674,ENSG00000130203,ENSG00000169174,ENSG00000118137,ENSG00000110244,ENSG00000087237,ENSG00000100979,ENSG00000120885,ENSG00000110245,ENSG00000130208,ENSG00000005421,ENSG00000181092,ENSG00000123384,ENSG00000213398,ENSG00000204444,ENSG00000158874
110	query_1	TRUE	2.0995035662082e-08	97	402	15	0.0373134328358209	0.154639175257732	GO:0034109	GO:BP	homotypic cell-cell adhesion	21031	8700	GO:0098609	HMP,HMP,HMP,HMP,IDA IBA,IDA IBA,HMP,IEA,IMP,IDA HMP IBA,ISS IEA,HMP,HMP ISS IBA IEA,HMP,IDA	ENSG00000137076,ENSG00000196924,ENSG00000075624,ENSG00000184009,ENSG00000171564,ENSG00000171557,ENSG00000100345,ENSG00000105664,ENSG00000046604,ENSG00000171560,ENSG00000196262,ENSG00000244734,ENSG00000149781,ENSG00000213719,ENSG00000138722
111	query_1	TRUE	2.11767230346313e-08	934	402	48	0.119402985074627	0.0513918629550321	GO:0030334	GO:BP	regulation of cell migration	21031	7017	c("GO:0016477", "GO:2000145")	IEA,IDA IMP,TAS,IMP,IDA IEA,IDA,IMP,IDA,IGI,IDA,IDA ISS,IMP,IDA,IEA,IGI,IGI,IDA IMP ISS,ISS,IDA,IDA,ISO,IDA,IDA IMP IGI,IDA,IDA,IEA,IMP,IEA,IEA,IMP,IDA,IDA,IEA,IMP,IMP,IMP,IMP IBA TAS IEA,IDA,IDA ISS IEA,ISS,IEA,IMP,IDA,IMP,IGI ISS IBA IEA,IDA IMP IBA,IDA,IDA	ENSG00000102879,ENSG00000130203,ENSG00000126218,ENSG00000130402,ENSG00000196924,ENSG00000106804,ENSG00000184009,ENSG00000149177,ENSG00000110955,ENSG00000146674,ENSG00000113905,ENSG00000112293,ENSG00000135744,ENSG00000132386,ENSG00000152234,ENSG00000122194,ENSG00000137801,ENSG00000186081,ENSG00000091583,ENSG00000115414,ENSG00000168477,ENSG00000109072,ENSG00000136960,ENSG00000077942,ENSG00000189058…
112	query_1	TRUE	2.37787462960037e-08	69	402	13	0.0323383084577114	0.188405797101449	GO:0050766	GO:BP	positive regulation of phagocytosis	21031	13669	c("GO:0006909", "GO:0045807", "GO:0050764")	IMP ISS IEA,IGI,IGI,ISS,IDA,NAS,IDA,IMP,ISS IEA,IDA,IDA,IDA,IDA	ENSG00000125730,ENSG00000244731,ENSG00000224389,ENSG00000149177,ENSG00000118137,ENSG00000126759,ENSG00000145192,ENSG00000166278,ENSG00000179218,ENSG00000142748,ENSG00000160339,ENSG00000118004,ENSG00000158874
113	query_1	TRUE	2.41047747088809e-08	1234	402	57	0.141791044776119	0.0461912479740681	GO:0040011	GO:BP	locomotion	21031	10240	GO:0008150	IDA IEA,IDA IMP,TAS,IMP,IEA,IDA IEA,IDA TAS IEA,IMP,IBA IEA,IDA,IGI,IDA,IDA,IDA ISS IEA,IMP,IDA,IEA,IGI,IGI,IDA IMP ISS,ISS,IDA,IDA,ISO,IDA,IDA IMP IGI NAS IEA,IDA,IDA,IDA,IEA,IMP,IEA,IEA,IMP ISS IBA IEA,IDA,IDA,IEA,IMP,IMP,IDA IMP,IEA,IMP,IMP ISS IBA TAS IEA,IDA,IDA ISS IEA,IBA IEA,ISS,IEA,IMP,IDA,IEA,IMP,IMP IGI ISS IBA IEA,IDA IMP IBA,IDA,IDA,IDA TAS	ENSG00000102879,ENSG00000130203,ENSG00000126218,ENSG00000130402,ENSG00000091513,ENSG00000196924,ENSG00000106804,ENSG00000184009,ENSG00000109272,ENSG00000149177,ENSG00000110955,ENSG00000118137,ENSG00000146674,ENSG00000113905,ENSG00000112293,ENSG00000135744,ENSG00000132386,ENSG00000152234,ENSG00000122194,ENSG00000137801,ENSG00000186081,ENSG00000091583,ENSG00000115414,ENSG00000168477,ENSG00000109072…
114	query_1	TRUE	2.7142909882094e-08	12	402	7	0.0174129353233831	0.583333333333333	GO:0034370	GO:BP	triglyceride-rich lipoprotein particle remodeling	21031	8886	GO:0034369	IDA IGI IEA,IDA,IDA IBA IC,IDA IBA IEA,IDA IC,IDA,IDA IBA	ENSG00000130203,ENSG00000118137,ENSG00000110244,ENSG00000087237,ENSG00000110245,ENSG00000213398,ENSG00000158874
115	query_1	TRUE	2.7142909882094e-08	12	402	7	0.0174129353233831	0.583333333333333	GO:0034372	GO:BP	very-low-density lipoprotein particle remodeling	21031	8888	GO:0034370	IDA IGI IEA,IDA,IDA IBA,IDA IBA IEA,IDA IC,IDA,IDA	ENSG00000130203,ENSG00000118137,ENSG00000110244,ENSG00000087237,ENSG00000110245,ENSG00000213398,ENSG00000158874
116	query_1	TRUE	3.04277672435157e-08	26	402	9	0.0223880597014925	0.346153846153846	GO:0034377	GO:BP	plasma lipoprotein particle assembly	21031	8893	c("GO:0065005", "GO:0071827", "GO:0097006")	IC,IDA,IDA,TAS,TAS,TAS,IEA,ISS IBA IEA,IDA IBA	ENSG00000084674,ENSG00000130203,ENSG00000118137,ENSG00000110244,ENSG00000110245,ENSG00000130208,ENSG00000213398,ENSG00000204444,ENSG00000158874
117	query_1	TRUE	4.44765620489833e-08	428	402	30	0.0746268656716418	0.0700934579439252	GO:0001667	GO:BP	ameboidal-type cell migration	21031	383	GO:0016477	IEA,IDA IMP,IGI,IEA,IDA ISS,IMP,IDA,IEA,IMP,IGI,IGI,IDA IMP,IDA,IDA,IDA,IMP IEA,IMP IGI,IEA,IMP,IDA,IMP,IMP,IMP,IMP,IMP ISS IBA TAS IEA,IDA,IDA,IEA,IMP,IDA IMP	ENSG00000102879,ENSG00000130203,ENSG00000110955,ENSG00000118137,ENSG00000113905,ENSG00000112293,ENSG00000135744,ENSG00000132386,ENSG00000100345,ENSG00000152234,ENSG00000122194,ENSG00000137801,ENSG00000172867,ENSG00000091583,ENSG00000115414,ENSG00000171236,ENSG00000136960,ENSG00000107796,ENSG00000108518,ENSG00000122694,ENSG00000179776,ENSG00000102265,ENSG00000179218,ENSG00000100985,ENSG00000099250…
118	query_1	TRUE	5.21413382897302e-08	8	402	6	0.0149253731343284	0.75	GO:0051838	GO:BP	cytolysis by host of symbiont cells	21031	14406	GO:0051873	IDA,IMP,IDA,IDA,IMP,IMP	ENSG00000113905,ENSG00000134389,ENSG00000180210,ENSG00000100342,ENSG00000244414,ENSG00000080910
119	query_1	TRUE	5.49039738543465e-08	996	402	49	0.121890547263682	0.0491967871485944	GO:2000145	GO:BP	regulation of cell motility	21031	26166	c("GO:0040012", "GO:0048870", "GO:0050794")	IEA,IDA IMP,TAS,IMP,IEA,IDA IEA,IDA,IMP,IDA,IGI,IDA,IDA ISS,IMP,IDA,IEA,IGI,IGI,IDA IMP ISS,ISS,IDA,IDA,ISO,IDA,IDA IMP IGI,IDA,IDA,IEA,IMP,IEA,IEA,IMP,IDA,IDA,IEA,IMP,IMP,IMP,IMP IBA TAS IEA,IDA,IDA ISS IEA,ISS,IEA,IMP,IDA,IMP,IMP IGI ISS IBA IEA,IDA IMP IBA,IDA,IDA	ENSG00000102879,ENSG00000130203,ENSG00000126218,ENSG00000130402,ENSG00000091513,ENSG00000196924,ENSG00000106804,ENSG00000184009,ENSG00000149177,ENSG00000110955,ENSG00000146674,ENSG00000113905,ENSG00000112293,ENSG00000135744,ENSG00000132386,ENSG00000152234,ENSG00000122194,ENSG00000137801,ENSG00000186081,ENSG00000091583,ENSG00000115414,ENSG00000168477,ENSG00000109072,ENSG00000136960,ENSG00000077942…
120	query_1	TRUE	6.21951963332871e-08	28	402	9	0.0223880597014925	0.321428571428571	GO:1900048	GO:BP	positive regulation of hemostasis	21031	20843	c("GO:0007599", "GO:0048518", "GO:1900046")	IBA,IDA,IDA,IDA TAS,NAS,IDA,IEA,IDA IBA TAS,IDA IEA	ENSG00000113905,ENSG00000122194,ENSG00000137801,ENSG00000091583,ENSG00000109072,ENSG00000131187,ENSG00000080618,ENSG00000180210,ENSG00000167711
121	query_1	TRUE	6.21951963332871e-08	28	402	9	0.0223880597014925	0.321428571428571	GO:0030194	GO:BP	positive regulation of blood coagulation	21031	6942	c("GO:0007596", "GO:0030193", "GO:0050820", "GO:0090303", "GO:1900048")	IBA,IDA,IDA,IDA TAS,NAS,IDA,IEA,IDA IBA TAS,IDA IEA	ENSG00000113905,ENSG00000122194,ENSG00000137801,ENSG00000091583,ENSG00000109072,ENSG00000131187,ENSG00000080618,ENSG00000180210,ENSG00000167711
122	query_1	TRUE	7.22213328060616e-08	62	402	12	0.0298507462686567	0.193548387096774	GO:0032374	GO:BP	regulation of cholesterol transport	21031	7800	c("GO:0030301", "GO:0032371")	IDA IGI IEA,IDA,IDA IBA IEA,IDA IBA IEA,IDA IMP,IDA,IMP,IDA IBA IC,IDA,IDA,ISS,IDA IMP IEA	ENSG00000130203,ENSG00000169174,ENSG00000118137,ENSG00000110244,ENSG00000087237,ENSG00000100979,ENSG00000110245,ENSG00000130208,ENSG00000005421,ENSG00000181092,ENSG00000123384,ENSG00000158874
123	query_1	TRUE	7.22213328060616e-08	62	402	12	0.0298507462686567	0.193548387096774	GO:0032371	GO:BP	regulation of sterol transport	21031	7797	c("GO:0015918", "GO:0032368")	IDA IGI IEA,IDA,IDA IBA IEA,IDA IBA IEA,IDA IMP,IDA,IMP,IDA IBA IC,IDA,IDA,ISS,IDA IMP IEA	ENSG00000130203,ENSG00000169174,ENSG00000118137,ENSG00000110244,ENSG00000087237,ENSG00000100979,ENSG00000110245,ENSG00000130208,ENSG00000005421,ENSG00000181092,ENSG00000123384,ENSG00000158874
124	query_1	TRUE	7.59259281375787e-08	124	402	16	0.0398009950248756	0.129032258064516	GO:0015918	GO:BP	sterol transport	21031	5073	c("GO:0006869", "GO:0015850")	IMP IBA IEA,IDA IGI IEA,IDA,IDA IMP IBA IEA,IDA IBA IEA,IDA IMP IC IEA,IDA IEA,TAS,IDA IMP IC,IDA IBA IC,IDA,IDA,ISS,IDA,IDA IMP ISS IBA IEA,IDA IMP IBA IEA	ENSG00000084674,ENSG00000130203,ENSG00000169174,ENSG00000118137,ENSG00000110244,ENSG00000087237,ENSG00000100979,ENSG00000120885,ENSG00000110245,ENSG00000130208,ENSG00000005421,ENSG00000181092,ENSG00000123384,ENSG00000213398,ENSG00000204444,ENSG00000158874
125	query_1	TRUE	8.3637563387785e-08	29	402	9	0.0223880597014925	0.310344827586207	GO:0006910	GO:BP	phagocytosis, recognition	21031	2589	c("GO:0006909", "GO:0008037")	TAS,IDA,NAS,IDA,IDA,TAS,ISS IC,IDA,IDA	ENSG00000224389,ENSG00000123843,ENSG00000126759,ENSG00000123838,ENSG00000142748,ENSG00000132693,ENSG00000129988,ENSG00000160339,ENSG00000118004
126	query_1	TRUE	8.3637563387785e-08	29	402	9	0.0223880597014925	0.310344827586207	GO:0065005	GO:BP	protein-lipid complex assembly	21031	16383	c("GO:0065003", "GO:0071825")	IC,IDA,IDA,IMP TAS,TAS,TAS,IEA,ISS IBA IEA,IDA IBA	ENSG00000084674,ENSG00000130203,ENSG00000118137,ENSG00000110244,ENSG00000110245,ENSG00000130208,ENSG00000213398,ENSG00000204444,ENSG00000158874
127	query_1	TRUE	8.3637563387785e-08	162	402	18	0.0447761194029851	0.111111111111111	GO:1905952	GO:BP	regulation of lipid localization	21031	25703	c("GO:0010876", "GO:0032879")	IDA,IDA IGI IEA,IDA,IDA,IDA IBA IEA,IDA IBA IEA,NAS,IDA IMP,IDA,IDA,IMP,IDA IBA IC,IDA,IDA,IMP IBA,IDA,ISS,IDA IMP IEA	ENSG00000084674,ENSG00000130203,ENSG00000125730,ENSG00000169174,ENSG00000118137,ENSG00000110244,ENSG00000135744,ENSG00000087237,ENSG00000137801,ENSG00000100979,ENSG00000110245,ENSG00000130208,ENSG00000005421,ENSG00000181092,ENSG00000267467,ENSG00000132693,ENSG00000123384,ENSG00000158874
128	query_1	TRUE	8.3637563387785e-08	29	402	9	0.0223880597014925	0.310344827586207	GO:0051873	GO:BP	killing by host of symbiont cells	21031	14415	c("GO:0031640", "GO:0051702", "GO:0140546")	IDA,IDA,IMP,IDA IEA,IDA,IDA,IMP,IMP,IDA	ENSG00000111640,ENSG00000113905,ENSG00000134389,ENSG00000164047,ENSG00000180210,ENSG00000100342,ENSG00000244414,ENSG00000080910,ENSG00000206047
129	query_1	TRUE	1.0141637674316e-07	21	402	8	0.0199004975124378	0.380952380952381	GO:0030449	GO:BP	regulation of complement activation	21031	7044	c("GO:0002697", "GO:0002920", "GO:0006956")	IDA,IDA,IEA,IDA,IDA,IEA,IDA IBA,IDA	ENSG00000127241,ENSG00000175899,ENSG00000125730,ENSG00000000971,ENSG00000123843,ENSG00000073754,ENSG00000123838,ENSG00000149131
130	query_1	TRUE	1.09422858381537e-07	40	402	10	0.0248756218905473	0.25	GO:0034381	GO:BP	plasma lipoprotein particle clearance	21031	8897	c("GO:0032501", "GO:0097006")	IMP,IDA IMP IEA,IDA,IC,ISS,IDA IMP IBA,IDA IGI IBA,IDA,ISS IBA IEA,IDA	ENSG00000084674,ENSG00000130203,ENSG00000169174,ENSG00000118137,ENSG00000112293,ENSG00000110245,ENSG00000130208,ENSG00000181092,ENSG00000204444,ENSG00000158874
131	query_1	TRUE	1.14581623817451e-07	30	402	9	0.0223880597014925	0.3	GO:0050820	GO:BP	positive regulation of coagulation	21031	13711	c("GO:0050817", "GO:0050818", "GO:0051240")	IBA,IDA,IDA,IDA TAS,NAS,IDA,IEA,IDA IBA TAS,IDA IEA	ENSG00000113905,ENSG00000122194,ENSG00000137801,ENSG00000091583,ENSG00000109072,ENSG00000131187,ENSG00000080618,ENSG00000180210,ENSG00000167711
132	query_1	TRUE	1.5748716916091e-07	31	402	9	0.0223880597014925	0.290322580645161	GO:0042744	GO:BP	hydrogen peroxide catabolic process	21031	10686	c("GO:0042743", "GO:0044248")	IDA,IDA,IDA IBA,IDA IBA IEA,IDA IEA,IDA IBA,IBA TAS IEA,IDA IBA,IDA IBA	ENSG00000110244,ENSG00000257017,ENSG00000244734,ENSG00000121691,ENSG00000005381,ENSG00000117450,ENSG00000211445,ENSG00000188536,ENSG00000206172
133	query_1	TRUE	1.64622047612412e-07	625	402	36	0.0895522388059701	0.0576	GO:0048514	GO:BP	blood vessel morphogenesis	21031	13224	c("GO:0001568", "GO:0035239")	IEA,IEA,IEA,IMP,IEA,IMP,IEA,IMP,IDA IEA,IMP,IDA IBA IEA,IDA,IDA IMP IGI IBA IEA,IEA,NAS,IDA,IEA,IEA,IMP IEA,IEA,NAS,IDA IMP IBA TAS IEA,IEP,ISS IEA,IDA IEP IBA,TAS IEA,IGI,IDA IEA,IMP ISS IBA IEA,IBA,ISS,IEA,IDA IBA,IMP,ISS IEA,IEP	ENSG00000084674,ENSG00000130203,ENSG00000125730,ENSG00000067225,ENSG00000196924,ENSG00000184009,ENSG00000149177,ENSG00000110955,ENSG00000113905,ENSG00000112293,ENSG00000132386,ENSG00000100345,ENSG00000137801,ENSG00000166825,ENSG00000167768,ENSG00000091583,ENSG00000115414,ENSG00000105664,ENSG00000171236,ENSG00000164047,ENSG00000189058,ENSG00000214274,ENSG00000120708,ENSG00000167711,ENSG00000076706…
134	query_1	TRUE	1.64675758857098e-07	97	402	14	0.0348258706467662	0.144329896907216	GO:0050764	GO:BP	regulation of phagocytosis	21031	13667	c("GO:0006909", "GO:0030100")	IMP ISS IEA,IGI,IGI,ISS,IDA,NAS,IDA,IMP,ISS IEA,IDA,IDA,IDA,IDA,IDA	ENSG00000125730,ENSG00000244731,ENSG00000224389,ENSG00000149177,ENSG00000118137,ENSG00000126759,ENSG00000145192,ENSG00000166278,ENSG00000179218,ENSG00000142748,ENSG00000181092,ENSG00000160339,ENSG00000118004,ENSG00000158874
135	query_1	TRUE	1.65369281091042e-07	483	402	31	0.0771144278606965	0.0641821946169772	GO:0010876	GO:BP	lipid localization	21031	4519	GO:0033036	IEA,IDA IMP IBA IEA,IDA IGI ISS IEA,IDA,IDA,IDA IMP IBA IEA,IDA IBA IEA,NAS,IDA IMP IBA IC IEA,IDA,IEP IEA,ISS,IEA,IDA IBA IEA,IEA,TAS,IDA IMP IC IEA,IEA,IBA IC IEA,IDA IBA IC IEA,IEA,IDA,IEA,IDA,IMP IBA IEA,IDA,ISS,IDA IEA,IDA,IDA IMP ISS IBA IEA,IDA IMP IBA IEA	ENSG00000188488,ENSG00000084674,ENSG00000130203,ENSG00000125730,ENSG00000169174,ENSG00000118137,ENSG00000110244,ENSG00000135744,ENSG00000087237,ENSG00000137801,ENSG00000125166,ENSG00000091583,ENSG00000198670,ENSG00000100979,ENSG00000189058,ENSG00000120885,ENSG00000110245,ENSG00000100342,ENSG00000138207,ENSG00000130208,ENSG00000224916,ENSG00000005421,ENSG00000134365,ENSG00000181092,ENSG00000267467…
136	query_1	TRUE	1.75136689312433e-07	2637	402	92	0.228855721393035	0.0348881304512704	GO:0010033	GO:BP	response to organic substance	21031	3883	GO:0042221	IMP TAS,IDA IMP TAS,IEA,IEA,IDA,IDA IBA IEA,IDA,IEA,IEP,IBA,IBA,IDA,IMP,IEA,IEA,IDA,IEA,IEA,IMP,IEA,IBA,TAS,IEA,ISS IEA,IDA,IEA,IEA,IEA,IDA IEA,IGI,IDA IMP ISS,IEA,IDA,IEA,IEA,IDA TAS IEA,TAS NAS,IDA,IEA,IDA,IEP,IDA,IEA,NAS,IEA,IDA,IDA,IEA,IEA,IDA ISS IEA,IDA,IEA,IEA,IEA,IDA,IDA IMP,NAS IEA,IEA,IBA IEA,IDA TAS IEA,IEA,IDA,IEA,IDA IMP IBA IEA,ISS TAS IEA,IDA ISS IEA,IEA,IBA,IEP,IEA,IDA IBA,IEA,ISS…	ENSG00000204388,ENSG00000204389,ENSG00000102879,ENSG00000175899,ENSG00000130203,ENSG00000144381,ENSG00000130402,ENSG00000198734,ENSG00000055955,ENSG00000067225,ENSG00000188404,ENSG00000224389,ENSG00000196924,ENSG00000123416,ENSG00000167552,ENSG00000111640,ENSG00000148180,ENSG00000160323,ENSG00000075624,ENSG00000184009,ENSG00000109272,ENSG00000149177,ENSG00000110955,ENSG00000169174,ENSG00000118137…
137	query_1	TRUE	1.82556292033472e-07	1038	402	49	0.121890547263682	0.0472061657032755	GO:0040012	GO:BP	regulation of locomotion	21031	10241	c("GO:0040011", "GO:0050789")	IEA,IDA IMP,TAS,IMP,IEA,IDA IEA,IDA,IMP,IDA,IGI,IDA,IDA ISS,IMP,IDA,IEA,IGI,IGI,IDA IMP ISS,ISS,IDA,IDA,ISO,IDA,IDA IMP IGI,IDA,IDA,IEA,IMP,IEA,IEA,IMP ISS IBA,IDA,IDA,IEA,IMP,IMP,IMP,IMP ISS IBA TAS IEA,IDA,IDA ISS IEA,ISS,IEA,IMP,IDA,IMP,IMP IGI ISS IBA IEA,IDA IMP IBA,IDA,IDA	ENSG00000102879,ENSG00000130203,ENSG00000126218,ENSG00000130402,ENSG00000091513,ENSG00000196924,ENSG00000106804,ENSG00000184009,ENSG00000149177,ENSG00000110955,ENSG00000146674,ENSG00000113905,ENSG00000112293,ENSG00000135744,ENSG00000132386,ENSG00000152234,ENSG00000122194,ENSG00000137801,ENSG00000186081,ENSG00000091583,ENSG00000115414,ENSG00000168477,ENSG00000109072,ENSG00000136960,ENSG00000077942…
138	query_1	TRUE	1.91843789663802e-07	2846	402	97	0.241293532338308	0.0340829234012649	GO:0065008	GO:BP	regulation of biological quality	21031	16385	GO:0065007	IDA NAS IC,IDA IMP,HMP,IMP TAS,IDA IMP TAS,IDA,IEA,IDA,IDA IBA IEA,IDA TAS IEA,IMP ISS,TAS IC IEA,IEA,IBA TAS IEA,TAS,IDA,IMP HMP ISS NAS IC IEA,IEA,ISS,IMP ISS IBA TAS IEA,NAS IEA,HMP,HMP,NAS,IDA,IMP,IDA IMP IBA NAS IEA,TAS IEA,IDA,IDA IBA IEA,IDA IMP IBA IEA,IDA TAS NAS IEA,IMP ISS,IDA ISS IBA IEA,ISS,TAS,IDA IGI TAS NAS IEA,IMP HMP IEA,IBA IEA,IDA IMP IEA,IDA,NAS,IMP ISS,IDA TAS IEA,IEA,IEA,IM…	ENSG00000108953,ENSG00000164924,ENSG00000137076,ENSG00000204388,ENSG00000204389,ENSG00000163631,ENSG00000102879,ENSG00000149925,ENSG00000113889,ENSG00000130203,ENSG00000144381,ENSG00000126218,ENSG00000117601,ENSG00000198734,ENSG00000091513,ENSG00000079557,ENSG00000196924,ENSG00000167552,ENSG00000111640,ENSG00000148180,ENSG00000160323,ENSG00000075624,ENSG00000184009,ENSG00000178772,ENSG00000149177…
139	query_1	TRUE	2.03632956340452e-07	83	402	13	0.0323383084577114	0.156626506024096	GO:0061844	GO:BP	antimicrobial humoral immune response mediated by antimicrobial peptide	21031	16177	GO:0019730	IDA,IBA,IDA,IMP,IDA IBA IEA,IBA,IDA,IBA,IDA,IDA,IDA,IDA IMP IBA IC,IDA IBA IC	ENSG00000111640,ENSG00000109272,ENSG00000113905,ENSG00000012223,ENSG00000164047,ENSG00000214274,ENSG00000180210,ENSG00000163736,ENSG00000197903,ENSG00000234289,ENSG00000180596,ENSG00000206047,ENSG00000239839
140	query_1	TRUE	2.18783800599045e-07	435	402	29	0.0721393034825871	0.0666666666666667	GO:0006869	GO:BP	lipid transport	21031	2559	c("GO:0010876", "GO:0071702")	IEA,IMP IBA IEA,IDA IGI ISS IEA,IDA,IDA IMP IBA IEA,IDA IBA IEA,NAS,IDA IMP IBA IC IEA,IDA,IEP IEA,ISS,IEA,IDA IBA IEA,IEA,TAS,IDA IMP IC IEA,IEA,IBA IC IEA,IDA IBA IC IEA,IEA,IDA,IEA,IDA,IEA,ISS,IDA IEA,IDA,IDA IMP ISS IBA IEA,IDA IMP IBA IEA	ENSG00000188488,ENSG00000084674,ENSG00000130203,ENSG00000169174,ENSG00000118137,ENSG00000110244,ENSG00000135744,ENSG00000087237,ENSG00000137801,ENSG00000125166,ENSG00000091583,ENSG00000198670,ENSG00000100979,ENSG00000189058,ENSG00000120885,ENSG00000110245,ENSG00000100342,ENSG00000138207,ENSG00000130208,ENSG00000224916,ENSG00000005421,ENSG00000134365,ENSG00000181092,ENSG00000267467,ENSG00000123384…
141	query_1	TRUE	2.19162262448114e-07	215	402	20	0.0497512437810945	0.0930232558139535	GO:0010810	GO:BP	regulation of cell-substrate adhesion	21031	4475	c("GO:0030155", "GO:0031589")	NAS,IMP,IMP,IMP,IMP,IDA,NAS,NAS,IDA,IDA,IDA TAS,IDA,IEA,IDA,IMP,NAS,IMP,IDA IMP,IMP,IDA IGI	ENSG00000137076,ENSG00000130402,ENSG00000196924,ENSG00000184009,ENSG00000149177,ENSG00000118137,ENSG00000171564,ENSG00000171557,ENSG00000113905,ENSG00000122194,ENSG00000137801,ENSG00000115414,ENSG00000109072,ENSG00000077942,ENSG00000189058,ENSG00000171560,ENSG00000179218,ENSG00000099250,ENSG00000140945,ENSG00000136238
142	query_1	TRUE	2.94097697447992e-07	16	402	7	0.0174129353233831	0.4375	GO:0034374	GO:BP	low-density lipoprotein particle remodeling	21031	8890	GO:0034369	IMP,IEA,NAS,IDA IBA,IDA,IDA IBA,IDA	ENSG00000084674,ENSG00000130203,ENSG00000135744,ENSG00000087237,ENSG00000005381,ENSG00000158874,ENSG00000146070
143	query_1	TRUE	3.26799998361547e-07	120	402	15	0.0373134328358209	0.125	GO:0050830	GO:BP	defense response to Gram-positive bacterium	21031	13717	GO:0042742	IDA IBA,IDA IBA,IDA IBA IEA,IBA,IMP,TAS,IDA IBA IEA,IDA,IDA,IDA,IDA,IBA,IBA,IDA IBA,IDA IBA	ENSG00000161031,ENSG00000090382,ENSG00000164047,ENSG00000214274,ENSG00000106538,ENSG00000132693,ENSG00000129988,ENSG00000197903,ENSG00000234289,ENSG00000180596,ENSG00000160339,ENSG00000258818,ENSG00000129538,ENSG00000206047,ENSG00000239839
144	query_1	TRUE	5.58098849955493e-07	568	402	33	0.082089552238806	0.0580985915492958	GO:2000147	GO:BP	positive regulation of cell motility	21031	26168	c("GO:0040017", "GO:0048522", "GO:0048870", "GO:2000145")	IEA,TAS,IMP,IEA,IEA,IMP,IGI,IMP,IDA,IGI,IGI,IDA IMP ISS,IDA,IDA,IMP IGI,IDA,IEA,IMP,IEA,IMP,IDA,IDA,IMP,IMP,IMP IBA TAS IEA,IDA,IEA,IMP,IDA,IMP IGI IBA,IMP,IDA,IDA	ENSG00000102879,ENSG00000126218,ENSG00000130402,ENSG00000091513,ENSG00000196924,ENSG00000184009,ENSG00000110955,ENSG00000112293,ENSG00000135744,ENSG00000152234,ENSG00000122194,ENSG00000137801,ENSG00000115414,ENSG00000109072,ENSG00000136960,ENSG00000077942,ENSG00000107796,ENSG00000108518,ENSG00000076706,ENSG00000106538,ENSG00000122694,ENSG00000179776,ENSG00000179218,ENSG00000100985,ENSG00000099250…
145	query_1	TRUE	5.79447832898951e-07	540	402	32	0.0796019900497512	0.0592592592592593	GO:0030335	GO:BP	positive regulation of cell migration	21031	7018	c("GO:0016477", "GO:0030334", "GO:2000147")	IEA,TAS,IMP,IEA,IMP,IGI,IMP,IDA,IGI,IGI,IDA IMP ISS,IDA,IDA,IMP IGI,IDA,IEA,IMP,IEA,IMP,IDA,IDA,IMP,IMP,IMP IBA TAS IEA,IDA,IEA,IMP,IDA,IGI IBA,IMP,IDA,IDA	ENSG00000102879,ENSG00000126218,ENSG00000130402,ENSG00000196924,ENSG00000184009,ENSG00000110955,ENSG00000112293,ENSG00000135744,ENSG00000152234,ENSG00000122194,ENSG00000137801,ENSG00000115414,ENSG00000109072,ENSG00000136960,ENSG00000077942,ENSG00000107796,ENSG00000108518,ENSG00000076706,ENSG00000106538,ENSG00000122694,ENSG00000179776,ENSG00000179218,ENSG00000100985,ENSG00000099250,ENSG00000149781…
146	query_1	TRUE	6.00634398520488e-07	721	402	38	0.0945273631840796	0.0527045769764216	GO:0001568	GO:BP	blood vessel development	21031	358	c("GO:0001944", "GO:0048856")	IEA,IEA,IEA,IMP,IEA,IMP,IEA,IMP,IDA IEA,IMP,IDA IBA IEA,IDA,IEA,IDA IMP IGI IBA IEA,IEA,NAS,IDA,IEA,IEA,IMP IEA,IEA,NAS,IDA IMP IBA TAS IEA,IEP,IEP,ISS IEA,IDA IEP IBA,TAS IEA,IGI IEA,IDA IEA,IMP ISS IBA IEA,IBA,ISS,IEA,IDA IBA,IMP,ISS IEA,IEP	ENSG00000084674,ENSG00000130203,ENSG00000125730,ENSG00000067225,ENSG00000196924,ENSG00000184009,ENSG00000149177,ENSG00000110955,ENSG00000113905,ENSG00000112293,ENSG00000132386,ENSG00000100345,ENSG00000122194,ENSG00000137801,ENSG00000166825,ENSG00000167768,ENSG00000091583,ENSG00000115414,ENSG00000105664,ENSG00000171236,ENSG00000164047,ENSG00000189058,ENSG00000214274,ENSG00000120708,ENSG00000107796…
147	query_1	TRUE	6.462635961465e-07	11	402	6	0.0149253731343284	0.545454545454545	GO:1903027	GO:BP	regulation of opsonization	21031	23283	c("GO:0002697", "GO:0008228", "GO:0050794")	IDA,NAS,IDA,IDA,IDA,IDA	ENSG00000123843,ENSG00000126759,ENSG00000123838,ENSG00000142748,ENSG00000160339,ENSG00000118004
148	query_1	TRUE	6.462635961465e-07	11	402	6	0.0149253731343284	0.545454545454545	GO:0034384	GO:BP	high-density lipoprotein particle clearance	21031	8900	GO:0034381	IDA,IC,ISS,IMP IBA,ISS IBA IEA,IDA	ENSG00000130203,ENSG00000118137,ENSG00000112293,ENSG00000110245,ENSG00000204444,ENSG00000158874
149	query_1	TRUE	7.52046225043923e-07	167	402	17	0.0422885572139304	0.101796407185629	GO:0051346	GO:BP	negative regulation of hydrolase activity	21031	14121	c("GO:0043086", "GO:0051336")	IMP,IDA,ISS,IDA,IDA,IDA,IDA,IDA,IDA,IDA,IDA,IDA,IDA,IMP,IC,IDA,IMP	ENSG00000188488,ENSG00000111640,ENSG00000090512,ENSG00000137801,ENSG00000101439,ENSG00000109072,ENSG00000132703,ENSG00000012223,ENSG00000110245,ENSG00000130208,ENSG00000143369,ENSG00000102265,ENSG00000021355,ENSG00000100985,ENSG00000123384,ENSG00000158874,ENSG00000026508
150	query_1	TRUE	7.85583076009123e-07	3957	402	121	0.300995024875622	0.0305787212534749	GO:0042221	GO:BP	response to chemical	21031	10394	GO:0050896	IMP TAS,IDA IMP TAS,IEA,IDA IEA,IEA,IDA NAS IEA,IDA IBA IEA,IDA,IEA,IGI,IEP,IBA,IBA,IDA,IMP,IDA TAS IEA,IEA,IEA,IDA,IEA,IEA,IDA,IMP,IEA,IBA IEA,IDA TAS,IEA,ISS IEA,IDA,IDA IEA,IEA,IDA IEA,IDA IEA,IGI,IDA IEA,IDA IMP ISS,IEA,IDA,IEA,IEA,IDA IEP ISS TAS IEA,TAS NAS,IDA,IEA,IDA IEA,NAS IEA,IDA,IEP,IDA,IEA,NAS,IEA,IDA IBA IEA,IDA,IDA IGI,IDA,IEA,IEA,IDA ISS IEA,IDA,IDA,IEA,IEA,IEA,IDA IMP ISS IBA IEA…	ENSG00000204388,ENSG00000204389,ENSG00000163631,ENSG00000102879,ENSG00000175899,ENSG00000130203,ENSG00000144381,ENSG00000130402,ENSG00000198734,ENSG00000091513,ENSG00000055955,ENSG00000067225,ENSG00000188404,ENSG00000224389,ENSG00000196924,ENSG00000106804,ENSG00000123416,ENSG00000167552,ENSG00000111640,ENSG00000148180,ENSG00000160323,ENSG00000160862,ENSG00000075624,ENSG00000184009,ENSG00000109272…
151	query_1	TRUE	8.06222217632664e-07	923	402	44	0.109452736318408	0.047670639219935	GO:0098657	GO:BP	import into cell	21031	19355	GO:0006810	IMP,IDA TAS,IMP ISS IEA,IGI,IDA IGI,IGI TAS,ISS IEA,IEA,IEA,ISS,IDA,IDA,IEA,ISS,IDA,ISS IEA,IDA,IEA,IDA IEA,NAS,IDA,IEA,IDA NAS,IMP,IGI ISS,IDA,ISS,IDA,ISS IEA,TAS IEA,IDA,IDA,TAS,IMP IGI ISS IBA TAS NAS IEA,ISS IC,IMP,IEA,IBA TAS,IDA IEA,IEA,IDA,IEA,IDA,IDA	ENSG00000102879,ENSG00000130203,ENSG00000125730,ENSG00000244731,ENSG00000091513,ENSG00000224389,ENSG00000148180,ENSG00000075624,ENSG00000184009,ENSG00000149177,ENSG00000169174,ENSG00000118137,ENSG00000116690,ENSG00000153956,ENSG00000123843,ENSG00000100345,ENSG00000137801,ENSG00000108679,ENSG00000109072,ENSG00000126759,ENSG00000123838,ENSG00000136960,ENSG00000145192,ENSG00000166278,ENSG00000120885…
152	query_1	TRUE	9.17024848402227e-07	235	402	20	0.0497512437810945	0.0851063829787234	GO:0007160	GO:BP	cell-matrix adhesion	21031	2755	GO:0031589	NAS,NAS,IMP,IMP,IDA IBA,IDA IBA,IDA,IDA TAS,IBA IEA,IEA,IDA IGI IBA IEA,IMP,IDA,IMP,IDA,IBA,IMP,IDA,IDA NAS,NAS	ENSG00000137076,ENSG00000160323,ENSG00000184009,ENSG00000149177,ENSG00000171564,ENSG00000171557,ENSG00000113905,ENSG00000137801,ENSG00000115414,ENSG00000168477,ENSG00000109072,ENSG00000189058,ENSG00000171560,ENSG00000072110,ENSG00000099250,ENSG00000149781,ENSG00000140945,ENSG00000162692,ENSG00000136238,ENSG00000026508
153	query_1	TRUE	9.77209021595844e-07	583	402	33	0.082089552238806	0.0566037735849057	GO:0040017	GO:BP	positive regulation of locomotion	21031	10246	c("GO:0040011", "GO:0040012", "GO:0048518")	IEA,TAS,IMP,IEA,IEA,IMP,IGI,IMP,IDA,IGI,IGI,IDA IMP ISS,IDA,IDA,IMP IGI,IDA,IEA,IMP,IEA,IMP ISS IBA,IDA,IDA,IMP,IMP,IMP ISS IBA TAS IEA,IDA,IEA,IMP,IDA,IMP IGI IBA,IMP,IDA,IDA	ENSG00000102879,ENSG00000126218,ENSG00000130402,ENSG00000091513,ENSG00000196924,ENSG00000184009,ENSG00000110955,ENSG00000112293,ENSG00000135744,ENSG00000152234,ENSG00000122194,ENSG00000137801,ENSG00000115414,ENSG00000109072,ENSG00000136960,ENSG00000077942,ENSG00000107796,ENSG00000108518,ENSG00000076706,ENSG00000106538,ENSG00000122694,ENSG00000179776,ENSG00000179218,ENSG00000100985,ENSG00000099250…
154	query_1	TRUE	9.99320563007698e-07	5986	402	165	0.41044776119403	0.0275643167390578	GO:1901564	GO:BP	organonitrogen compound metabolic process	21031	22098	c("GO:0006807", "GO:0071704")	IDA IEA,IMP,IEA,IDA IMP IBA IEA,IDA IMP IBA IEA,IBA,IBA IEA,IEA,IMP IBA IEA,IEA,IDA,IDA IMP IGI ISS IBA TAS IEA,IDA ISS IBA IEA,IDA,IEA,IEA,IDA,IEA,IEA,IEA,IDA ISS IBA IEA,IDA,IMP NAS,IEA,IDA IMP ISS IBA IEA,IMP ISS IEA,IDA TAS NAS IEA,IDA,ISS,NAS IEA,IDA IMP ISS IEA,IDA IMP IBA NAS IEA,IDA IEA,IDA IBA IEA,IDA IBA,ISS,IBA IEA,IEA,IDA IBA IEA,IDA IMP,IDA IBA IEA,IDA IEA,IDA,IDA,IEA,IDA ISS TAS,IDA…	ENSG00000108953,ENSG00000164924,ENSG00000188488,ENSG00000204388,ENSG00000204389,ENSG00000118271,ENSG00000127241,ENSG00000055957,ENSG00000149925,ENSG00000084674,ENSG00000113889,ENSG00000130203,ENSG00000144381,ENSG00000125730,ENSG00000205403,ENSG00000126218,ENSG00000115380,ENSG00000055955,ENSG00000151655,ENSG00000047457,ENSG00000067225,ENSG00000186395,ENSG00000196924,ENSG00000146701,ENSG00000111640…
155	query_1	TRUE	1.09710556142491e-06	193	402	18	0.0447761194029851	0.0932642487046632	GO:0045861	GO:BP	negative regulation of proteolysis	21031	12071	c("GO:0006508", "GO:0030162", "GO:0051248")	IEA,IDA,IDA,ISS,IDA,IDA,IDA,IDA,IEA,IDA,IDA,IDA ISS IEA,IDA,IDA IBA,IDA,IMP,IC,IMP	ENSG00000188488,ENSG00000113889,ENSG00000111640,ENSG00000090512,ENSG00000137801,ENSG00000101439,ENSG00000109072,ENSG00000012223,ENSG00000080618,ENSG00000180210,ENSG00000167711,ENSG00000096384,ENSG00000143369,ENSG00000102265,ENSG00000021355,ENSG00000100985,ENSG00000123384,ENSG00000026508
156	query_1	TRUE	1.12965751910942e-06	28	402	8	0.0199004975124378	0.285714285714286	GO:0002227	GO:BP	innate immune response in mucosa	21031	767	c("GO:0002385", "GO:0045087")	IDA IEA,IDA,IDA,IDA,IDA,IDA,IDA IBA,IDA IBA	ENSG00000110244,ENSG00000012223,ENSG00000164047,ENSG00000197903,ENSG00000234289,ENSG00000180596,ENSG00000206047,ENSG00000239839
157	query_1	TRUE	1.20659120649544e-06	39	402	9	0.0223880597014925	0.230769230769231	GO:0002385	GO:BP	mucosal immune response	21031	919	GO:0002251	IDA IEA,IDA,IDA,IDA IBA,IDA,IDA,IDA,IDA IBA,IDA IBA	ENSG00000110244,ENSG00000012223,ENSG00000164047,ENSG00000162896,ENSG00000197903,ENSG00000234289,ENSG00000180596,ENSG00000206047,ENSG00000239839
158	query_1	TRUE	1.29249380745615e-06	115	402	14	0.0348258706467662	0.121739130434783	GO:0006334	GO:BP	nucleosome assembly	21031	2146	c("GO:0006325", "GO:0034728", "GO:0065004")	IEA,IEA,IEA,IDA IBA,IDA IBA,IDA IBA,IDA IBA,IDA IBA,IDA IBA,NAS,NAS,NAS,NAS,NAS	ENSG00000168298,ENSG00000124575,ENSG00000187837,ENSG00000158406,ENSG00000276180,ENSG00000276966,ENSG00000277157,ENSG00000278637,ENSG00000278705,ENSG00000180596,ENSG00000275713,ENSG00000233822,ENSG00000273703,ENSG00000185130
159	query_1	TRUE	1.41881472008538e-06	844	402	41	0.101990049751244	0.0485781990521327	GO:0051050	GO:BP	positive regulation of transport	21031	13899	c("GO:0006810", "GO:0048518", "GO:0051049")	IDA,IDA IGI IEA,IDA IMP ISS IEA,NAS,IGI,IDA IGI,IGI,IDA IMP IEA,TAS,ISS,IDA,IEA,IDA,IDA,IDA,ISS,ISS,IDA,IDA,IDA,NAS,IDA,IMP,IGI ISS,IDA ISS,IEA,IDA IEA,IMP,IDA IBA,ISS IEA,IDA,IMP,IEA,IDA,IDA ISS IEA,IGI ISS,ISS IEA,IDA,IMP IGI,IDA,IDA	ENSG00000108953,ENSG00000130203,ENSG00000125730,ENSG00000130402,ENSG00000244731,ENSG00000091513,ENSG00000224389,ENSG00000196924,ENSG00000075624,ENSG00000149177,ENSG00000169174,ENSG00000018236,ENSG00000118137,ENSG00000171564,ENSG00000171557,ENSG00000153956,ENSG00000112293,ENSG00000087237,ENSG00000100979,ENSG00000109072,ENSG00000126759,ENSG00000145192,ENSG00000166278,ENSG00000120885,ENSG00000214274…
160	query_1	TRUE	1.42287467698023e-06	219	402	19	0.0472636815920398	0.0867579908675799	GO:0043542	GO:BP	endothelial cell migration	21031	11116	GO:0010631	IDA IMP,IGI,IEA,IDA ISS,IMP,IDA,IEA,IMP,IGI,IGI,IDA IMP,IDA,IMP,IMP,IMP ISS IBA TAS IEA,IDA,IDA,IMP,IMP	ENSG00000130203,ENSG00000110955,ENSG00000118137,ENSG00000113905,ENSG00000112293,ENSG00000135744,ENSG00000132386,ENSG00000100345,ENSG00000152234,ENSG00000122194,ENSG00000137801,ENSG00000091583,ENSG00000179776,ENSG00000179218,ENSG00000099250,ENSG00000078098,ENSG00000140945,ENSG00000173482,ENSG00000136238
161	query_1	TRUE	1.63264669475466e-06	752	402	38	0.0945273631840796	0.050531914893617	GO:0001944	GO:BP	vasculature development	21031	560	c("GO:0048731", "GO:0072359")	IEA,IEA,IEA,IMP,IEA,IMP,IEA,IMP,IDA IEA,IMP,IDA IBA IEA,IDA,IEA,IDA IMP IGI IBA IEA,IEA,NAS,IDA,IEA,IEA,IMP IEA,IEA,NAS,IDA IMP IBA TAS IEA,IEP,IEP,ISS IEA,IDA IEP IBA,TAS IEA,IGI IBA IEA,IDA IEA,IMP ISS IBA IEA,IBA,ISS,IEA,IDA IBA,IMP,ISS IEA,IEP	ENSG00000084674,ENSG00000130203,ENSG00000125730,ENSG00000067225,ENSG00000196924,ENSG00000184009,ENSG00000149177,ENSG00000110955,ENSG00000113905,ENSG00000112293,ENSG00000132386,ENSG00000100345,ENSG00000122194,ENSG00000137801,ENSG00000166825,ENSG00000167768,ENSG00000091583,ENSG00000115414,ENSG00000105664,ENSG00000171236,ENSG00000164047,ENSG00000189058,ENSG00000214274,ENSG00000120708,ENSG00000107796…
162	query_1	TRUE	1.63805767596692e-06	4912	402	141	0.350746268656716	0.0287052117263844	GO:0019538	GO:BP	protein metabolic process	21031	6075	c("GO:0043170", "GO:0044238", "GO:1901564")	IDA IEA,IMP,IEA,IDA IMP IBA IEA,IDA IMP IBA IEA,IBA IEA,IEA,IDA,IDA IMP IGI ISS IBA TAS IEA,IDA ISS IBA IEA,IDA,IEA,IEA,IDA,IEA,ISS IEA,IDA,IMP NAS,IDA IMP ISS IEA,IMP ISS IEA,IDA TAS NAS IEA,IDA,ISS,IDA IMP ISS IEA,IDA IEA,IDA IEA,IDA IBA,ISS,IEA,IDA IBA IEA,IDA IMP,IEA,IDA IEA,IDA,IDA,IDA,IDA,IEA,IDA IMP,IDA ISS IEA,IEA,IBA IEA,IDA IMP IBA IEA,IDA IMP,IBA IEA,IDA,IDA,IDA IMP ISS IBA TAS NAS IEA…	ENSG00000108953,ENSG00000164924,ENSG00000188488,ENSG00000204388,ENSG00000204389,ENSG00000127241,ENSG00000084674,ENSG00000113889,ENSG00000130203,ENSG00000144381,ENSG00000125730,ENSG00000205403,ENSG00000126218,ENSG00000115380,ENSG00000047457,ENSG00000067225,ENSG00000186395,ENSG00000196924,ENSG00000111640,ENSG00000148180,ENSG00000160323,ENSG00000000971,ENSG00000075624,ENSG00000149177,ENSG00000169174…
163	query_1	TRUE	2.30980687654188e-06	55	402	10	0.0248756218905473	0.181818181818182	GO:0042743	GO:BP	hydrogen peroxide metabolic process	21031	10685	GO:0072593	IDA,IDA,IDA IBA,IDA IBA IEA,IDA IEA,IDA IBA,TAS,IBA TAS IEA,IDA IBA,IDA IBA	ENSG00000110244,ENSG00000257017,ENSG00000244734,ENSG00000121691,ENSG00000005381,ENSG00000117450,ENSG00000136238,ENSG00000211445,ENSG00000188536,ENSG00000206172
164	query_1	TRUE	2.53702239209021e-06	609	402	33	0.082089552238806	0.0541871921182266	GO:0032103	GO:BP	positive regulation of response to external stimulus	21031	7634	c("GO:0009605", "GO:0032101", "GO:0048584")	IDA,IMP,IMP,IDA,IEA,IEA,IBA,IEA,TAS,IDA,IDA ISS,IDA,IDA,NAS,IMP,IEA,TAS,IDA,IDA IEA,IMP ISS IBA,IMP,IDA ISS IBA IEA,NAS,ISS IEA,IDA ISS IEA,IDA,IGI,IMP,NAS,IDA,IMP,NAS,IDA TAS	ENSG00000108953,ENSG00000204388,ENSG00000204389,ENSG00000144381,ENSG00000125730,ENSG00000196924,ENSG00000113905,ENSG00000110169,ENSG00000135744,ENSG00000122194,ENSG00000137801,ENSG00000109971,ENSG00000091583,ENSG00000109072,ENSG00000012223,ENSG00000080618,ENSG00000180210,ENSG00000116560,ENSG00000167711,ENSG00000106538,ENSG00000179218,ENSG00000170458,ENSG00000142748,ENSG00000099250,ENSG00000129988…
165	query_1	TRUE	2.74161923964501e-06	104	402	13	0.0323383084577114	0.125	GO:0006641	GO:BP	triglyceride metabolic process	21031	2379	GO:0006639	IBA IEA,IDA IMP IEA,IDA,IEA,IDA IBA,ISS,IDA IBA,IDA,IEA,IDA IMP IBA,IBA IEA,IEA,TAS	ENSG00000084674,ENSG00000130203,ENSG00000125730,ENSG00000169174,ENSG00000110244,ENSG00000112293,ENSG00000087237,ENSG00000091583,ENSG00000168477,ENSG00000110245,ENSG00000130208,ENSG00000121691,ENSG00000158874
166	query_1	TRUE	2.83221058423346e-06	43	402	9	0.0223880597014925	0.209302325581395	GO:0002251	GO:BP	organ or tissue specific immune response	21031	790	GO:0006955	IDA IEA,IDA,IDA,IDA IBA,IDA,IDA,IDA,IDA IBA,IDA IBA	ENSG00000110244,ENSG00000012223,ENSG00000164047,ENSG00000162896,ENSG00000197903,ENSG00000234289,ENSG00000180596,ENSG00000206047,ENSG00000239839
167	query_1	TRUE	3.18755864539961e-06	555	402	31	0.0771144278606965	0.0558558558558559	GO:0030162	GO:BP	regulation of proteolysis	21031	6927	c("GO:0006508", "GO:0051246")	IEA,IBA,IDA IBA,IDA,IDA IMP IGI,IDA,IDA,IMP ISS IEA,ISS,IDA,ISS IEA,IDA,IDA,IDA,IDA,ISS,IDA,TAS,IMP IBA,IMP,IEA,IDA,IDA,IDA ISS IEA,IDA,IDA IBA,IDA,IMP,IC,TAS,IMP	ENSG00000188488,ENSG00000204388,ENSG00000204389,ENSG00000113889,ENSG00000130203,ENSG00000144381,ENSG00000111640,ENSG00000148180,ENSG00000090512,ENSG00000112293,ENSG00000100345,ENSG00000137801,ENSG00000101439,ENSG00000109072,ENSG00000131187,ENSG00000163815,ENSG00000012223,ENSG00000164344,ENSG00000120885,ENSG00000074800,ENSG00000080618,ENSG00000180210,ENSG00000167711,ENSG00000096384,ENSG00000143369…
168	query_1	TRUE	3.48874360667929e-06	125	402	14	0.0348258706467662	0.112	GO:0010811	GO:BP	positive regulation of cell-substrate adhesion	21031	4476	c("GO:0010810", "GO:0031589", "GO:0045785")	IMP,IMP,IDA,NAS,NAS,IDA,IDA,IEA,IDA,NAS,IMP,IDA IMP,IMP,IDA IGI	ENSG00000196924,ENSG00000149177,ENSG00000118137,ENSG00000171564,ENSG00000171557,ENSG00000113905,ENSG00000115414,ENSG00000109072,ENSG00000077942,ENSG00000171560,ENSG00000179218,ENSG00000099250,ENSG00000140945,ENSG00000136238
169	query_1	TRUE	3.48874360667929e-06	14	402	6	0.0149253731343284	0.428571428571429	GO:0033700	GO:BP	phospholipid efflux	21031	8639	GO:0015914	IDA,IDA,IDA IBA,IDA,IDA,IDA	ENSG00000130203,ENSG00000118137,ENSG00000110244,ENSG00000110245,ENSG00000130208,ENSG00000158874
170	query_1	TRUE	3.67086626555899e-06	8	402	5	0.0124378109452736	0.625	GO:1905918	GO:BP	regulation of CoA-transferase activity	21031	25677	GO:0051338	IDA,IDA,IDA,IDA,IDA	ENSG00000130203,ENSG00000118137,ENSG00000110244,ENSG00000135744,ENSG00000158874
171	query_1	TRUE	3.67086626555899e-06	8	402	5	0.0124378109452736	0.625	GO:1905920	GO:BP	positive regulation of CoA-transferase activity	21031	25679	c("GO:0051347", "GO:1905918")	IDA,IDA,IDA,IDA,IDA	ENSG00000130203,ENSG00000118137,ENSG00000110244,ENSG00000135744,ENSG00000158874
172	query_1	TRUE	3.67086626555899e-06	4	402	4	0.00995024875621891	1	GO:0051919	GO:BP	positive regulation of fibrinolysis	21031	14450	c("GO:0030195", "GO:0042730", "GO:0048518", "GO:0051917")	IDA,IDA,IDA,IDA	ENSG00000088926,ENSG00000122194,ENSG00000131187,ENSG00000164344
173	query_1	TRUE	3.90080291556197e-06	7669	402	197	0.490049751243781	0.0256878341374364	GO:0032501	GO:BP	multicellular organismal process	21031	7883	GO:0008150	HEP NAS IC IEA,IDA IMP,ISS NAS IEA,HMP,IMP,IMP,IMP IEA,IMP,IEA,IMP IC IEA,IDA IBA IEA,IDA IMP IGI ISS IBA TAS IEA,IDA ISS IBA IEA,IDA ISS IEA,TAS IC IEA,IEA,IBA TAS IEA,NAS,IDA IEP TAS,IEA,IDA,IMP,HMP NAS IC IEA,IDA,IEA,IDA,IMP ISS IBA IEA,NAS IEA,IDA,HMP HEP IBA NAS,IMP HMP IBA NAS,IEA,IDA ISS IEA,IMP IGI HDA,IDA IMP IBA NAS IEA,IDA ISS IEA,TAS IEA,IBA IEA,IDA IBA IC IEA,IDA IBA IEA,IDA IMP IBA …	ENSG00000108953,ENSG00000164924,ENSG00000188488,ENSG00000137076,ENSG00000204388,ENSG00000204389,ENSG00000102879,ENSG00000149925,ENSG00000175899,ENSG00000084674,ENSG00000113889,ENSG00000130203,ENSG00000144381,ENSG00000125730,ENSG00000126218,ENSG00000117601,ENSG00000198734,ENSG00000196136,ENSG00000115380,ENSG00000091513,ENSG00000136167,ENSG00000067225,ENSG00000196924,ENSG00000106804,ENSG00000167552…
174	query_1	TRUE	4.00621761379517e-06	2018	402	72	0.17910447761194	0.0356788899900892	GO:0032879	GO:BP	regulation of localization	21031	8155	c("GO:0050789", "GO:0051179")	IDA,IDA,IDA,IEA,IDA,IDA IMP IGI IEA,IDA IMP ISS IEA,NAS,IGI,IDA IGI,IMP,IDA,IGI,IDA IMP NAS IEA,IMP,IMP IGI ISS TAS IEA,IMP IEA,ISS,IDA,IEA,IDA IBA IEA,IDA,IDA,IDA IBA IEA,IDA IGI ISS IEA,ISS,NAS,IDA IMP,IDA,ISS,TAS,IDA,IDA,IEA,NAS,IDA,IMP,IDA,IGI ISS,IDA IMP,IDA ISS,IEA,IMP IBA,IDA IEA,IMP,IDA IBA IC,IDA IBA,IDA ISS IEA,ISS IEA,IDA,IMP,IEA,IDA,IDA,TAS,IDA ISS IEA,IMP IBA,IDA,IGI ISS,IMP,ISS IBA …	ENSG00000108953,ENSG00000164924,ENSG00000204389,ENSG00000102879,ENSG00000084674,ENSG00000130203,ENSG00000125730,ENSG00000130402,ENSG00000244731,ENSG00000091513,ENSG00000124942,ENSG00000136167,ENSG00000224389,ENSG00000196924,ENSG00000148180,ENSG00000075624,ENSG00000184009,ENSG00000149177,ENSG00000169174,ENSG00000018236,ENSG00000118137,ENSG00000171564,ENSG00000171557,ENSG00000110244,ENSG00000153956…
175	query_1	TRUE	4.00621761379517e-06	1594	402	61	0.151741293532338	0.0382685069008783	GO:0051049	GO:BP	regulation of transport	21031	13898	c("GO:0006810", "GO:0032879")	IDA,IDA,IEA,IDA IMP IGI IEA,IDA IMP ISS IEA,NAS,IGI,IDA IGI,IMP,IDA,IGI,IDA IMP IEA,IMP IGI ISS TAS IEA,IMP IEA,ISS,IDA,IEA,IDA IBA IEA,IDA,IDA,IDA IBA IEA,IDA IGI ISS IEA,ISS,NAS,IDA IMP,IDA,TAS,IDA,IDA,IEA,NAS,IDA,IMP,IDA,IGI ISS,IDA IMP,IDA ISS,IEA,IDA IEA,IMP,IDA IBA IC,IDA IBA,ISS IEA,IDA,IMP,IEA,IDA,IDA,TAS,IDA ISS IEA,IGI ISS,IMP,ISS IBA TAS IEA,TAS,IBA IEA,IBA IEA,IDA,IMP IGI,IEA,IDA,IDA …	ENSG00000108953,ENSG00000204389,ENSG00000102879,ENSG00000130203,ENSG00000125730,ENSG00000130402,ENSG00000244731,ENSG00000091513,ENSG00000124942,ENSG00000136167,ENSG00000224389,ENSG00000196924,ENSG00000075624,ENSG00000184009,ENSG00000149177,ENSG00000169174,ENSG00000018236,ENSG00000118137,ENSG00000171564,ENSG00000171557,ENSG00000110244,ENSG00000153956,ENSG00000112293,ENSG00000135744,ENSG00000087237…
176	query_1	TRUE	4.04970537511092e-06	45	402	9	0.0223880597014925	0.2	GO:0002920	GO:BP	regulation of humoral immune response	21031	1437	c("GO:0006959", "GO:0050776")	IDA,IDA,IEA,IDA,IDA,IEA,IEA,IDA IBA,IDA	ENSG00000127241,ENSG00000175899,ENSG00000125730,ENSG00000000971,ENSG00000123843,ENSG00000110169,ENSG00000073754,ENSG00000123838,ENSG00000149131
177	query_1	TRUE	4.38275091533119e-06	91	402	12	0.0298507462686567	0.131868131868132	GO:0010466	GO:BP	negative regulation of peptidase activity	21031	4206	c("GO:0045861", "GO:0051346", "GO:0052547")	IDA,ISS,IDA,IDA,IDA,IDA,IDA,IDA,IDA,IMP,IC,IMP	ENSG00000111640,ENSG00000090512,ENSG00000137801,ENSG00000101439,ENSG00000109072,ENSG00000012223,ENSG00000143369,ENSG00000102265,ENSG00000021355,ENSG00000100985,ENSG00000123384,ENSG00000026508
178	query_1	TRUE	4.39113856673481e-06	1637	402	62	0.154228855721393	0.0378741600488699	GO:0051240	GO:BP	positive regulation of multicellular organismal process	21031	14038	c("GO:0032501", "GO:0048518", "GO:0051239")	IMP,IMP,IEA,IDA ISS IEA,IDA ISS IBA IEA,IDA IEA,IEA,IMP,NAS,IDA,IDA,NAS,ISS,IDA,IDA,IDA IBA,ISS,IDA ISS TAS,IDA IEA,IDA,IDA IMP ISS IEA,IDA TAS,IEA,ISO,ISS,NAS,IDA IMP IEA,IDA,ISS,IEA,IDA,IGI,IEA,IDA,IDA IBA TAS,IMP,ISS IEA,IEA,IDA IEA,IDA,IEA,IDA,IDA,IGI,IDA,ISS,IEA,IDA IMP ISS IBA IEA,ISS IEA,IDA ISS IEA,ISS IEA,ISS TAS,IDA IMP ISS IBA IEA,ISS IEA,IDA,ISS IEA,IMP,IDA IEA,IDA NAS,IDA,IEA,IDA	ENSG00000204388,ENSG00000204389,ENSG00000102879,ENSG00000130203,ENSG00000144381,ENSG00000125730,ENSG00000091513,ENSG00000067225,ENSG00000196924,ENSG00000106804,ENSG00000111640,ENSG00000075624,ENSG00000149177,ENSG00000171564,ENSG00000171557,ENSG00000113905,ENSG00000112293,ENSG00000135744,ENSG00000132386,ENSG00000122194,ENSG00000137801,ENSG00000091583,ENSG00000115414,ENSG00000168477,ENSG00000172757…
179	query_1	TRUE	4.70560128382214e-06	75	402	11	0.027363184079602	0.146666666666667	GO:1903036	GO:BP	positive regulation of response to wounding	21031	23290	c("GO:0009611", "GO:0048584", "GO:1903034")	IEA,IMP,IBA,IDA,IDA,IDA TAS,NAS IC,IDA,IEA,IDA IBA TAS,IDA IEA	ENSG00000196924,ENSG00000184009,ENSG00000113905,ENSG00000122194,ENSG00000137801,ENSG00000091583,ENSG00000109072,ENSG00000131187,ENSG00000080618,ENSG00000180210,ENSG00000167711
180	query_1	TRUE	4.93092143984784e-06	538	402	30	0.0746268656716418	0.0557620817843866	GO:0001525	GO:BP	angiogenesis	21031	335	c("GO:0048514", "GO:0048646")	IEA,IMP,IEA,IMP,IEA,IMP,IDA IEA,IMP,IDA IBA IEA,IDA,IDA IMP IGI IBA IEA,IEA,NAS,IDA,IEA,IMP IEA,IEA,NAS,IDA IMP IBA TAS IEA,IEP,IDA IEP IBA,TAS IEA,IGI,IDA IEA,IMP ISS IBA IEA,IBA,IEA,IDA IBA,IMP,IEP	ENSG00000125730,ENSG00000067225,ENSG00000196924,ENSG00000184009,ENSG00000149177,ENSG00000110955,ENSG00000113905,ENSG00000112293,ENSG00000132386,ENSG00000100345,ENSG00000137801,ENSG00000166825,ENSG00000167768,ENSG00000091583,ENSG00000115414,ENSG00000171236,ENSG00000164047,ENSG00000189058,ENSG00000214274,ENSG00000120708,ENSG00000076706,ENSG00000142798,ENSG00000179776,ENSG00000143369,ENSG00000099250…
181	query_1	TRUE	6.15649320174401e-06	94	402	12	0.0298507462686567	0.127659574468085	GO:0098869	GO:BP	cellular oxidant detoxification	21031	19470	GO:1990748	IEA,IEA,IDA,IEA,IEA,IDA IEA,IEA,IBA IEA,IEA,IEA,IEA,IEA	ENSG00000163631,ENSG00000130203,ENSG00000110244,ENSG00000257017,ENSG00000244734,ENSG00000121691,ENSG00000005381,ENSG00000117450,ENSG00000204444,ENSG00000211445,ENSG00000188536,ENSG00000206172
182	query_1	TRUE	6.39898597884289e-06	132	402	14	0.0348258706467662	0.106060606060606	GO:0006639	GO:BP	acylglycerol metabolic process	21031	2377	c("GO:0006638", "GO:0046486")	IBA IEA,IDA IMP IEA,IDA,IEA,IDA IBA,ISS,IDA IBA,IDA,IEA,IDA IMP IBA,IDA,IBA IEA,IEA,IDA TAS	ENSG00000084674,ENSG00000130203,ENSG00000125730,ENSG00000169174,ENSG00000110244,ENSG00000112293,ENSG00000087237,ENSG00000091583,ENSG00000168477,ENSG00000110245,ENSG00000214274,ENSG00000130208,ENSG00000121691,ENSG00000158874
183	query_1	TRUE	6.63256279645315e-06	766	402	37	0.0920398009950249	0.0483028720626632	GO:0051248	GO:BP	negative regulation of protein metabolic process	21031	14043	c("GO:0010605", "GO:0019538", "GO:0051172", "GO:0051246")	IDA IEA,IEA,IDA,IDA,IDA,IDA IGI ISS IEA,IEA,IMP,IDA IMP,IDA,ISS,IDA,IMP,IDA,IDA IMP,IDA,IDA,IDA,IDA,IDA IEA,IDA TAS IEA,IEA,IEA,IDA,IDA,IDA ISS IEA,IDA,IDA IBA,IDA TAS,IDA IMP,IDA,IMP,IDA ISS,IEA,IC,IDA,IMP	ENSG00000108953,ENSG00000188488,ENSG00000204388,ENSG00000204389,ENSG00000113889,ENSG00000130203,ENSG00000047457,ENSG00000196924,ENSG00000111640,ENSG00000149177,ENSG00000090512,ENSG00000146674,ENSG00000135744,ENSG00000137801,ENSG00000101439,ENSG00000109072,ENSG00000132703,ENSG00000012223,ENSG00000077942,ENSG00000189058,ENSG00000120885,ENSG00000214274,ENSG00000080618,ENSG00000180210,ENSG00000167711…
184	query_1	TRUE	6.64860463088693e-06	62	402	10	0.0248756218905473	0.161290322580645	GO:1900024	GO:BP	regulation of substrate adhesion-dependent cell spreading	21031	20824	c("GO:0010810", "GO:0034446")	IMP,IMP,IDA,NAS,NAS,IDA,NAS,IMP,IMP,IDA	ENSG00000130402,ENSG00000196924,ENSG00000118137,ENSG00000171564,ENSG00000171557,ENSG00000077942,ENSG00000171560,ENSG00000179218,ENSG00000099250,ENSG00000136238
185	query_1	TRUE	6.88102809930737e-06	133	402	14	0.0348258706467662	0.105263157894737	GO:0006638	GO:BP	neutral lipid metabolic process	21031	2376	GO:0044255	IBA IEA,IDA IMP IEA,IDA,IEA,IDA IBA,ISS,IDA IBA,IDA,IEA,IDA IMP IBA,IDA,IBA IEA,IEA,IDA TAS	ENSG00000084674,ENSG00000130203,ENSG00000125730,ENSG00000169174,ENSG00000110244,ENSG00000112293,ENSG00000087237,ENSG00000091583,ENSG00000168477,ENSG00000110245,ENSG00000214274,ENSG00000130208,ENSG00000121691,ENSG00000158874
186	query_1	TRUE	6.88102809930737e-06	48	402	9	0.0223880597014925	0.1875	GO:0043277	GO:BP	apoptotic cell clearance	21031	10951	GO:0006909	IMP,IGI,IGI,IDA,IMP,IDA,ISS,IBA,IDA	ENSG00000125730,ENSG00000244731,ENSG00000224389,ENSG00000137801,ENSG00000166278,ENSG00000142748,ENSG00000123384,ENSG00000136238,ENSG00000160339
187	query_1	TRUE	7.50165748376405e-06	134	402	14	0.0348258706467662	0.104477611940299	GO:0032368	GO:BP	regulation of lipid transport	21031	7794	c("GO:0006869", "GO:0051049", "GO:1905952")	IDA IGI IEA,IDA,IDA IBA IEA,IDA IBA IEA,NAS,IDA IMP,IDA,IDA,IMP,IDA IBA IC,IDA,IDA,ISS,IDA IMP IEA	ENSG00000130203,ENSG00000169174,ENSG00000118137,ENSG00000110244,ENSG00000135744,ENSG00000087237,ENSG00000137801,ENSG00000100979,ENSG00000110245,ENSG00000130208,ENSG00000005421,ENSG00000181092,ENSG00000123384,ENSG00000158874
188	query_1	TRUE	7.59908173392766e-06	63	402	10	0.0248756218905473	0.158730158730159	GO:0090303	GO:BP	positive regulation of wound healing	21031	18716	c("GO:0042060", "GO:0061041", "GO:1903036")	IMP,IBA,IDA,IDA,IDA TAS,NAS IC,IDA,IEA,IDA IBA TAS,IDA IEA	ENSG00000184009,ENSG00000113905,ENSG00000122194,ENSG00000137801,ENSG00000091583,ENSG00000109072,ENSG00000131187,ENSG00000080618,ENSG00000180210,ENSG00000167711
189	query_1	TRUE	7.8544542148342e-06	872	402	40	0.0995024875621891	0.0458715596330275	GO:0035239	GO:BP	tube morphogenesis	21031	9225	c("GO:0009653", "GO:0035295")	IEA,IEA,IEA,IMP,IEA,IMP,IEA,IMP,IDA IEA,IMP,IDA,IDA IBA IEA,IDA,IDA IMP IGI IBA IEA,IEA,NAS,IDA,IEA,IEA,IMP IEA,IEA,NAS,IDA IMP IBA TAS IEA,IEP,ISS IEA,IEA,IEA,IDA IEP IBA,TAS IEA,IGI,IDA IEA,IMP ISS IBA IEA,IBA,ISS,IEA,IDA IBA,IMP,TAS,ISS IEA,IEP	ENSG00000084674,ENSG00000130203,ENSG00000125730,ENSG00000067225,ENSG00000196924,ENSG00000184009,ENSG00000149177,ENSG00000110955,ENSG00000113905,ENSG00000112293,ENSG00000135744,ENSG00000132386,ENSG00000100345,ENSG00000137801,ENSG00000166825,ENSG00000167768,ENSG00000091583,ENSG00000115414,ENSG00000105664,ENSG00000171236,ENSG00000164047,ENSG00000189058,ENSG00000214274,ENSG00000120708,ENSG00000167711…
190	query_1	TRUE	8.09205645823867e-06	135	402	14	0.0348258706467662	0.103703703703704	GO:0034728	GO:BP	nucleosome organization	21031	9025	GO:0006338	IEA,IEA,IEA,IDA IBA,IDA IBA,IDA IBA,IDA IBA,IDA IBA,IDA IBA,NAS,NAS,NAS,NAS,NAS	ENSG00000168298,ENSG00000124575,ENSG00000187837,ENSG00000158406,ENSG00000276180,ENSG00000276966,ENSG00000277157,ENSG00000278637,ENSG00000278705,ENSG00000180596,ENSG00000275713,ENSG00000233822,ENSG00000273703,ENSG00000185130
191	query_1	TRUE	8.42201231267989e-06	2102	402	73	0.181592039800995	0.0347288296860133	GO:0051246	GO:BP	regulation of protein metabolic process	21031	14041	c("GO:0019538", "GO:0051171", "GO:0060255", "GO:0080090")	IDA IEA,IEA,IDA IBA,IDA IBA,IDA,IDA IMP IGI ISS TAS IEA,IDA,IDA,IEA,ISS IEA,IMP,IDA IMP IEA,IMP ISS IEA,ISS,IDA ISS,IDA IEA,IEA,ISS,IDA,IDA,IDA,IDA,IDA,IEA,IDA IMP,ISS IEA,IDA IMP,IDA IMP,IDA,IDA,IDA,IDA,IDA,IDA,ISS,IDA,IDA,IEA,IDA IEA,TAS,IDA IMP ISS IBA TAS IEA,IMP,IMP IEA,IEA,IDA,IDA,IDA,IDA,IDA,NAS,IDA IMP,IDA ISS IC IEA,IDA,IDA IBA,IDA TAS,IDA IMP,IDA,IMP,IMP IEA,IDA ISS IEA,IMP IEA,IMP IC,I…	ENSG00000108953,ENSG00000188488,ENSG00000204388,ENSG00000204389,ENSG00000113889,ENSG00000130203,ENSG00000144381,ENSG00000125730,ENSG00000047457,ENSG00000067225,ENSG00000196924,ENSG00000111640,ENSG00000148180,ENSG00000075624,ENSG00000149177,ENSG00000169174,ENSG00000118137,ENSG00000090512,ENSG00000150656,ENSG00000146674,ENSG00000113905,ENSG00000112293,ENSG00000123843,ENSG00000110169,ENSG00000135744…
192	query_1	TRUE	1.09130701125673e-05	228	402	18	0.0447761194029851	0.0789473684210526	GO:0010632	GO:BP	regulation of epithelial cell migration	21031	4328	c("GO:0010631", "GO:0030334", "GO:0051239")	IDA IMP,IGI,IDA ISS,IMP,IDA,IEA,IGI,IGI,IDA IMP,IDA,IMP IGI,IMP,IDA,IMP,IMP,IMP IBA TAS IEA,IMP,IMP	ENSG00000130203,ENSG00000110955,ENSG00000113905,ENSG00000112293,ENSG00000135744,ENSG00000132386,ENSG00000152234,ENSG00000122194,ENSG00000137801,ENSG00000091583,ENSG00000136960,ENSG00000108518,ENSG00000122694,ENSG00000179218,ENSG00000100985,ENSG00000099250,ENSG00000173482,ENSG00000136238
193	query_1	TRUE	1.13316009361204e-05	160	402	15	0.0373134328358209	0.09375	GO:0001935	GO:BP	endothelial cell proliferation	21031	554	GO:0050673	IDA,IEA,IMP,IDA IMP,IDA,IMP IEA,IDA,IEA,IDA,TAS,IEA,IMP,IMP,IDA,IDA	ENSG00000130203,ENSG00000118137,ENSG00000152234,ENSG00000137801,ENSG00000091583,ENSG00000171236,ENSG00000214274,ENSG00000142798,ENSG00000143369,ENSG00000099250,ENSG00000123454,ENSG00000140945,ENSG00000173482,ENSG00000178607,ENSG00000113296
194	query_1	TRUE	1.26851334211373e-05	101	402	12	0.0298507462686567	0.118811881188119	GO:0034446	GO:BP	substrate adhesion-dependent cell spreading	21031	8936	GO:0031589	IMP,IMP,IDA,NAS,NAS,IDA IMP,IDA,NAS,IMP,IMP,IMP,IDA IMP	ENSG00000130402,ENSG00000196924,ENSG00000118137,ENSG00000171564,ENSG00000171557,ENSG00000115414,ENSG00000077942,ENSG00000171560,ENSG00000179218,ENSG00000099250,ENSG00000149781,ENSG00000136238
195	query_1	TRUE	1.7322723606185e-05	18	402	6	0.0149253731343284	0.333333333333333	GO:0061644	GO:BP	protein localization to CENP-A containing chromatin	21031	16092	c("GO:0071168", "GO:0071459")	NAS,NAS,NAS,NAS,NAS,NAS	ENSG00000158406,ENSG00000276180,ENSG00000276966,ENSG00000277157,ENSG00000278637,ENSG00000278705
196	query_1	TRUE	1.7322723606185e-05	18	402	6	0.0149253731343284	0.333333333333333	GO:0010755	GO:BP	regulation of plasminogen activation	21031	4426	c("GO:0031639", "GO:0070613")	IDA,IDA,ISS,IMP,IEA,IDA	ENSG00000137801,ENSG00000131187,ENSG00000163815,ENSG00000074800,ENSG00000080618,ENSG00000167711
197	query_1	TRUE	1.80389438395439e-05	396	402	24	0.0597014925373134	0.0606060606060606	GO:0043086	GO:BP	negative regulation of catalytic activity	21031	10869	c("GO:0044092", "GO:0050790")	IMP,IDA,IDA,IDA,ISS,IMP,IDA,IDA,IDA,IDA,IDA,IDA,IDA,IMP,IDA,IDA,IDA,IDA,IDA,IMP,ISS,IC,IDA,IMP	ENSG00000188488,ENSG00000130203,ENSG00000111640,ENSG00000149177,ENSG00000090512,ENSG00000135744,ENSG00000137801,ENSG00000101439,ENSG00000257017,ENSG00000109072,ENSG00000132703,ENSG00000012223,ENSG00000110245,ENSG00000153187,ENSG00000130208,ENSG00000143369,ENSG00000102265,ENSG00000196262,ENSG00000021355,ENSG00000100985,ENSG00000181092,ENSG00000123384,ENSG00000158874,ENSG00000026508
198	query_1	TRUE	1.84769661982743e-05	2683	402	86	0.213930348258706	0.032053671263511	GO:0070887	GO:BP	cellular response to chemical stimulus	21031	16854	c("GO:0042221", "GO:0051716")	IMP TAS,IMP TAS,IEA,IEA,IEA,IBA IEA,IDA,IGI,IBA,IMP,IDA IEA,IEA,IEA,IDA,IEA,IEA,IMP,IEA,IBA,TAS,IEA,ISS IEA,IDA,IEA,IEA,IEA,IDA,IGI,IDA,IDA IMP ISS,IEA,IDA,IEA,IEA,IDA ISS IEA,TAS,IEA,IEP,IDA,IEA,NAS,IDA IGI,IEA,IDA ISS IEA,IDA,IEA,IEA,IDA IMP,IDA IEA,IEA,IEA,IDA IMP TAS IEA,IEA,IDA IMP,IEA,IDA IEA,IDA IMP IBA IEA,IDA TAS,IMP,IDA ISS IEA,IEA,IBA,IEP,ISS,IEA,IDA IMP IBA IEA,ISS IBA TAS IEA,IBA IEA…	ENSG00000204388,ENSG00000204389,ENSG00000163631,ENSG00000102879,ENSG00000130203,ENSG00000144381,ENSG00000130402,ENSG00000091513,ENSG00000067225,ENSG00000196924,ENSG00000106804,ENSG00000123416,ENSG00000167552,ENSG00000111640,ENSG00000148180,ENSG00000160323,ENSG00000075624,ENSG00000184009,ENSG00000109272,ENSG00000149177,ENSG00000110955,ENSG00000169174,ENSG00000118137,ENSG00000171564,ENSG00000067057…
199	query_1	TRUE	1.92980850410105e-05	1116	402	46	0.114427860696517	0.0412186379928315	GO:0051130	GO:BP	positive regulation of cellular component organization	21031	13955	c("GO:0016043", "GO:0048522", "GO:0051128")	IMP,IMP,IDA ISS TAS IEA,IMP ISS IEA,IGI,IDA IGI,NAS,IMP,IGI,IEA,IMP,IMP ISS,IDA,IEA,IDA,IDA,IDA IGI,IEA,IEA,IDA,IDA,NAS,IGI,IDA,IMP,IDA IMP IGI ISS TAS,IEA,IDA,IMP IGI IBA,IMP,ISS IEA,IEA,IDA,IMP,IDA IMP ISS IBA IEA,IGI,ISS IEA,IDA IMP,IMP,IMP,ISS IEA,IDA,IEA,IDA,IDA,IEA	ENSG00000204388,ENSG00000204389,ENSG00000130203,ENSG00000125730,ENSG00000244731,ENSG00000091513,ENSG00000124942,ENSG00000136167,ENSG00000224389,ENSG00000196924,ENSG00000148180,ENSG00000149177,ENSG00000169174,ENSG00000018236,ENSG00000118137,ENSG00000113905,ENSG00000135744,ENSG00000132386,ENSG00000115414,ENSG00000168477,ENSG00000109072,ENSG00000126759,ENSG00000136960,ENSG00000145192,ENSG00000166278…
200	query_1	TRUE	2.21112737668874e-05	842	402	38	0.0945273631840796	0.0451306413301663	GO:0097435	GO:BP	supramolecular fiber organization	21031	19199	GO:0016043	IMP,IMP,IDA IBA IEA,TAS,IDA ISS TAS IEA,IEA,IMP ISS IBA IEA,IBA,IDA IEA,IEA,IDA IMP IGI ISS IBA TAS IEA,IMP IEA,IDA,IMP IBA,IBA,IBA,IBA IEA,IDA,IGI,IEA,IDA IMP IEA,IDA IBA NAS IEA,EXP IDA,IDA TAS IEA,ISS,IMP IBA,IDA ISS IEA,IDA IMP IGI IBA IEA,IDA,IDA,IMP,IMP IEA,NAS,IMP,IBA,IBA,IDA IMP IGI IBA TAS,IMP IEA	ENSG00000204388,ENSG00000204389,ENSG00000102879,ENSG00000149925,ENSG00000130203,ENSG00000091513,ENSG00000136167,ENSG00000186395,ENSG00000196924,ENSG00000167552,ENSG00000148180,ENSG00000184009,ENSG00000118137,ENSG00000186847,ENSG00000167768,ENSG00000186081,ENSG00000172867,ENSG00000109971,ENSG00000101439,ENSG00000105664,ENSG00000168477,ENSG00000172757,ENSG00000164047,ENSG00000120885,ENSG00000214274…
201	query_1	TRUE	2.41480286644966e-05	19	402	6	0.0149253731343284	0.315789473684211	GO:0045653	GO:BP	negative regulation of megakaryocyte differentiation	21031	11900	c("GO:0030219", "GO:0045638", "GO:0045652")	IDA,IDA,IDA,IDA,IDA,IDA	ENSG00000158406,ENSG00000276180,ENSG00000276966,ENSG00000277157,ENSG00000278637,ENSG00000278705
202	query_1	TRUE	2.41480286644966e-05	778	402	36	0.0895522388059701	0.0462724935732648	GO:0030155	GO:BP	regulation of cell adhesion	21031	6925	c("GO:0007155", "GO:0050794")	NAS,IEA,IDA,IDA ISS IBA IEA,IMP,IMP,NAS,IMP,IMP,IEA,IDA,IDA NAS,IDA NAS,IDA,IDA TAS,IDA TAS,IDA,ISO IBA,IDA IEA,IDA,IMP,ISS IEA,TAS,TAS,IEA,IDA IBA NAS,IMP,IDA IMP,IDA IBA IEA,IDA,IDA IMP,IDA,IDA IGI,IDA,IDA,IMP	ENSG00000137076,ENSG00000102879,ENSG00000113889,ENSG00000144381,ENSG00000130402,ENSG00000196924,ENSG00000075624,ENSG00000184009,ENSG00000149177,ENSG00000110955,ENSG00000118137,ENSG00000171564,ENSG00000171557,ENSG00000113905,ENSG00000122194,ENSG00000137801,ENSG00000115414,ENSG00000168477,ENSG00000109072,ENSG00000077942,ENSG00000189058,ENSG00000112299,ENSG00000120708,ENSG00000167711,ENSG00000142798…
203	query_1	TRUE	2.58470649129562e-05	42	402	8	0.0199004975124378	0.19047619047619	GO:0071634	GO:BP	regulation of transforming growth factor beta production	21031	17313	c("GO:0001817", "GO:0071604")	ISS,ISS IEA,IDA,ISO,IDA,IDA IEA,IDA,IEA	ENSG00000135744,ENSG00000137801,ENSG00000115414,ENSG00000168477,ENSG00000077942,ENSG00000167711,ENSG00000096384,ENSG00000139329
204	query_1	TRUE	3.02211011565218e-05	91	402	11	0.027363184079602	0.120879120879121	GO:0050829	GO:BP	defense response to Gram-negative bacterium	21031	13716	GO:0042742	IBA,IMP,IBA IEA,IDA,IDA,IMP,IDA ISS IBA IEA,IDA,IDA,IBA,IBA	ENSG00000090382,ENSG00000012223,ENSG00000164047,ENSG00000211899,ENSG00000180210,ENSG00000106538,ENSG00000129988,ENSG00000197903,ENSG00000160339,ENSG00000206047,ENSG00000239839
205	query_1	TRUE	3.09153276855469e-05	43	402	8	0.0199004975124378	0.186046511627907	GO:1900026	GO:BP	positive regulation of substrate adhesion-dependent cell spreading	21031	20826	c("GO:0010811", "GO:0034446", "GO:1900024")	IMP,IDA,NAS,NAS,NAS,IMP,IMP,IDA	ENSG00000196924,ENSG00000118137,ENSG00000171564,ENSG00000171557,ENSG00000171560,ENSG00000179218,ENSG00000099250,ENSG00000136238
206	query_1	TRUE	3.8387642694397e-05	932	402	40	0.0995024875621891	0.0429184549356223	GO:0034097	GO:BP	response to cytokine	21031	8691	GO:0010033	IMP,IMP,IEA,IEA,IDA,IEP,IBA,IEA,IEA,IDA,IEA,IEA,IEA,IBA,TAS,IEA,IDA,IEA,IEA,IEA,IEA,IEA,IEA,ISS IEA,IEA,IEA,IEA,IEA,IBA IEA,IEA,IDA,IEA,IBA,IDA IBA,IEA,IEA,IDA IEA,IMP ISS IEA,IEA,IEA	ENSG00000204388,ENSG00000204389,ENSG00000102879,ENSG00000144381,ENSG00000130402,ENSG00000055955,ENSG00000188404,ENSG00000123416,ENSG00000167552,ENSG00000111640,ENSG00000148180,ENSG00000160323,ENSG00000184009,ENSG00000109272,ENSG00000149177,ENSG00000110955,ENSG00000118137,ENSG00000171564,ENSG00000067057,ENSG00000171557,ENSG00000110169,ENSG00000137801,ENSG00000164047,ENSG00000153187,ENSG00000169710…
207	query_1	TRUE	4.02456722940429e-05	12	402	5	0.0124378109452736	0.416666666666667	GO:0034380	GO:BP	high-density lipoprotein particle assembly	21031	8896	GO:0034377	IDA,IDA,IEA,ISS IBA IEA,IDA IBA	ENSG00000130203,ENSG00000118137,ENSG00000213398,ENSG00000204444,ENSG00000158874
208	query_1	TRUE	4.10042124458304e-05	76	402	10	0.0248756218905473	0.131578947368421	GO:0046470	GO:BP	phosphatidylcholine metabolic process	21031	12583	c("GO:0006650", "GO:1901564")	IDA IBA,IDA IBA,ISS TAS,IDA IBA,IDA IBA IEA,IDA,IDA,IDA IMP,IDA,IDA	ENSG00000118137,ENSG00000110244,ENSG00000112293,ENSG00000087237,ENSG00000136960,ENSG00000130208,ENSG00000005421,ENSG00000213398,ENSG00000158874,ENSG00000146070
209	query_1	TRUE	4.31455865037421e-05	1799	402	63	0.156716417910448	0.0350194552529183	GO:0065009	GO:BP	regulation of molecular function	21031	16386	GO:0065007	IDA,IMP,IMP,IDA IMP,IDA,IDA,NAS,IMP,IDA,IDA,IMP,IGI ISS,IDA,IDA,IDA,ISS,IDA,ISS,ISS,IDA IMP TAS,IDA,IDA IMP,IDA,IDA,IDA,IDA,IDA,IDA IMP,IMP,IDA,IMP,IMP ISS,IDA,IDA,IDA,IDA,IDA,IDA,IDA ISS IC,IDA,IDA,IGI,IDA,IDA,IDA,IDA IMP,TAS,IDA ISS,IEA,IGI ISS IC,IMP,IMP,TAS,IMP,IMP,IDA,ISS,IMP,IDA,IDA,IMP,TAS,IDA IMP	ENSG00000108953,ENSG00000188488,ENSG00000204388,ENSG00000204389,ENSG00000130203,ENSG00000144381,ENSG00000130402,ENSG00000124942,ENSG00000196924,ENSG00000111640,ENSG00000148180,ENSG00000075624,ENSG00000149177,ENSG00000169174,ENSG00000118137,ENSG00000090512,ENSG00000110244,ENSG00000153956,ENSG00000112293,ENSG00000135744,ENSG00000134389,ENSG00000137801,ENSG00000091583,ENSG00000101439,ENSG00000257017…
210	query_1	TRUE	4.31455865037421e-05	114	402	12	0.0298507462686567	0.105263157894737	GO:1990748	GO:BP	cellular detoxification	21031	25936	c("GO:0009987", "GO:0097237", "GO:0098754")	IEA,IEA,IDA,IEA,IEA,IDA IEA,IEA,IBA IEA,IEA,IEA,IEA,IEA	ENSG00000163631,ENSG00000130203,ENSG00000110244,ENSG00000257017,ENSG00000244734,ENSG00000121691,ENSG00000005381,ENSG00000117450,ENSG00000204444,ENSG00000211445,ENSG00000188536,ENSG00000206172
211	query_1	TRUE	4.31455865037421e-05	45	402	8	0.0199004975124378	0.177777777777778	GO:0071604	GO:BP	transforming growth factor beta production	21031	17292	GO:0001816	ISS,ISS IEA,IDA,ISO,IDA,IDA IEA,IDA,IEA	ENSG00000135744,ENSG00000137801,ENSG00000115414,ENSG00000168477,ENSG00000077942,ENSG00000167711,ENSG00000096384,ENSG00000139329
212	query_1	TRUE	4.33357367230201e-05	1189	402	47	0.116915422885572	0.039529015979815	GO:0010628	GO:BP	positive regulation of gene expression	21031	4324	c("GO:0010467", "GO:0010468", "GO:0010557")	IMP,IDA IMP,IEA,IDA ISS IBA IEA,IDA,ISS IEA,IDA,IDA,IMP ISS IEA,IMP,ISS,IEA,IEA,ISS TAS,ISS IEA,IDA ISS IEA,IDA,ISO,IDA,ISS,IDA,TAS,IDA ISS,IMP,IDA IMP IBA,IDA,ISS,ISS,ISS,IDA IEA,IDA,IEA,IMP,IEA,IEA,IDA IMP ISS IBA IEA,IDA,IDA,IDA,IDA IMP ISS IEA,IEA,IMP,IDA IMP,IDA IEA,IDA,IMP IGI,IDA	ENSG00000204388,ENSG00000204389,ENSG00000084674,ENSG00000144381,ENSG00000125730,ENSG00000067225,ENSG00000106804,ENSG00000111640,ENSG00000148180,ENSG00000184009,ENSG00000149177,ENSG00000018236,ENSG00000110169,ENSG00000135744,ENSG00000100345,ENSG00000137801,ENSG00000115414,ENSG00000168477,ENSG00000131187,ENSG00000163815,ENSG00000077942,ENSG00000164344,ENSG00000120885,ENSG00000074800,ENSG00000153187…
213	query_1	TRUE	4.79842272800131e-05	136	402	13	0.0323383084577114	0.0955882352941176	GO:0001936	GO:BP	regulation of endothelial cell proliferation	21031	555	c("GO:0001935", "GO:0050678")	IDA,IMP,IDA IMP,IDA,IMP IEA,IDA,IEA,IDA,TAS,IEA,IMP,IMP,IDA	ENSG00000130203,ENSG00000152234,ENSG00000137801,ENSG00000091583,ENSG00000171236,ENSG00000214274,ENSG00000142798,ENSG00000143369,ENSG00000099250,ENSG00000123454,ENSG00000140945,ENSG00000173482,ENSG00000113296
214	query_1	TRUE	5.09324738742517e-05	672	402	32	0.0796019900497512	0.0476190476190476	GO:0044092	GO:BP	negative regulation of molecular function	21031	11277	GO:0065009	IDA,IMP,IDA,IDA,IDA,ISS,IDA,IDA,ISS,IMP,IDA,IDA,IDA,IDA,IDA,IDA,IDA IMP,IDA,IMP,IDA,IDA,IDA,IDA,IDA,IDA,IDA IMP,IDA ISS,IC,IMP,IMP,IDA,IMP	ENSG00000108953,ENSG00000188488,ENSG00000130203,ENSG00000196924,ENSG00000111640,ENSG00000075624,ENSG00000149177,ENSG00000169174,ENSG00000090512,ENSG00000135744,ENSG00000134389,ENSG00000137801,ENSG00000101439,ENSG00000257017,ENSG00000109072,ENSG00000132703,ENSG00000012223,ENSG00000110245,ENSG00000153187,ENSG00000167895,ENSG00000130208,ENSG00000143369,ENSG00000102265,ENSG00000196262,ENSG00000021355…
215	query_1	TRUE	5.76849724993892e-05	396	402	23	0.0572139303482587	0.0580808080808081	GO:0050900	GO:BP	leukocyte migration	21031	13777	c("GO:0002376", "GO:0016477")	IEA,IMP IBA IEA,IDA,IBA,NAS,IEA,ISS,IDA,IDA,IEA,IMP,IEA,IMP,IDA IMP,IBA,IEA,IEA,IDA IEP,IGI ISS IEA,IMP IBA,IDA,IDA,IDA	ENSG00000102879,ENSG00000188404,ENSG00000106804,ENSG00000109272,ENSG00000100345,ENSG00000122194,ENSG00000137801,ENSG00000189058,ENSG00000166794,ENSG00000173531,ENSG00000106538,ENSG00000143369,ENSG00000179218,ENSG00000196262,ENSG00000163736,ENSG00000123454,ENSG00000129988,ENSG00000162692,ENSG00000182578,ENSG00000136238,ENSG00000113296,ENSG00000146070,ENSG00000206047
216	query_1	TRUE	5.89743499789873e-05	1130	402	45	0.111940298507463	0.0398230088495575	GO:0072359	GO:BP	circulatory system development	21031	17886	GO:0048731	IEA,IEA,IEA,IMP,IEA,IMP,IEA,IMP,IDA IEA,IMP,IDA IBA IEA,IDA,IEA,IDA IMP IGI IBA IEA,IEA,NAS,IDA,IBA IEA,IEA,IMP IEA,IEA,NAS,IDA IMP IBA TAS IEA,IMP,IEA,IEP,IEP,ISS,ISS IEA,IDA IEP IBA,TAS IEA,IGI IBA IEA,IDA IEA,IEA,IMP ISS IBA IEA,IBA,ISS,IEA,IEA,IDA IBA,IEA,IMP,ISS IEA,IEP,IMP	ENSG00000084674,ENSG00000130203,ENSG00000125730,ENSG00000067225,ENSG00000196924,ENSG00000184009,ENSG00000149177,ENSG00000110955,ENSG00000113905,ENSG00000112293,ENSG00000132386,ENSG00000100345,ENSG00000122194,ENSG00000137801,ENSG00000166825,ENSG00000167768,ENSG00000091583,ENSG00000115414,ENSG00000105664,ENSG00000171236,ENSG00000164047,ENSG00000189058,ENSG00000214274,ENSG00000046604,ENSG00000153187…
217	query_1	TRUE	6.24303607636254e-05	286	402	19	0.0472636815920398	0.0664335664335664	GO:0015850	GO:BP	organic hydroxy compound transport	21031	5018	GO:0071702	IMP IBA IEA,IDA IGI IEA,IGI ISS TAS,IDA,IDA IMP IBA IEA,IDA IBA IEA,NAS,IDA IMP IC IEA,IDA IEA,TAS,IDA IMP IC,IBA IC IEA,IDA IBA IC,IDA,IDA,ISS,IDA,IDA IMP ISS IBA IEA,IDA IMP IBA IEA	ENSG00000084674,ENSG00000130203,ENSG00000075624,ENSG00000169174,ENSG00000118137,ENSG00000110244,ENSG00000135744,ENSG00000087237,ENSG00000100979,ENSG00000120885,ENSG00000110245,ENSG00000138207,ENSG00000130208,ENSG00000005421,ENSG00000181092,ENSG00000123384,ENSG00000213398,ENSG00000204444,ENSG00000158874
218	query_1	TRUE	6.94715926064659e-05	48	402	8	0.0199004975124378	0.166666666666667	GO:0044788	GO:BP	modulation by host of viral process	21031	11548	GO:0051851	IMP,IMP,IDA,IMP,IMP,IDA,IDA,IEA	ENSG00000130203,ENSG00000172757,ENSG00000132703,ENSG00000012223,ENSG00000166794,ENSG00000169710,ENSG00000156508,ENSG00000182578
219	query_1	TRUE	7.03316461430593e-05	211	402	16	0.0398009950248756	0.0758293838862559	GO:0051701	GO:BP	biological process involved in interaction with host	21031	14356	GO:0044403	IEA,IEA,IMP,IEA,IEA,IDA,IDA,IMP,IEA,IMP,TAS,IMP,IDA,IEA,IEA,IEA	ENSG00000204388,ENSG00000204389,ENSG00000148180,ENSG00000161031,ENSG00000166825,ENSG00000132703,ENSG00000012223,ENSG00000077942,ENSG00000149294,ENSG00000096384,ENSG00000196262,ENSG00000142748,ENSG00000099250,ENSG00000164733,ENSG00000072274,ENSG00000073008
220	query_1	TRUE	7.71238943838567e-05	23	402	6	0.0149253731343284	0.260869565217391	GO:0034114	GO:BP	regulation of heterotypic cell-cell adhesion	21031	8705	c("GO:0022407", "GO:0034113")	IDA,IDA,IDA,IDA IBA,IDA,IMP	ENSG00000118137,ENSG00000171564,ENSG00000171557,ENSG00000171560,ENSG00000181092,ENSG00000026508
221	query_1	TRUE	8.24492084060171e-05	65	402	9	0.0223880597014925	0.138461538461538	GO:0070613	GO:BP	regulation of protein processing	21031	16708	c("GO:0016485", "GO:0030162", "GO:1903317")	ISS IEA,ISS IEA,IDA,IDA,ISS,TAS,IMP,IEA,IDA	ENSG00000148180,ENSG00000100345,ENSG00000137801,ENSG00000131187,ENSG00000163815,ENSG00000164344,ENSG00000074800,ENSG00000080618,ENSG00000167711
222	query_1	TRUE	8.38639629105642e-05	122	402	12	0.0298507462686567	0.0983606557377049	GO:0042157	GO:BP	lipoprotein metabolic process	21031	10340	GO:0019538	IEA,IDA IBA IEA,IEA,IEA,IEA,IDA IEA,IEA,IEA,IEA,IEA,IEA,IBA IEA	ENSG00000084674,ENSG00000130203,ENSG00000169174,ENSG00000118137,ENSG00000110244,ENSG00000189058,ENSG00000110245,ENSG00000100342,ENSG00000130208,ENSG00000213398,ENSG00000204444,ENSG00000158874
223	query_1	TRUE	8.90224683860086e-05	167	402	14	0.0348258706467662	0.0838323353293413	GO:0010594	GO:BP	regulation of endothelial cell migration	21031	4292	c("GO:0010632", "GO:0043542")	IDA IMP,IGI,IDA ISS,IMP,IDA,IEA,IGI,IGI,IDA IMP,IDA,IMP,IMP IBA TAS IEA,IMP,IMP	ENSG00000130203,ENSG00000110955,ENSG00000113905,ENSG00000112293,ENSG00000135744,ENSG00000132386,ENSG00000152234,ENSG00000122194,ENSG00000137801,ENSG00000091583,ENSG00000179218,ENSG00000099250,ENSG00000173482,ENSG00000136238
224	query_1	TRUE	9.04645482654419e-05	14	402	5	0.0124378109452736	0.357142857142857	GO:0045916	GO:BP	negative regulation of complement activation	21031	12108	c("GO:0002698", "GO:0002921", "GO:0006956", "GO:0030449")	IDA,IDA,IDA,IDA IBA,IDA	ENSG00000127241,ENSG00000175899,ENSG00000123843,ENSG00000123838,ENSG00000149131
225	query_1	TRUE	9.04645482654419e-05	123	402	12	0.0298507462686567	0.0975609756097561	GO:0097237	GO:BP	cellular response to toxic substance	21031	19088	c("GO:0009636", "GO:0070887")	IEA,IEA,IDA,IEA,IEA,IDA IEA,IEA,IBA IEA,IEA,IEA,IEA,IEA	ENSG00000163631,ENSG00000130203,ENSG00000110244,ENSG00000257017,ENSG00000244734,ENSG00000121691,ENSG00000005381,ENSG00000117450,ENSG00000204444,ENSG00000211445,ENSG00000188536,ENSG00000206172
226	query_1	TRUE	9.23589509220307e-05	531	402	27	0.0671641791044776	0.0508474576271186	GO:0010035	GO:BP	response to inorganic substance	21031	3885	GO:0042221	IGI,IEA,IEA,IDA,IDA,IDA,IDA,IEA,IEA,IDA,IDA,IEA,IDA,IEA,IDA,IDA IBA IEA,IEA,IDA,IEA,IEA,IBA IEA,IEA,IEA,IEA,IDA,IDA,IDA	ENSG00000091513,ENSG00000167552,ENSG00000160323,ENSG00000171564,ENSG00000171557,ENSG00000110244,ENSG00000112293,ENSG00000132386,ENSG00000152234,ENSG00000137801,ENSG00000257017,ENSG00000166598,ENSG00000171560,ENSG00000179218,ENSG00000244734,ENSG00000121691,ENSG00000170458,ENSG00000100985,ENSG00000182871,ENSG00000005381,ENSG00000117450,ENSG00000162692,ENSG00000072274,ENSG00000178607,ENSG00000155657…
227	query_1	TRUE	9.79756562681242e-05	24	402	6	0.0149253731343284	0.25	GO:0010954	GO:BP	positive regulation of protein processing	21031	4589	c("GO:0016485", "GO:0045862", "GO:0070613", "GO:1903319")	ISS IEA,ISS IEA,IDA,ISS,TAS,IMP	ENSG00000148180,ENSG00000100345,ENSG00000131187,ENSG00000163815,ENSG00000164344,ENSG00000074800
228	query_1	TRUE	9.97998641287613e-05	2425	402	77	0.191542288557214	0.0317525773195876	GO:0051128	GO:BP	regulation of cellular component organization	21031	13953	c("GO:0016043", "GO:0050794")	IDA IMP,NAS,IDA IMP IBA,IDA IMP IBA,IDA IMP IEA,IDA ISS TAS IEA,IMP ISS IEA,IGI,IDA IGI,NAS,IMP,IGI,IEA,IEA,IMP ISS IBA TAS IEA,NAS IEA,IMP IEA,IDA IMP ISS,IDA,IEA,IDA,IDA,IEA,IDA,IDA IGI NAS,IEA,IMP,TAS,IDA TAS,IMP IC,IEA,IDA,IMP,IDA,NAS,IGI,IDA,IMP,IMP,IDA IMP IGI ISS TAS IEA,IDA IC,IDA,IEA,IMP IBA,IEA,IDA,IDA IMP IGI IBA IEA,IDA,IDA,IDA IMP,ISS IEA,IEA,IDA,IMP,IDA IMP ISS IBA IEA,IDA,IGI ISS T…	ENSG00000164924,ENSG00000137076,ENSG00000204388,ENSG00000204389,ENSG00000102879,ENSG00000130203,ENSG00000125730,ENSG00000244731,ENSG00000091513,ENSG00000124942,ENSG00000136167,ENSG00000224389,ENSG00000196924,ENSG00000167552,ENSG00000148180,ENSG00000075624,ENSG00000184009,ENSG00000149177,ENSG00000169174,ENSG00000018236,ENSG00000118137,ENSG00000110244,ENSG00000146674,ENSG00000113905,ENSG00000135744…
229	query_1	TRUE	0.000113125566578457	37	402	7	0.0174129353233831	0.189189189189189	GO:0032376	GO:BP	positive regulation of cholesterol transport	21031	7802	c("GO:0030301", "GO:0032373", "GO:0032374")	IDA IGI IEA,IDA,IDA,IDA,IDA,IDA,ISS	ENSG00000130203,ENSG00000118137,ENSG00000087237,ENSG00000100979,ENSG00000005421,ENSG00000181092,ENSG00000123384
230	query_1	TRUE	0.000113125566578457	37	402	7	0.0174129353233831	0.189189189189189	GO:0032373	GO:BP	positive regulation of sterol transport	21031	7799	c("GO:0015918", "GO:0032370", "GO:0032371")	IDA IGI IEA,IDA,IDA,IDA,IDA,IDA,ISS	ENSG00000130203,ENSG00000118137,ENSG00000087237,ENSG00000100979,ENSG00000005421,ENSG00000181092,ENSG00000123384
231	query_1	TRUE	0.000113125566578457	37	402	7	0.0174129353233831	0.189189189189189	GO:0010874	GO:BP	regulation of cholesterol efflux	21031	4517	c("GO:0032374", "GO:0033344")	IDA IGI IEA,IDA,IMP,IDA,IDA,IDA,ISS	ENSG00000130203,ENSG00000118137,ENSG00000087237,ENSG00000100979,ENSG00000005421,ENSG00000181092,ENSG00000123384
232	query_1	TRUE	0.000119349751339666	1663	402	58	0.144278606965174	0.0348767288033674	GO:1901700	GO:BP	response to oxygen-containing compound	21031	22187	GO:0042221	IEA,NAS,IEA,IBA,IMP,IEA,IEA,IMP,IBA,ISS IEA,IDA IEA,IGI,IDA IMP ISS,IDA,IEA,IEA,IDA TAS IEA,IDA,IDA,IDA,IEA,NAS,IEA,IDA IBA IEA,IEA,IEA,IDA,IDA,IDA,IEA,IEA,IEA,IDA,IDA,IDA IMP IBA IEA,IDA IMP IBA IEA,IDA ISS TAS IEA,IEA,ISS IEA,IBA,IEA,ISS,IEA,IDA IMP IBA IEA,IBA IEA,IGI IEA,IEA,IEA,IDA IEA,IDA IBA,IDA IBA,TAS,IDA,IEA,IBA,IBA,IDA,IDA	ENSG00000175899,ENSG00000130203,ENSG00000198734,ENSG00000067225,ENSG00000196924,ENSG00000167552,ENSG00000160323,ENSG00000075624,ENSG00000109272,ENSG00000169174,ENSG00000110244,ENSG00000153956,ENSG00000112293,ENSG00000135744,ENSG00000132386,ENSG00000152234,ENSG00000137801,ENSG00000125166,ENSG00000257017,ENSG00000012223,ENSG00000164047,ENSG00000145192,ENSG00000166278,ENSG00000189058,ENSG00000046604…
233	query_1	TRUE	0.000119639482808215	1091	402	43	0.106965174129353	0.0394133822181485	GO:0035295	GO:BP	tube development	21031	9257	c("GO:0007275", "GO:0048856")	IEA,IEA,IEA,IMP,IEA,IMP,IEA,IMP,IDA IEA,IMP,IDA,IDA IBA IEA,IDA,IDA IMP IGI IBA IEA,IEA,NAS,IDA,IEA,IEA,IMP IEA,IEA,NAS,IDA IMP IBA TAS IEA,IEP,ISS,ISS IEA,IEA,IEA,IDA IEP IBA,IMP,TAS IEA,IGI,IDA IEA,IEA,IMP ISS IBA IEA,IBA,ISS,IEA,IDA IBA,IMP,TAS,ISS IEA,IEP	ENSG00000084674,ENSG00000130203,ENSG00000125730,ENSG00000067225,ENSG00000196924,ENSG00000184009,ENSG00000149177,ENSG00000110955,ENSG00000113905,ENSG00000112293,ENSG00000135744,ENSG00000132386,ENSG00000100345,ENSG00000137801,ENSG00000166825,ENSG00000167768,ENSG00000091583,ENSG00000115414,ENSG00000105664,ENSG00000171236,ENSG00000164047,ENSG00000189058,ENSG00000214274,ENSG00000120708,ENSG00000138207…
234	query_1	TRUE	0.000119662184894651	604	402	29	0.0721393034825871	0.0480132450331126	GO:0051336	GO:BP	regulation of hydrolase activity	21031	14111	GO:0050790	IMP,IDA,IDA,IDA,IMP,IDA,ISS,IDA,ISS,IDA,IDA,IDA,IDA,IDA,IDA,IDA,IMP,IDA,IDA,IDA,IDA,IDA,IDA,IMP,ISS IC,ISS,IDA,TAS,IMP	ENSG00000188488,ENSG00000204389,ENSG00000144381,ENSG00000111640,ENSG00000148180,ENSG00000118137,ENSG00000090512,ENSG00000110244,ENSG00000112293,ENSG00000137801,ENSG00000091583,ENSG00000101439,ENSG00000109072,ENSG00000132703,ENSG00000012223,ENSG00000110245,ENSG00000214274,ENSG00000166598,ENSG00000130208,ENSG00000096384,ENSG00000143369,ENSG00000102265,ENSG00000021355,ENSG00000100985,ENSG00000123384…
235	query_1	TRUE	0.000121625502170381	1547	402	55	0.13681592039801	0.0355526826115061	GO:0016192	GO:BP	vesicle-mediated transport	21031	5229	c("GO:0006810", "GO:0009987")	IMP IEA,IDA TAS,IMP ISS IEA,IGI,IDA IGI,IGI TAS,IEA,ISS IEA,IEA,IEA,ISS,IDA,IDA,IDA,IEA,IDA,IDA,IMP ISS IEA,IDA,IBA,IEA,IDA IEA,NAS,IDA,IEA,IDA NAS,IMP,IGI ISS,IDA,IDA,ISS,IDA,IDA,ISS IEA,TAS IEA,IDA,TAS,IDA,IDA,IDA IBA,TAS,IMP IGI ISS IBA TAS NAS IEA,ISS IC,IMP,IEA,ISS IBA TAS IEA,IBA TAS,IDA IEA,IEA,IBA IEA,IBA IEA,IDA,IEA,IDA,IDA	ENSG00000102879,ENSG00000130203,ENSG00000125730,ENSG00000244731,ENSG00000091513,ENSG00000224389,ENSG00000196924,ENSG00000148180,ENSG00000075624,ENSG00000184009,ENSG00000149177,ENSG00000169174,ENSG00000118137,ENSG00000171564,ENSG00000116690,ENSG00000171557,ENSG00000123843,ENSG00000100345,ENSG00000137801,ENSG00000109971,ENSG00000108679,ENSG00000109072,ENSG00000126759,ENSG00000123838,ENSG00000136960…
236	query_1	TRUE	0.000127742868061883	69	402	9	0.0223880597014925	0.130434782608696	GO:1903317	GO:BP	regulation of protein maturation	21031	23490	c("GO:0010468", "GO:0051246", "GO:0051604")	ISS IEA,ISS IEA,IDA,IDA,ISS,TAS,IMP,IEA,IDA	ENSG00000148180,ENSG00000100345,ENSG00000137801,ENSG00000131187,ENSG00000163815,ENSG00000164344,ENSG00000074800,ENSG00000080618,ENSG00000167711
237	query_1	TRUE	0.000127867856328977	150	402	13	0.0323383084577114	0.0866666666666667	GO:0010634	GO:BP	positive regulation of epithelial cell migration	21031	4330	c("GO:0010631", "GO:0010632", "GO:0030335")	IGI,IMP,IDA,IGI,IGI,IDA,IMP IGI,IMP,IDA,IMP,IMP,IMP IBA TAS IEA,IMP	ENSG00000110955,ENSG00000112293,ENSG00000135744,ENSG00000152234,ENSG00000122194,ENSG00000137801,ENSG00000136960,ENSG00000108518,ENSG00000122694,ENSG00000179218,ENSG00000100985,ENSG00000099250,ENSG00000136238
238	query_1	TRUE	0.000136953921523865	3	402	3	0.00746268656716418	1	GO:0034441	GO:BP	plasma lipoprotein particle oxidation	21031	8931	GO:0034369	IDA,IDA IEA,IDA	ENSG00000110244,ENSG00000204444,ENSG00000146070
239	query_1	TRUE	0.000151914056031771	89	402	10	0.0248756218905473	0.112359550561798	GO:0042632	GO:BP	cholesterol homeostasis	21031	10614	GO:0055092	IMP IBA IEA,IDA IGI IEA,IMP IEA,IDA IMP,IDA IBA,IMP IBA,IMP IBA,IDA,IC,IDA IBA IEA	ENSG00000084674,ENSG00000130203,ENSG00000169174,ENSG00000118137,ENSG00000110244,ENSG00000087237,ENSG00000110245,ENSG00000213398,ENSG00000204444,ENSG00000158874
240	query_1	TRUE	0.000152586876061951	26	402	6	0.0149253731343284	0.230769230769231	GO:1903319	GO:BP	positive regulation of protein maturation	21031	23492	c("GO:0010628", "GO:0051247", "GO:0051604", "GO:1903317")	ISS IEA,ISS IEA,IDA,ISS,TAS,IMP	ENSG00000148180,ENSG00000100345,ENSG00000131187,ENSG00000163815,ENSG00000164344,ENSG00000074800
241	query_1	TRUE	0.000152586876061951	26	402	6	0.0149253731343284	0.230769230769231	GO:0010875	GO:BP	positive regulation of cholesterol efflux	21031	4518	c("GO:0010874", "GO:0032376", "GO:0033344")	IDA IGI IEA,IDA,IDA,IDA,IDA,ISS	ENSG00000130203,ENSG00000118137,ENSG00000100979,ENSG00000005421,ENSG00000181092,ENSG00000123384
242	query_1	TRUE	0.000165896566944402	90	402	10	0.0248756218905473	0.111111111111111	GO:0055092	GO:BP	sterol homeostasis	21031	14707	GO:0055088	IMP IBA IEA,IDA IGI IEA,IMP IEA,IDA IMP,IDA IBA,IMP IBA,IMP IBA,IDA,IC,IDA IBA IEA	ENSG00000084674,ENSG00000130203,ENSG00000169174,ENSG00000118137,ENSG00000110244,ENSG00000087237,ENSG00000110245,ENSG00000213398,ENSG00000204444,ENSG00000158874
243	query_1	TRUE	0.000166132793191571	8	402	4	0.00995024875621891	0.5	GO:0032489	GO:BP	regulation of Cdc42 protein signal transduction	21031	7872	c("GO:0032488", "GO:0035023")	IDA,IDA,IDA,IMP IEA	ENSG00000130203,ENSG00000118137,ENSG00000110245,ENSG00000099250
244	query_1	TRUE	0.000166132793191571	8	402	4	0.00995024875621891	0.5	GO:2000427	GO:BP	positive regulation of apoptotic cell clearance	21031	26426	c("GO:0043277", "GO:0050766", "GO:2000425")	IMP,IGI,IGI,IMP	ENSG00000125730,ENSG00000244731,ENSG00000224389,ENSG00000166278
245	query_1	TRUE	0.000166132793191571	8	402	4	0.00995024875621891	0.5	GO:0007597	GO:BP	blood coagulation, intrinsic pathway	21031	3090	c("GO:0072376", "GO:0072378")	NAS,IDA,IC,IPI NAS	ENSG00000196924,ENSG00000091583,ENSG00000131187,ENSG00000178732
246	query_1	TRUE	0.00017490945120817	1648	402	57	0.141791044776119	0.0345873786407767	GO:0048585	GO:BP	negative regulation of response to stimulus	21031	13281	c("GO:0048519", "GO:0048583", "GO:0050896")	IDA,IMP,IDA IMP,IDA,IDA,IDA IBA,IDA IGI TAS IC IEA,IDA,IEA,IDA IMP,IEA,IDA,IDA,IDA,IDA,NAS,IDA IBA IEA,IDA,IDA IMP,TAS,IDA IEA,IDA TAS,NAS IEA,IDA,IDA,NAS IC,IC,IDA IBA,IDA IEA,IDA,IDA,NAS,IDA,IDA IEA,IMP TAS,TAS NAS,IDA IGI,IDA IEA,IBA IEA,IDA TAS,IDA TAS IEA,IDA IBA,IGI,IMP IBA TAS,IEA,IDA,IDA IMP IBA,IMP,IMP,IEA,IDA ISS NAS IEA,ISS,ISS IEA,IC,IDA,IMP,IDA	ENSG00000164924,ENSG00000204388,ENSG00000204389,ENSG00000127241,ENSG00000175899,ENSG00000113889,ENSG00000130203,ENSG00000106804,ENSG00000161031,ENSG00000149177,ENSG00000184500,ENSG00000118137,ENSG00000171564,ENSG00000171557,ENSG00000088926,ENSG00000146674,ENSG00000113905,ENSG00000123843,ENSG00000135744,ENSG00000167779,ENSG00000122194,ENSG00000137801,ENSG00000167768,ENSG00000109971,ENSG00000091583…
247	query_1	TRUE	0.000188016631335121	156	402	13	0.0323383084577114	0.0833333333333333	GO:0008037	GO:BP	cell recognition	21031	3133	GO:0009987	IMP,TAS,ISS IBA IEA,IDA,NAS,IDA,IBA,IDA,IEA,TAS,ISS IC,IDA,IDA	ENSG00000149925,ENSG00000224389,ENSG00000090512,ENSG00000123843,ENSG00000126759,ENSG00000123838,ENSG00000095713,ENSG00000142748,ENSG00000099250,ENSG00000132693,ENSG00000129988,ENSG00000160339,ENSG00000118004
248	query_1	TRUE	0.000190617333641755	1227	402	46	0.114427860696517	0.0374898125509372	GO:0050790	GO:BP	regulation of catalytic activity	21031	13688	GO:0065009	IMP,IDA,IDA,IDA,IDA,IMP,ISS,IDA,IDA,ISS,IDA,ISS,IDA IMP TAS,IDA IMP,IDA,IDA,IDA,IDA,IDA,IDA,IDA,IMP,IMP ISS,IDA,IDA,IDA,IDA,IDA ISS IC,IDA,IDA,IDA,IDA,IMP,IDA ISS,IEA,ISS IC,TAS,IMP,IDA,ISS,IMP,IDA,IDA,IMP,TAS,IDA IMP	ENSG00000188488,ENSG00000204389,ENSG00000130203,ENSG00000144381,ENSG00000111640,ENSG00000148180,ENSG00000075624,ENSG00000149177,ENSG00000118137,ENSG00000090512,ENSG00000110244,ENSG00000112293,ENSG00000135744,ENSG00000137801,ENSG00000091583,ENSG00000101439,ENSG00000257017,ENSG00000109072,ENSG00000132703,ENSG00000012223,ENSG00000110245,ENSG00000214274,ENSG00000153187,ENSG00000180210,ENSG00000166598…
249	query_1	TRUE	0.000207921771570071	463	402	24	0.0597014925373134	0.0518358531317495	GO:0006935	GO:BP	chemotaxis	21031	2604	c("GO:0042221", "GO:0042330")	IDA IEA,IDA TAS IEA,IBA IEA,IDA,IDA,IDA IEA,IDA ISS,NAS IEA,IDA,IEA,IMP ISS IBA IEA,IMP,IDA IMP,IEA,IMP ISS IEA,IBA IEA,IEA,IDA,IEA,IGI,IMP IBA,IDA,IDA,IDA TAS	ENSG00000102879,ENSG00000106804,ENSG00000109272,ENSG00000149177,ENSG00000118137,ENSG00000113905,ENSG00000137801,ENSG00000136960,ENSG00000166794,ENSG00000173531,ENSG00000106538,ENSG00000179218,ENSG00000196262,ENSG00000099937,ENSG00000099250,ENSG00000163736,ENSG00000129988,ENSG00000140945,ENSG00000162692,ENSG00000182578,ENSG00000136238,ENSG00000113296,ENSG00000146070,ENSG00000206047
250	query_1	TRUE	0.000211343905287378	135	402	12	0.0298507462686567	0.0888888888888889	GO:0043393	GO:BP	regulation of protein binding	21031	11021	GO:0051098	IDA,ISS,IDA,IDA,IDA,IDA,IDA,TAS,IDA,IGI,IMP,IMP	ENSG00000130203,ENSG00000075624,ENSG00000169174,ENSG00000134389,ENSG00000109072,ENSG00000167895,ENSG00000100985,ENSG00000099250,ENSG00000181092,ENSG00000123384,ENSG00000244414,ENSG00000080910
251	query_1	TRUE	0.000211343905287378	1463	402	52	0.129353233830846	0.0355434039644566	GO:0042981	GO:BP	regulation of apoptotic process	21031	10815	c("GO:0006915", "GO:0043067")	TAS,IMP TAS,IDA IMP TAS,IEA,NAS,IBA IEA,IMP,NAS,IMP,IMP,NAS,IMP ISS IEA,IDA,IDA,IMP,IDA,IDA,IDA IBA,IDA TAS,IDA,IDA,TAS,ISS,IMP ISS IBA TAS IEA,IDA IGI,IDA,ISS IEA,IEA,IMP TAS,IDA,IEA,IDA IBA,IMP,IEA,IMP,IEA,TAS,NAS,IMP,IMP IEA,IMP IEA,IEA,IDA,IDA,TAS,IEA,TAS,IMP TAS,ISS IEA,IEA,IMP,IDA IMP	ENSG00000164924,ENSG00000204388,ENSG00000204389,ENSG00000102879,ENSG00000113889,ENSG00000130203,ENSG00000144381,ENSG00000130402,ENSG00000196924,ENSG00000148180,ENSG00000075624,ENSG00000169174,ENSG00000171564,ENSG00000171557,ENSG00000146674,ENSG00000113905,ENSG00000112293,ENSG00000135744,ENSG00000137801,ENSG00000091583,ENSG00000105664,ENSG00000172757,ENSG00000012223,ENSG00000120885,ENSG00000074800…
252	query_1	TRUE	0.000220534617498984	465	402	24	0.0597014925373134	0.0516129032258065	GO:0042330	GO:BP	taxis	21031	10442	c("GO:0009605", "GO:0040011")	IDA IEA,IDA TAS IEA,IBA IEA,IDA,IDA,IDA IEA,IDA ISS,NAS IEA,IDA,IEA,IMP ISS IBA IEA,IMP,IDA IMP,IEA,IMP ISS IEA,IBA IEA,IEA,IDA,IEA,IGI,IMP IBA,IDA,IDA,IDA TAS	ENSG00000102879,ENSG00000106804,ENSG00000109272,ENSG00000149177,ENSG00000118137,ENSG00000113905,ENSG00000137801,ENSG00000136960,ENSG00000166794,ENSG00000173531,ENSG00000106538,ENSG00000179218,ENSG00000196262,ENSG00000099937,ENSG00000099250,ENSG00000163736,ENSG00000129988,ENSG00000140945,ENSG00000162692,ENSG00000182578,ENSG00000136238,ENSG00000113296,ENSG00000146070,ENSG00000206047
253	query_1	TRUE	0.000225574698233352	1506	402	53	0.131840796019901	0.0351925630810093	GO:0043067	GO:BP	regulation of programmed cell death	21031	10863	c("GO:0012501", "GO:0050794")	TAS,IMP TAS,IDA IMP TAS,IEA,NAS,IBA IEA,IMP,NAS,IMP,IMP,NAS,IMP ISS IEA,IDA,IDA,IMP,IDA,IDA,IDA IBA,IDA TAS,IDA,IDA,TAS,ISS,IMP ISS IBA TAS IEA,IDA IGI,IDA,ISS IEA,IEA,IMP TAS,IDA,IEA,IDA IBA,IMP,IEA,IMP,IEA,TAS,NAS,IMP,IMP IEA,IMP IEA,IEA,IDA,IDA,TAS,IEA,IDA,TAS,IMP TAS,ISS IEA,IEA,IMP,IDA IMP	ENSG00000164924,ENSG00000204388,ENSG00000204389,ENSG00000102879,ENSG00000113889,ENSG00000130203,ENSG00000144381,ENSG00000130402,ENSG00000196924,ENSG00000148180,ENSG00000075624,ENSG00000169174,ENSG00000171564,ENSG00000171557,ENSG00000146674,ENSG00000113905,ENSG00000112293,ENSG00000135744,ENSG00000137801,ENSG00000091583,ENSG00000105664,ENSG00000172757,ENSG00000012223,ENSG00000120885,ENSG00000074800…
254	query_1	TRUE	0.000229069458937853	28	402	6	0.0149253731343284	0.214285714285714	GO:0018149	GO:BP	peptide cross-linking	21031	5431	GO:0036211	IDA,IDA,IDA,IDA,IDA,IDA IEA	ENSG00000186395,ENSG00000137801,ENSG00000167768,ENSG00000172867,ENSG00000115414,ENSG00000124491
255	query_1	TRUE	0.00024097975736579	137	402	12	0.0298507462686567	0.0875912408759124	GO:0008203	GO:BP	cholesterol metabolic process	21031	3164	c("GO:0016125", "GO:1902652")	IMP IEA,IDA IMP IGI IBA IEA,IEA,IDA IMP IEA,IDA,IDA IMP IBA IEA,IEA,IEA,IEA,IEA,IDA IEA,IBA IEA	ENSG00000084674,ENSG00000130203,ENSG00000169174,ENSG00000118137,ENSG00000110244,ENSG00000087237,ENSG00000100342,ENSG00000130208,ENSG00000005421,ENSG00000121691,ENSG00000213398,ENSG00000158874
256	query_1	TRUE	0.000252155115006023	1092	402	42	0.104477611940299	0.0384615384615385	GO:0001775	GO:BP	cell activation	21031	445	c("GO:0009987", "GO:0032501")	HMP,IMP IEA,IDA,IDA ISS IBA IEA,IDA,HMP NAS,IMP,NAS,HMP NAS,HMP,IEA,ISS,IDA NAS,IDA IBA IEA,IDA IBA IEA,IDA ISS IBA,HMP ISS IEA,IDA,IDA,IDA IEA,IEA,IDA,IDA,ISS,IDA IBA TAS IEA,ISS IEA,IEA,ISS IEA,IDA IMP,IDA HMP IBA IEA,IDA ISS IEA,HMP,HMP ISS IBA IEA,HMP,ISS,IDA IMP ISS IBA IEA,IDA IBA,IDA IC,IDA,IDA,IDA NAS,IDA	ENSG00000137076,ENSG00000102879,ENSG00000130203,ENSG00000144381,ENSG00000136167,ENSG00000196924,ENSG00000148180,ENSG00000160323,ENSG00000075624,ENSG00000184009,ENSG00000161031,ENSG00000149177,ENSG00000110799,ENSG00000171564,ENSG00000171557,ENSG00000113905,ENSG00000100345,ENSG00000137801,ENSG00000172867,ENSG00000115414,ENSG00000105664,ENSG00000164047,ENSG00000120885,ENSG00000211899,ENSG00000180210…
257	query_1	TRUE	0.000252155115006023	768	402	33	0.082089552238806	0.04296875	GO:0031347	GO:BP	regulation of defense response	21031	7395	c("GO:0006952", "GO:0080134")	IDA,IDA,IMP,IMP,IDA,IMP IC IEA,IDA,IEA,IDA,IEA,IDA,IEA,TAS,IEA,IDA,IC,IDA,IMP,IMP,TAS,IDA,IDA,IGI,IMP,IDA ISS IBA IEA,NAS,TAS,ISS NAS IEA,IDA ISS IEA,NAS,IMP,NAS,TAS	ENSG00000108953,ENSG00000164924,ENSG00000204388,ENSG00000204389,ENSG00000175899,ENSG00000130203,ENSG00000144381,ENSG00000125730,ENSG00000000971,ENSG00000161031,ENSG00000118137,ENSG00000110169,ENSG00000135744,ENSG00000167768,ENSG00000109971,ENSG00000132703,ENSG00000131187,ENSG00000012223,ENSG00000145192,ENSG00000164344,ENSG00000149131,ENSG00000116560,ENSG00000179776,ENSG00000115718,ENSG00000170458…
258	query_1	TRUE	0.000255351036085155	138	402	12	0.0298507462686567	0.0869565217391304	GO:0098754	GO:BP	detoxification	21031	19416	c("GO:0008150", "GO:0009636")	IEA,IEA,IDA,IEA,IEA,IDA IEA,IEA,IBA IEA,IEA,IEA,IEA,IEA	ENSG00000163631,ENSG00000130203,ENSG00000110244,ENSG00000257017,ENSG00000244734,ENSG00000121691,ENSG00000005381,ENSG00000117450,ENSG00000204444,ENSG00000211445,ENSG00000188536,ENSG00000206172
259	query_1	TRUE	0.000255351036085155	378	402	21	0.0522388059701493	0.0555555555555556	GO:0002697	GO:BP	regulation of immune effector process	21031	1222	c("GO:0002252", "GO:0002682")	IDA,IDA,IDA,IEA,IDA,IEA,IDA,IDA,IEA,NAS,IEA,IDA IBA,IDA,ISS,IDA,ISS IEA,IDA,IDA,IDA IMP,IDA,IDA	ENSG00000127241,ENSG00000175899,ENSG00000144381,ENSG00000125730,ENSG00000000971,ENSG00000161031,ENSG00000118137,ENSG00000123843,ENSG00000110169,ENSG00000126759,ENSG00000073754,ENSG00000123838,ENSG00000149131,ENSG00000138207,ENSG00000142748,ENSG00000129988,ENSG00000072274,ENSG00000160339,ENSG00000073008,ENSG00000118004,ENSG00000158874
260	query_1	TRUE	0.000257590511286604	237	402	16	0.0398009950248756	0.0675105485232067	GO:0030595	GO:BP	leukocyte chemotaxis	21031	7098	c("GO:0050900", "GO:0060326")	IEA,IDA,IBA,ISS,IDA,IEA,IMP,IMP,IDA IMP,IBA,IEA,IGI,IMP,IDA,IDA,IDA	ENSG00000102879,ENSG00000106804,ENSG00000109272,ENSG00000137801,ENSG00000166794,ENSG00000173531,ENSG00000106538,ENSG00000179218,ENSG00000196262,ENSG00000163736,ENSG00000129988,ENSG00000182578,ENSG00000136238,ENSG00000113296,ENSG00000146070,ENSG00000206047
261	query_1	TRUE	0.000258089819045491	320	402	19	0.0472636815920398	0.059375	GO:0060326	GO:BP	cell chemotaxis	21031	15004	c("GO:0006935", "GO:0016477", "GO:0070887")	IEA,IDA IEA,IBA,IDA,IDA ISS,IDA,IEA,IMP,IMP,IDA IMP,IMP,IBA,IEA,IEA,IGI,IMP IBA,IDA,IDA,IDA	ENSG00000102879,ENSG00000106804,ENSG00000109272,ENSG00000113905,ENSG00000137801,ENSG00000166794,ENSG00000173531,ENSG00000106538,ENSG00000179218,ENSG00000196262,ENSG00000099250,ENSG00000163736,ENSG00000129988,ENSG00000162692,ENSG00000182578,ENSG00000136238,ENSG00000113296,ENSG00000146070,ENSG00000206047
262	query_1	TRUE	0.000261435375536083	1132	402	43	0.106965174129353	0.0379858657243816	GO:0019220	GO:BP	regulation of phosphate metabolic process	21031	5787	c("GO:0006796", "GO:0051174")	IDA IEA,IDA,IDA,IEA,ISS,IDA ISS,IEA,IDA,IDA,ISS,IEA,IMP,IMP,IDA,IDA,IDA,IDA,IDA,IEA,IDA IGI,IDA IMP,IMP,IDA,IDA,IDA,IDA,IDA,IDA IMP,IDA ISS IC,IMP,IDA IMP,IMP,IMP IEA,IDA ISS IEA,IMP ISS IEA,IMP,IMP,IDA,ISS,IDA,IMP,IDA,IDA	ENSG00000108953,ENSG00000130203,ENSG00000125730,ENSG00000091513,ENSG00000075624,ENSG00000149177,ENSG00000118137,ENSG00000146674,ENSG00000113905,ENSG00000112293,ENSG00000110169,ENSG00000135744,ENSG00000137801,ENSG00000115414,ENSG00000109072,ENSG00000136960,ENSG00000012223,ENSG00000077942,ENSG00000164047,ENSG00000074800,ENSG00000214274,ENSG00000153187,ENSG00000180210,ENSG00000106538,ENSG00000166598…
263	query_1	TRUE	0.000266008780712122	1133	402	43	0.106965174129353	0.0379523389232127	GO:0051174	GO:BP	regulation of phosphorus metabolic process	21031	13998	c("GO:0006793", "GO:0031323")	IDA IEA,IDA,IDA,IEA,ISS,IDA ISS,IEA,IDA,IDA,ISS,IEA,IMP,IMP,IDA,IDA,IDA,IDA,IDA,IEA,IDA IGI,IDA IMP,IMP,IDA,IDA,IDA,IDA,IDA,IDA IMP,IDA ISS IC,IMP,IDA IMP,IMP,IMP IEA,IDA ISS IEA,IMP ISS IEA,IMP,IMP,IDA,ISS,IDA,IMP,IDA,IDA	ENSG00000108953,ENSG00000130203,ENSG00000125730,ENSG00000091513,ENSG00000075624,ENSG00000149177,ENSG00000118137,ENSG00000146674,ENSG00000113905,ENSG00000112293,ENSG00000110169,ENSG00000135744,ENSG00000137801,ENSG00000115414,ENSG00000109072,ENSG00000136960,ENSG00000012223,ENSG00000077942,ENSG00000164047,ENSG00000074800,ENSG00000214274,ENSG00000153187,ENSG00000180210,ENSG00000106538,ENSG00000166598…
264	query_1	TRUE	0.000268780346497287	117	402	11	0.027363184079602	0.094017094017094	GO:0043534	GO:BP	blood vessel endothelial cell migration	21031	11111	GO:0043542	IDA,IGI,IEA,ISS,IMP,IMP,IGI,IGI,IDA IMP,IMP,ISS IEA	ENSG00000130203,ENSG00000110955,ENSG00000118137,ENSG00000113905,ENSG00000112293,ENSG00000100345,ENSG00000152234,ENSG00000122194,ENSG00000137801,ENSG00000179776,ENSG00000099250
265	query_1	TRUE	0.000268780346497287	9	402	4	0.00995024875621891	0.444444444444444	GO:1903028	GO:BP	positive regulation of opsonization	21031	23284	c("GO:0002699", "GO:0008228", "GO:0050766", "GO:1903027")	NAS,IDA,IDA,IDA	ENSG00000126759,ENSG00000142748,ENSG00000160339,ENSG00000118004
266	query_1	TRUE	0.000268780346497287	9	402	4	0.00995024875621891	0.444444444444444	GO:0060267	GO:BP	positive regulation of respiratory burst	21031	14950	c("GO:0009893", "GO:0045730", "GO:0060263")	IDA,IDA,IDA,ISS IEA	ENSG00000132465,ENSG00000211890,ENSG00000211895,ENSG00000129988
267	query_1	TRUE	0.000268780346497287	96	402	10	0.0248756218905473	0.104166666666667	GO:0045638	GO:BP	negative regulation of myeloid cell differentiation	21031	11885	c("GO:0030099", "GO:0045596", "GO:0045637")	IDA,ISS,IDA,IDA,IDA,IDA,IDA,IDA,IDA,IDA	ENSG00000132703,ENSG00000012223,ENSG00000158406,ENSG00000276180,ENSG00000276966,ENSG00000277157,ENSG00000278637,ENSG00000278705,ENSG00000159189,ENSG00000181092
268	query_1	TRUE	0.000268780346497287	96	402	10	0.0248756218905473	0.104166666666667	GO:0007044	GO:BP	cell-substrate junction assembly	21031	2679	c("GO:0034329", "GO:0150115")	NAS IEA,IMP,IMP,IDA,TAS,IBA IEA,IMP,IMP,IDA,IDA	ENSG00000137076,ENSG00000184009,ENSG00000149177,ENSG00000113905,ENSG00000137801,ENSG00000115414,ENSG00000189058,ENSG00000072110,ENSG00000099250,ENSG00000136238
269	query_1	TRUE	0.000274405857991279	773	402	33	0.082089552238806	0.0426908150064683	GO:0001817	GO:BP	regulation of cytokine production	21031	479	c("GO:0001816", "GO:0010468", "GO:0051239")	IMP,IMP,IDA ISS IBA IEA,IDA,IDA,IDA,IEA,ISS,IDA,ISS TAS,IDA ISS IEA,IDA,ISO,IDA ISS IEA,IDA,IDA,IDA,IDA,IDA,IDA IEA,IDA,IDA,IEA,IDA IMP ISS IBA IEA,IMP IBA,IDA,IDA,IDA IMP ISS IEA,IEA,IMP,IDA,IDA,IDA	ENSG00000204388,ENSG00000204389,ENSG00000144381,ENSG00000125730,ENSG00000106804,ENSG00000111640,ENSG00000161031,ENSG00000149177,ENSG00000118137,ENSG00000135744,ENSG00000137801,ENSG00000115414,ENSG00000168477,ENSG00000012223,ENSG00000077942,ENSG00000189058,ENSG00000120885,ENSG00000228278,ENSG00000180210,ENSG00000167711,ENSG00000203747,ENSG00000096384,ENSG00000139329,ENSG00000170458,ENSG00000021355…
270	query_1	TRUE	0.000293109923687946	1683	402	57	0.141791044776119	0.0338680926916221	GO:0042127	GO:BP	regulation of cell population proliferation	21031	10326	c("GO:0008283", "GO:0050794")	IMP,IMP,IEA,IDA ISS IEA,IEA,NAS,NAS,IDA,IDA,IDA IGI,IDA,IDA,ISS NAS,IEA,TAS,IMP,TAS,IDA IMP,IDA,IDA,IEA,ISO,IMP IEA,IDA,IDA,IEA,IDA,IMP,IDA,IEA,ISS IEA,IEA,ISS,ISS IEA,IDA,IEA,IEA,IEA,IDA,IDA,IGI,IMP,TAS,TAS,IDA,IEA,IDA,IEA,ISS IEA,IDA IMP,IDA,IEA,IMP,IMP IGI IEA,IDA,IMP,IDA	ENSG00000204388,ENSG00000204389,ENSG00000102879,ENSG00000130203,ENSG00000196924,ENSG00000160862,ENSG00000075624,ENSG00000083642,ENSG00000149177,ENSG00000146674,ENSG00000113905,ENSG00000112293,ENSG00000135744,ENSG00000132386,ENSG00000167779,ENSG00000152234,ENSG00000122194,ENSG00000137801,ENSG00000091583,ENSG00000115414,ENSG00000105664,ENSG00000168477,ENSG00000171236,ENSG00000012223,ENSG00000077942…
271	query_1	TRUE	0.000299246357888429	18	402	5	0.0124378109452736	0.277777777777778	GO:0002921	GO:BP	negative regulation of humoral immune response	21031	1438	c("GO:0002920", "GO:0006959", "GO:0050777")	IDA,IDA,IDA,IDA IBA,IDA	ENSG00000127241,ENSG00000175899,ENSG00000123843,ENSG00000123838,ENSG00000149131
272	query_1	TRUE	0.000299246357888429	18	402	5	0.0124378109452736	0.277777777777778	GO:0060263	GO:BP	regulation of respiratory burst	21031	14946	c("GO:0019222", "GO:0045730")	IDA,IDA,IDA,ISS IEA,IDA	ENSG00000132465,ENSG00000211890,ENSG00000211895,ENSG00000129988,ENSG00000136238
273	query_1	TRUE	0.00030438619767169	78	402	9	0.0223880597014925	0.115384615384615	GO:0010951	GO:BP	negative regulation of endopeptidase activity	21031	4587	c("GO:0010466", "GO:0052548")	IDA,ISS,IDA,IDA,IDA,IDA,IDA,IMP,IMP	ENSG00000111640,ENSG00000090512,ENSG00000137801,ENSG00000109072,ENSG00000012223,ENSG00000102265,ENSG00000021355,ENSG00000100985,ENSG00000026508
274	query_1	TRUE	0.000314627285060345	779	402	33	0.082089552238806	0.0423620025673941	GO:0001816	GO:BP	cytokine production	21031	478	c("GO:0010467", "GO:0032501")	IMP,IMP,IDA ISS IBA IEA,IDA,IDA,IDA,IEA,ISS,IDA,ISS TAS,IDA ISS IEA,IDA,ISO,IDA ISS IEA,IDA,IDA,IDA,IDA,IDA,IDA IEA,IDA,IDA,IEA,IDA IMP ISS IBA IEA,IMP IBA,IDA,IDA,IDA IMP ISS IEA,IEA,IMP,IDA,IDA,IDA	ENSG00000204388,ENSG00000204389,ENSG00000144381,ENSG00000125730,ENSG00000106804,ENSG00000111640,ENSG00000161031,ENSG00000149177,ENSG00000118137,ENSG00000135744,ENSG00000137801,ENSG00000115414,ENSG00000168477,ENSG00000012223,ENSG00000077942,ENSG00000189058,ENSG00000120885,ENSG00000228278,ENSG00000180210,ENSG00000167711,ENSG00000203747,ENSG00000096384,ENSG00000139329,ENSG00000170458,ENSG00000021355…
275	query_1	TRUE	0.000316923361120604	326	402	19	0.0472636815920398	0.0582822085889571	GO:0045229	GO:BP	external encapsulating structure organization	21031	11733	GO:0016043	IMP,IBA IEA,IDA IGI,IDA,IMP IC,IEA,IDA IMP IEA,IEA,IEA,IEA,IBA IEA,ISS IEA,IMP,NAS,IBA TAS IEA,IBA,IDA,TAS,IDA	ENSG00000136167,ENSG00000160323,ENSG00000135744,ENSG00000122194,ENSG00000101439,ENSG00000105664,ENSG00000168477,ENSG00000109072,ENSG00000077942,ENSG00000080618,ENSG00000120708,ENSG00000167711,ENSG00000116260,ENSG00000139329,ENSG00000100985,ENSG00000182871,ENSG00000197915,ENSG00000123384,ENSG00000078098
276	query_1	TRUE	0.00032106911671432	30	402	6	0.0149253731343284	0.2	GO:0048261	GO:BP	negative regulation of receptor-mediated endocytosis	21031	13037	c("GO:0006898", "GO:0045806", "GO:0048259")	IDA,IDA,IDA,IDA,TAS,IEA	ENSG00000169174,ENSG00000110245,ENSG00000130208,ENSG00000181092,ENSG00000136238,ENSG00000162951
277	query_1	TRUE	0.000341548566866483	61	402	8	0.0199004975124378	0.131147540983607	GO:0034113	GO:BP	heterotypic cell-cell adhesion	21031	8704	GO:0098609	IDA,IDA,IDA,IMP,IDA IBA,IDA,IGI,IMP	ENSG00000118137,ENSG00000171564,ENSG00000171557,ENSG00000046604,ENSG00000171560,ENSG00000181092,ENSG00000162692,ENSG00000026508
278	query_1	TRUE	0.000424804230414007	10	402	4	0.00995024875621891	0.4	GO:2000425	GO:BP	regulation of apoptotic cell clearance	21031	26424	c("GO:0043277", "GO:0050764")	IMP,IGI,IGI,IMP	ENSG00000125730,ENSG00000244731,ENSG00000224389,ENSG00000166278
279	query_1	TRUE	0.000429736049330901	63	402	8	0.0199004975124378	0.126984126984127	GO:0090109	GO:BP	regulation of cell-substrate junction assembly	21031	18553	c("GO:0007044", "GO:0150116", "GO:1901888")	NAS,IMP,IMP,IDA,TAS,IMP,IDA,IDA	ENSG00000137076,ENSG00000184009,ENSG00000149177,ENSG00000113905,ENSG00000137801,ENSG00000189058,ENSG00000099250,ENSG00000136238
280	query_1	TRUE	0.000429736049330901	63	402	8	0.0199004975124378	0.126984126984127	GO:0051893	GO:BP	regulation of focal adhesion assembly	21031	14432	c("GO:0001952", "GO:0048041", "GO:0090109")	NAS,IMP,IMP,IDA,TAS,IMP,IDA,IDA	ENSG00000137076,ENSG00000184009,ENSG00000149177,ENSG00000113905,ENSG00000137801,ENSG00000189058,ENSG00000099250,ENSG00000136238
281	query_1	TRUE	0.000455580262080185	4	402	3	0.00746268656716418	0.75	GO:0010903	GO:BP	negative regulation of very-low-density lipoprotein particle remodeling	21031	4546	c("GO:0010901", "GO:0034372", "GO:0051129", "GO:0051241")	IDA,IDA IC,IDA	ENSG00000118137,ENSG00000110245,ENSG00000158874
282	query_1	TRUE	0.000469459332033773	103	402	10	0.0248756218905473	0.0970873786407767	GO:0150115	GO:BP	cell-substrate junction organization	21031	20674	GO:0034330	NAS IEA,IMP,IMP,IDA,TAS,IBA IEA,IMP,IMP,IDA,IDA	ENSG00000137076,ENSG00000184009,ENSG00000149177,ENSG00000113905,ENSG00000137801,ENSG00000115414,ENSG00000189058,ENSG00000072110,ENSG00000099250,ENSG00000136238
283	query_1	TRUE	0.000470915906636958	148	402	12	0.0298507462686567	0.0810810810810811	GO:1902652	GO:BP	secondary alcohol metabolic process	21031	22975	GO:0006066	IMP IEA,IDA IMP IGI IBA IEA,IEA,IDA IMP IEA,IDA,IDA IMP IBA IEA,IEA,IEA,IEA,IEA,IDA IEA,IBA IEA	ENSG00000084674,ENSG00000130203,ENSG00000169174,ENSG00000118137,ENSG00000110244,ENSG00000087237,ENSG00000100342,ENSG00000130208,ENSG00000005421,ENSG00000121691,ENSG00000213398,ENSG00000158874
284	query_1	TRUE	0.000476079151908568	64	402	8	0.0199004975124378	0.125	GO:0046503	GO:BP	glycerolipid catabolic process	21031	12612	c("GO:0044242", "GO:0046486")	IEA,IDA IBA,ISS,IDA IBA IEA,IDA IBA,IDA,IDA,IDA	ENSG00000084674,ENSG00000110244,ENSG00000112293,ENSG00000136960,ENSG00000110245,ENSG00000130208,ENSG00000158874,ENSG00000146070
285	query_1	TRUE	0.000494373330331781	149	402	12	0.0298507462686567	0.0805369127516778	GO:0097746	GO:BP	blood vessel diameter maintenance	21031	19300	c("GO:0003018", "GO:0008015", "GO:0035296")	IDA IEA,IEA,IDA,IDA,IDA TAS NAS IEA,IEA,IEA,ISS IEA,IDA,IEA,IEA,IDA IMP	ENSG00000113889,ENSG00000130203,ENSG00000171564,ENSG00000171557,ENSG00000135744,ENSG00000105664,ENSG00000107796,ENSG00000167711,ENSG00000171560,ENSG00000244734,ENSG00000123454,ENSG00000132693
286	query_1	TRUE	0.000494373330331781	1678	402	56	0.139303482587065	0.033373063170441	GO:0009719	GO:BP	response to endogenous stimulus	21031	3654	GO:0050896	TAS,IMP TAS,IEA,IEA,IDA,IBA,IMP,IMP,ISS IEA,IEA,IGI,IDA,IDA,IDA,IEA,IEA,IDA TAS IEA,TAS,IEA,ISO,TAS,IDA IEA,IEP,IEA,NAS,IEA,IDA,IEA,IDA,IEA,IDA,IDA,IDA,IDA IMP,IDA,IBA IEA,IDA TAS,IDA IMP IBA,IEA,IMP ISS IBA IEA,ISS IEA,IEP,IEA,ISS,IEA,IDA,IGI IEA,IEA,IDA,IDA IBA,IDA ISS IBA,IEA,IEA,IDA,IDA,IDA	ENSG00000204388,ENSG00000204389,ENSG00000102879,ENSG00000175899,ENSG00000130203,ENSG00000067225,ENSG00000196924,ENSG00000075624,ENSG00000169174,ENSG00000171564,ENSG00000153956,ENSG00000113905,ENSG00000112293,ENSG00000135744,ENSG00000132386,ENSG00000152234,ENSG00000137801,ENSG00000109971,ENSG00000105664,ENSG00000168477,ENSG00000109072,ENSG00000171236,ENSG00000163815,ENSG00000164047,ENSG00000145192…
287	query_1	TRUE	0.000494373330331781	225	402	15	0.0373134328358209	0.0666666666666667	GO:0072593	GO:BP	reactive oxygen species metabolic process	21031	17975	GO:0044237	IDA,TAS,IDA,IDA,IDA,IDA IBA,IDA IBA IEA,IEA,IDA,IDA IEA,IDA IBA IEA,TAS,IBA TAS IEA,IDA IBA,IDA IBA	ENSG00000110244,ENSG00000135744,ENSG00000137801,ENSG00000257017,ENSG00000180210,ENSG00000244734,ENSG00000121691,ENSG00000105852,ENSG00000132693,ENSG00000005381,ENSG00000117450,ENSG00000136238,ENSG00000211445,ENSG00000188536,ENSG00000206172
288	query_1	TRUE	0.000494373330331781	429	402	22	0.054726368159204	0.0512820512820513	GO:0016032	GO:BP	viral process	21031	5131	GO:0008150	IEA,IEA,IMP,IMP,IEA,IMP,IDA,IMP,IMP,IEA,IMP,IDA,IMP,IMP TAS,IMP,IDA,IEA,IDA,IEA,IEA,TAS,IEA	ENSG00000204388,ENSG00000204389,ENSG00000130203,ENSG00000148180,ENSG00000166825,ENSG00000172757,ENSG00000132703,ENSG00000012223,ENSG00000077942,ENSG00000149294,ENSG00000166794,ENSG00000156508,ENSG00000096384,ENSG00000196262,ENSG00000142748,ENSG00000099250,ENSG00000164733,ENSG00000130811,ENSG00000182578,ENSG00000072274,ENSG00000180198,ENSG00000073008
289	query_1	TRUE	0.000494373330331781	149	402	12	0.0298507462686567	0.0805369127516778	GO:0035296	GO:BP	regulation of tube diameter	21031	9258	GO:0035150	IDA IEA,IEA,IDA,IDA,IDA TAS NAS IEA,IEA,IEA,ISS IEA,IDA,IEA,IEA,IDA IMP	ENSG00000113889,ENSG00000130203,ENSG00000171564,ENSG00000171557,ENSG00000135744,ENSG00000105664,ENSG00000107796,ENSG00000167711,ENSG00000171560,ENSG00000244734,ENSG00000123454,ENSG00000132693
290	query_1	TRUE	0.000498062317121894	2006	402	64	0.159203980099502	0.0319042871385842	GO:0008283	GO:BP	cell population proliferation	21031	3185	GO:0009987	IMP,IMP,IEA,IDA ISS IEA,IDA,IEA,NAS,NAS,IDA TAS,IDA,IEA,IDA IGI IEA,IDA,IDA,ISS NAS,IEA,TAS,IMP,TAS,IDA IMP,IDA,IDA,IDA,IEA,ISO,IMP IEA,IDA,IDA,IEA,IDA,IDA IMP,IDA,IEA,ISS IEA,IEA,TAS,ISS,ISS IEA,IDA,IEA,IEA,IEA,IDA,IDA,IGI,IDA,IMP,TAS,TAS,IDA,IEA,IDA,IEA,TAS IEA,ISS IEA,IDA IMP,IDA,IEA,IMP,IMP IGI TAS IEA,IDA,IDA IMP,IEA,IDA	ENSG00000204388,ENSG00000204389,ENSG00000102879,ENSG00000130203,ENSG00000144381,ENSG00000196924,ENSG00000160862,ENSG00000075624,ENSG00000083642,ENSG00000149177,ENSG00000118137,ENSG00000146674,ENSG00000113905,ENSG00000112293,ENSG00000135744,ENSG00000132386,ENSG00000167779,ENSG00000152234,ENSG00000122194,ENSG00000137801,ENSG00000172867,ENSG00000091583,ENSG00000115414,ENSG00000105664,ENSG00000168477…
291	query_1	TRUE	0.000518846561276315	946	402	37	0.0920398009950249	0.0391120507399577	GO:0098609	GO:BP	cell-cell adhesion	21031	19347	GO:0007155	HMP IBA,IEA,IDA ISS IBA IEA,IMP IBA TAS,HMP,HMP NAS,HMP,IBA,IDA,IDA IBA,IDA IBA,IDA,HMP IEA,TAS,IEA,IEA,IMP IEA,IDA IMP IBA IEA,ISS IEA,TAS,IDA HMP IBA,IDA IBA TAS IEA,ISS IEA,HMP,IDA IMP HMP ISS IBA IEA,IDA,IEA,HMP,IDA IBA IEA,IDA IGI IEP IEA,IDA,IEA,IDA,IDA,IDA,IBA,IMP NAS	ENSG00000137076,ENSG00000102879,ENSG00000144381,ENSG00000188404,ENSG00000196924,ENSG00000075624,ENSG00000184009,ENSG00000018236,ENSG00000118137,ENSG00000171564,ENSG00000171557,ENSG00000110244,ENSG00000100345,ENSG00000122194,ENSG00000105664,ENSG00000168477,ENSG00000171236,ENSG00000046604,ENSG00000112299,ENSG00000167711,ENSG00000171560,ENSG00000179776,ENSG00000196262,ENSG00000244734,ENSG00000149781…
292	query_1	TRUE	0.000519012246137251	65	402	8	0.0199004975124378	0.123076923076923	GO:0030219	GO:BP	megakaryocyte differentiation	21031	6964	GO:0030099	NAS,IDA,IDA,IDA,IDA,IDA,IDA,ISO NAS	ENSG00000196924,ENSG00000158406,ENSG00000276180,ENSG00000276966,ENSG00000277157,ENSG00000278637,ENSG00000278705,ENSG00000178732
293	query_1	TRUE	0.00051924883491943	150	402	12	0.0298507462686567	0.08	GO:0035150	GO:BP	regulation of tube size	21031	9149	GO:0090066	IDA IEA,IEA,IDA,IDA,IDA TAS NAS IEA,IEA,IEA,ISS IEA,IDA,IEA,IEA,IDA IMP	ENSG00000113889,ENSG00000130203,ENSG00000171564,ENSG00000171557,ENSG00000135744,ENSG00000105664,ENSG00000107796,ENSG00000167711,ENSG00000171560,ENSG00000244734,ENSG00000123454,ENSG00000132693
294	query_1	TRUE	0.000528776103756226	127	402	11	0.027363184079602	0.0866141732283465	GO:0003014	GO:BP	renal system process	21031	1472	GO:0003008	IMP,IDA TAS NAS,IMP,IMP,IMP,IMP,ISS IEA,IEP,IMP,IDA IEA,IEA	ENSG00000148180,ENSG00000135744,ENSG00000239951,ENSG00000132465,ENSG00000211890,ENSG00000211895,ENSG00000167711,ENSG00000076706,ENSG00000244734,ENSG00000181092,ENSG00000105852
295	query_1	TRUE	0.000533059030241712	33	402	6	0.0149253731343284	0.181818181818182	GO:0006734	GO:BP	NADH metabolic process	21031	2463	GO:0019674	IEA,IEA,IBA,IDA IMP TAS,IEA,IDA	ENSG00000067225,ENSG00000146701,ENSG00000067057,ENSG00000074800,ENSG00000111669,ENSG00000136872
296	query_1	TRUE	0.000533710601708871	839	402	34	0.0845771144278607	0.0405244338498212	GO:0071345	GO:BP	cellular response to cytokine stimulus	21031	17097	c("GO:0034097", "GO:0071310")	IMP,IMP,IEA,IEA,IDA,IEA,IDA,IEA,IEA,IEA,IBA,TAS,IEA,IDA,IEA,IEA,IEA,IEA,IEA,IEA,ISS IEA,IEA,IEA,IEA,IEA,IDA,IEA,IBA,IEA,IEA,IDA IEA,IMP ISS IEA,IEA,IEA	ENSG00000204388,ENSG00000204389,ENSG00000102879,ENSG00000144381,ENSG00000130402,ENSG00000123416,ENSG00000111640,ENSG00000148180,ENSG00000160323,ENSG00000184009,ENSG00000109272,ENSG00000149177,ENSG00000110955,ENSG00000118137,ENSG00000171564,ENSG00000067057,ENSG00000171557,ENSG00000110169,ENSG00000137801,ENSG00000164047,ENSG00000153187,ENSG00000169710,ENSG00000173531,ENSG00000096384,ENSG00000143369…
297	query_1	TRUE	0.000560642589001063	85	402	9	0.0223880597014925	0.105882352941176	GO:0048041	GO:BP	focal adhesion assembly	21031	12905	c("GO:0007044", "GO:0007160")	NAS,IMP,IMP,IDA,TAS,IMP,IMP,IDA,IDA	ENSG00000137076,ENSG00000184009,ENSG00000149177,ENSG00000113905,ENSG00000137801,ENSG00000189058,ENSG00000072110,ENSG00000099250,ENSG00000136238
298	query_1	TRUE	0.000567458859344954	1253	402	45	0.111940298507463	0.0359138068635275	GO:0051247	GO:BP	positive regulation of protein metabolic process	21031	14042	c("GO:0010604", "GO:0019538", "GO:0051173", "GO:0051246")	IBA,IDA IBA,IDA IGI TAS,IDA,IDA,ISS IEA,IMP ISS IEA,ISS,IDA,IDA,IDA,IEA,IDA IMP,ISS IEA,IDA IMP,IDA,IDA,IDA,IDA,ISS,IDA,IEA,TAS,IMP ISS IBA TAS IEA,IMP,IMP,IDA,IDA,IDA,IMP,IDA ISS IC,IDA IMP,IMP,IMP IEA,IDA IEA,IMP,IEA,IMP ISS IEA,IMP,IMP,IDA,ISS,IDA,TAS,IDA	ENSG00000204388,ENSG00000204389,ENSG00000130203,ENSG00000144381,ENSG00000125730,ENSG00000067225,ENSG00000148180,ENSG00000149177,ENSG00000169174,ENSG00000112293,ENSG00000123843,ENSG00000110169,ENSG00000135744,ENSG00000100345,ENSG00000137801,ENSG00000109072,ENSG00000123838,ENSG00000136960,ENSG00000131187,ENSG00000163815,ENSG00000012223,ENSG00000164047,ENSG00000164344,ENSG00000120885,ENSG00000074800…
299	query_1	TRUE	0.00057411404300955	256	402	16	0.0398009950248756	0.0625	GO:0006898	GO:BP	receptor-mediated endocytosis	21031	2581	GO:0006897	IDA TAS,ISS IEA,IDA IGI,IDA,IDA,IGI ISS,IDA,ISS,IDA,IEA,IDA,IMP ISS IBA TAS,IEA,TAS,IDA IEA,IEA	ENSG00000130203,ENSG00000125730,ENSG00000091513,ENSG00000169174,ENSG00000109072,ENSG00000120885,ENSG00000110245,ENSG00000142798,ENSG00000130208,ENSG00000170458,ENSG00000181092,ENSG00000123384,ENSG00000131236,ENSG00000136238,ENSG00000072274,ENSG00000162951
300	query_1	TRUE	0.00057494901156977	701	402	30	0.0746268656716418	0.0427960057061341	GO:0008285	GO:BP	negative regulation of cell population proliferation	21031	3187	c("GO:0008283", "GO:0042127", "GO:0048523")	IMP,IMP,IDA ISS IEA,NAS,IDA,IDA,IDA IGI,IDA,IDA,IEA,TAS,IMP,TAS,IDA IMP,IDA,IDA,IDA,IDA,IEA,ISS,IEA,IEA,TAS,IDA,IDA,ISS IEA,IDA,IEA,IMP,IEA	ENSG00000204388,ENSG00000204389,ENSG00000130203,ENSG00000160862,ENSG00000083642,ENSG00000149177,ENSG00000146674,ENSG00000113905,ENSG00000112293,ENSG00000132386,ENSG00000167779,ENSG00000152234,ENSG00000122194,ENSG00000137801,ENSG00000091583,ENSG00000077942,ENSG00000189058,ENSG00000214274,ENSG00000080618,ENSG00000138207,ENSG00000142798,ENSG00000179776,ENSG00000182871,ENSG00000181092,ENSG00000132693…
301	query_1	TRUE	0.000575801205787734	152	402	12	0.0298507462686567	0.0789473684210526	GO:0016125	GO:BP	sterol metabolic process	21031	5204	c("GO:0008202", "GO:1901615")	IMP IEA,IDA IMP IGI IBA IEA,IEA,IDA IMP IEA,IDA,IDA IMP IBA IEA,IEA,IEA,IEA,IEA,IDA IEA,IBA IEA	ENSG00000084674,ENSG00000130203,ENSG00000169174,ENSG00000118137,ENSG00000110244,ENSG00000087237,ENSG00000100342,ENSG00000130208,ENSG00000005421,ENSG00000121691,ENSG00000213398,ENSG00000158874
302	query_1	TRUE	0.000604168952679819	11	402	4	0.00995024875621891	0.363636363636364	GO:0097278	GO:BP	complement-dependent cytotoxicity	21031	19104	GO:0001906	IEA,IDA,IDA,IEA	ENSG00000125730,ENSG00000000971,ENSG00000211896,ENSG00000073754
303	query_1	TRUE	0.000605263173733914	21	402	5	0.0124378109452736	0.238095238095238	GO:0044794	GO:BP	positive regulation by host of viral process	21031	11551	c("GO:0016032", "GO:0044788")	IMP,IMP,IMP,IDA,IEA	ENSG00000130203,ENSG00000172757,ENSG00000166794,ENSG00000156508,ENSG00000182578
304	query_1	TRUE	0.000605263173733914	107	402	10	0.0248756218905473	0.0934579439252336	GO:1905954	GO:BP	positive regulation of lipid localization	21031	25705	c("GO:0010876", "GO:0048518", "GO:1905952")	IDA,IDA IGI IEA,IDA,IDA,IDA,IDA,IDA,IDA,IMP IBA,ISS	ENSG00000084674,ENSG00000130203,ENSG00000125730,ENSG00000118137,ENSG00000087237,ENSG00000100979,ENSG00000005421,ENSG00000181092,ENSG00000267467,ENSG00000123384
305	query_1	TRUE	0.000615623222129289	34	402	6	0.0149253731343284	0.176470588235294	GO:0071353	GO:BP	cellular response to interleukin-4	21031	17105	c("GO:0070670", "GO:0071345")	IEA,IEA,IEA,IEA,IEA,IEA	ENSG00000102879,ENSG00000123416,ENSG00000160323,ENSG00000169710,ENSG00000096384,ENSG00000044574
306	query_1	TRUE	0.000689400281603147	68	402	8	0.0199004975124378	0.117647058823529	GO:0150116	GO:BP	regulation of cell-substrate junction organization	21031	20675	c("GO:0051128", "GO:0150115")	NAS,IMP,IMP,IDA,TAS,IMP,IDA,IDA	ENSG00000137076,ENSG00000184009,ENSG00000149177,ENSG00000113905,ENSG00000137801,ENSG00000189058,ENSG00000099250,ENSG00000136238
307	query_1	TRUE	0.000690659845967986	2455	402	74	0.18407960199005	0.030142566191446	GO:0050793	GO:BP	regulation of developmental process	21031	13690	c("GO:0032502", "GO:0050789")	IDA IMP,IMP,IMP,IEA,IDA,IDA,IDA TAS,IEA,IDA,IMP,ISS,IEA,NAS,IEA,IDA,IDA,IDA ISS,IDA IBA IEA,IC,IMP IEA,IDA IMP IGI IBA IEA,NAS,ISS IEA,IDA,IMP,IEA,IEA,ISO NAS,IMP ISS,IDA,IDA IMP IEA,IGI,IEA,IDA ISS,IEA,ISS NAS IEA,IDA,IDA,IDA,IDA,IDA,IDA,IMP ISS IEA,IDA IEA,IMP,ISS IEA,ISS,IDA IEA,IEA,ISS,IDA,TAS,IMP IGI,IMP,IMP,IDA IBA IEA,IDA,IMP,IDA,ISS IEA,ISS IEA,IDA ISS IEA,IEA,IDA,IEA,IMP,ISS IEA,IMP IEA,…	ENSG00000164924,ENSG00000204388,ENSG00000204389,ENSG00000102879,ENSG00000149925,ENSG00000084674,ENSG00000130203,ENSG00000125730,ENSG00000115380,ENSG00000067225,ENSG00000186395,ENSG00000196924,ENSG00000075624,ENSG00000161031,ENSG00000146674,ENSG00000113905,ENSG00000135744,ENSG00000132386,ENSG00000087237,ENSG00000100345,ENSG00000137801,ENSG00000167768,ENSG00000172867,ENSG00000091583,ENSG00000101439…
308	query_1	TRUE	0.000690758089354103	441	402	22	0.054726368159204	0.0498866213151927	GO:0050673	GO:BP	epithelial cell proliferation	21031	13636	GO:0008283	IDA,IEA,IEA,IEA,IMP,IDA IMP,IDA,IDA,IMP IEA,IDA,IEA,IEA,IEA,IDA,IDA,TAS,IEA,ISS IEA,IDA IMP,IMP,IDA,IDA	ENSG00000130203,ENSG00000118137,ENSG00000146674,ENSG00000132386,ENSG00000152234,ENSG00000137801,ENSG00000172867,ENSG00000091583,ENSG00000171236,ENSG00000214274,ENSG00000080618,ENSG00000173531,ENSG00000142798,ENSG00000143369,ENSG00000021355,ENSG00000099250,ENSG00000123454,ENSG00000078098,ENSG00000140945,ENSG00000173482,ENSG00000178607,ENSG00000113296
309	query_1	TRUE	0.000720757062968066	507	402	24	0.0597014925373134	0.0473372781065089	GO:0008015	GO:BP	blood circulation	21031	3130	GO:0003013	NAS IC,IDA IEA,IDA IEA,IBA IEA,IC,ISS IEA,IDA,IDA,IDA,IMP,IDA IGI TAS NAS IEA,TAS,IEA,TAS,IMP,IEA,ISS IEA,IDA,IDA,IEA,IDA,IEA,IDA IMP,IMP	ENSG00000108953,ENSG00000113889,ENSG00000130203,ENSG00000198734,ENSG00000196924,ENSG00000148180,ENSG00000149177,ENSG00000171564,ENSG00000171557,ENSG00000153956,ENSG00000135744,ENSG00000198670,ENSG00000105664,ENSG00000149131,ENSG00000046604,ENSG00000107796,ENSG00000167711,ENSG00000171560,ENSG00000179776,ENSG00000244734,ENSG00000181092,ENSG00000123454,ENSG00000132693,ENSG00000155657
310	query_1	TRUE	0.000752759825868756	110	402	10	0.0248756218905473	0.0909090909090909	GO:0048259	GO:BP	regulation of receptor-mediated endocytosis	21031	13035	c("GO:0006898", "GO:0030100")	ISS IEA,IDA IGI,IDA,IDA,IGI ISS,IDA,IDA,IDA,TAS,IEA	ENSG00000125730,ENSG00000091513,ENSG00000169174,ENSG00000109072,ENSG00000120885,ENSG00000110245,ENSG00000130208,ENSG00000181092,ENSG00000136238,ENSG00000162951
311	query_1	TRUE	0.000777097948800583	477	402	23	0.0572139303482587	0.0482180293501048	GO:0045785	GO:BP	positive regulation of cell adhesion	21031	12013	c("GO:0007155", "GO:0030155", "GO:0048522")	IEA,IDA ISS IBA IEA,IMP,NAS,IMP,IDA,IDA NAS,IDA NAS,IDA,IDA,IEA,IDA,ISS IEA,TAS,IDA IBA NAS,IMP,IDA IMP,IMP,IDA,IDA IGI,IDA,IDA,IMP	ENSG00000102879,ENSG00000144381,ENSG00000196924,ENSG00000075624,ENSG00000149177,ENSG00000118137,ENSG00000171564,ENSG00000171557,ENSG00000113905,ENSG00000115414,ENSG00000109072,ENSG00000077942,ENSG00000112299,ENSG00000167711,ENSG00000171560,ENSG00000179218,ENSG00000099250,ENSG00000140945,ENSG00000162692,ENSG00000136238,ENSG00000138722,ENSG00000072274,ENSG00000026508
312	query_1	TRUE	0.000803588410987786	4350	402	116	0.288557213930348	0.0266666666666667	GO:0006810	GO:BP	transport	21031	2519	GO:0051234	IDA,IEA,IDA ISS,IMP IEA,IMP IBA IEA,IDA IMP IGI ISS TAS IEA,IBA,IDA IMP ISS IEA,IMP NAS IEA,IGI,IDA IGI IBA IEA,IMP,IDA,IBA IEA,IGI TAS,IDA IMP IBA IEA,IDA IMP NAS IEA,TAS,TAS IEA,ISS IEA,IEA,IMP IGI ISS TAS IEA,IMP IEA,ISS,IMP IEA,IDA,IEA,IDA IMP IBA IEA,IDA,IEA,IDA IMP,IDA IBA IEA,IDA IGI ISS IEA,TAS IEA,IBA,ISS,IDA,TAS IEA,NAS,IDA IMP IBA IC IEA,IMP ISS IEA,IEA,IDA,IDA IMP IBA TAS,IEP IEA,ISS,…	ENSG00000108953,ENSG00000188488,ENSG00000204389,ENSG00000102879,ENSG00000084674,ENSG00000130203,ENSG00000144381,ENSG00000125730,ENSG00000130402,ENSG00000244731,ENSG00000091513,ENSG00000124942,ENSG00000136167,ENSG00000047457,ENSG00000224389,ENSG00000079557,ENSG00000196924,ENSG00000123416,ENSG00000167552,ENSG00000148180,ENSG00000160862,ENSG00000075624,ENSG00000184009,ENSG00000149177,ENSG00000110955…
313	query_1	TRUE	0.000856741332303936	324	402	18	0.0447761194029851	0.0555555555555556	GO:0030198	GO:BP	extracellular matrix organization	21031	6944	c("GO:0043062", "GO:0045229")	IMP,IBA IEA,IDA IGI,IDA,IMP IC,IEA,IDA IMP IEA,IEA,IEA,IEA,IBA IEA,ISS IEA,IMP,NAS,IBA TAS IEA,IBA,TAS,IDA	ENSG00000136167,ENSG00000160323,ENSG00000135744,ENSG00000122194,ENSG00000101439,ENSG00000105664,ENSG00000168477,ENSG00000109072,ENSG00000077942,ENSG00000080618,ENSG00000120708,ENSG00000167711,ENSG00000116260,ENSG00000139329,ENSG00000100985,ENSG00000182871,ENSG00000123384,ENSG00000078098
314	query_1	TRUE	0.000857812743260676	12	402	4	0.00995024875621891	0.333333333333333	GO:0051004	GO:BP	regulation of lipoprotein lipase activity	21031	13874	GO:0060191	IDA,IDA,IDA,IDA	ENSG00000110244,ENSG00000091583,ENSG00000110245,ENSG00000130208
315	query_1	TRUE	0.000862653140810148	238	402	15	0.0373134328358209	0.0630252100840336	GO:0009636	GO:BP	response to toxic substance	21031	3591	GO:0042221	IEA,IEA,IEA,IDA,IEA,IBA IEA,IEA,IDA IEA,IBA,IEA,IBA IEA,IEA,IEA,IEA,IEA	ENSG00000163631,ENSG00000130203,ENSG00000160323,ENSG00000110244,ENSG00000257017,ENSG00000005421,ENSG00000244734,ENSG00000121691,ENSG00000105852,ENSG00000005381,ENSG00000117450,ENSG00000204444,ENSG00000211445,ENSG00000188536,ENSG00000206172
316	query_1	TRUE	0.00086520807436964	719	402	30	0.0746268656716418	0.0417246175243394	GO:0051129	GO:BP	negative regulation of cellular component organization	21031	13954	c("GO:0016043", "GO:0048523", "GO:0051128")	IDA,IDA,IDA IEA,IDA ISS IEA,IEA,IMP ISS IBA TAS IEA,IDA,IDA,IDA,IDA,TAS,IDA,IMP IC,IMP,IDA IMP TAS IEA,IDA IC,IMP IBA,IDA IMP,IDA,IDA,IDA,IEA,IDA,ISS,IDA,TAS,IMP,IDA IEA,IEA,IDA	ENSG00000204388,ENSG00000204389,ENSG00000102879,ENSG00000130203,ENSG00000196924,ENSG00000148180,ENSG00000169174,ENSG00000118137,ENSG00000110244,ENSG00000113905,ENSG00000137801,ENSG00000109971,ENSG00000101439,ENSG00000189058,ENSG00000120885,ENSG00000110245,ENSG00000153187,ENSG00000108518,ENSG00000167895,ENSG00000130208,ENSG00000179776,ENSG00000099250,ENSG00000181092,ENSG00000044574,ENSG00000078098…
317	query_1	TRUE	0.000879907228525503	325	402	18	0.0447761194029851	0.0553846153846154	GO:0043062	GO:BP	extracellular structure organization	21031	10859	GO:0016043	IMP,IBA IEA,IDA IGI,IDA,IMP IC,IEA,IDA IMP IEA,IEA,IEA,IEA,IBA IEA,ISS IEA,IMP,NAS,IBA TAS IEA,IBA,TAS,IDA	ENSG00000136167,ENSG00000160323,ENSG00000135744,ENSG00000122194,ENSG00000101439,ENSG00000105664,ENSG00000168477,ENSG00000109072,ENSG00000077942,ENSG00000080618,ENSG00000120708,ENSG00000167711,ENSG00000116260,ENSG00000139329,ENSG00000100985,ENSG00000182871,ENSG00000123384,ENSG00000078098
318	query_1	TRUE	0.000923087018867313	23	402	5	0.0124378109452736	0.217391304347826	GO:0051131	GO:BP	chaperone-mediated protein complex assembly	21031	13956	GO:0065003	IDA,ISS,TAS,IDA,IDA	ENSG00000204389,ENSG00000144381,ENSG00000132703,ENSG00000120885,ENSG00000096384
319	query_1	TRUE	0.000923087018867313	23	402	5	0.0124378109452736	0.217391304347826	GO:0071636	GO:BP	positive regulation of transforming growth factor beta production	21031	17315	c("GO:0001819", "GO:0071604", "GO:0071634")	ISS,ISS IEA,ISO,IDA IEA,IEA	ENSG00000135744,ENSG00000137801,ENSG00000168477,ENSG00000167711,ENSG00000139329
320	query_1	TRUE	0.000942872911095124	327	402	18	0.0447761194029851	0.055045871559633	GO:0002768	GO:BP	immune response-regulating cell surface receptor signaling pathway	21031	1286	c("GO:0002764", "GO:0007166")	IEA,IDA IMP ISS TAS,IDA,NAS,NAS,IMP,NAS,NAS,NAS,IDA,NAS,IDA ISS IBA IEA,NAS,IDA,IDA,NAS,NAS,NAS	ENSG00000125730,ENSG00000149177,ENSG00000112293,ENSG00000211896,ENSG00000211893,ENSG00000012223,ENSG00000211890,ENSG00000211895,ENSG00000211899,ENSG00000203747,ENSG00000211892,ENSG00000170458,ENSG00000142748,ENSG00000162896,ENSG00000129988,ENSG00000160339,ENSG00000118004,ENSG00000211679
321	query_1	TRUE	0.00095935882371348	37	402	6	0.0149253731343284	0.162162162162162	GO:0070670	GO:BP	response to interleukin-4	21031	16747	GO:0034097	IEA,IEA,IEA,IEA,IEA,IEA	ENSG00000102879,ENSG00000123416,ENSG00000160323,ENSG00000169710,ENSG00000096384,ENSG00000044574
322	query_1	TRUE	0.00095935882371348	37	402	6	0.0149253731343284	0.162162162162162	GO:0045652	GO:BP	regulation of megakaryocyte differentiation	21031	11899	c("GO:0030219", "GO:0045637")	IDA,IDA,IDA,IDA,IDA,IDA	ENSG00000158406,ENSG00000276180,ENSG00000276966,ENSG00000277157,ENSG00000278637,ENSG00000278705
323	query_1	TRUE	0.0009709378348714	5	402	3	0.00746268656716418	0.6	GO:1902396	GO:BP	protein localization to bicellular tight junction	21031	22810	GO:0150105	IEA,IMP,IMP	ENSG00000196924,ENSG00000184009,ENSG00000179776
324	query_1	TRUE	0.0009709378348714	5	402	3	0.00746268656716418	0.6	GO:0030185	GO:BP	nitric oxide transport	21031	6938	GO:0071705	IDA NAS,IDA,IDA	ENSG00000244734,ENSG00000188536,ENSG00000206172
325	query_1	TRUE	0.000996897248321439	907	402	35	0.0870646766169154	0.0385887541345094	GO:0043069	GO:BP	negative regulation of programmed cell death	21031	10865	c("GO:0012501", "GO:0043067", "GO:0048523")	TAS,IMP TAS,IDA IMP TAS,IEA,IBA,IMP,IMP,IDA,IDA,IDA TAS,IDA,IDA,TAS,ISS,IMP ISS TAS,IDA IGI,IEA,IMP TAS,IEA,IDA IBA,IMP,IEA,IMP,IEA,IMP,IMP IEA,IMP,IEA,IDA,IDA,TAS,IMP TAS,IEA,IMP,IDA IMP	ENSG00000164924,ENSG00000204388,ENSG00000204389,ENSG00000102879,ENSG00000130203,ENSG00000144381,ENSG00000196924,ENSG00000171564,ENSG00000171557,ENSG00000137801,ENSG00000091583,ENSG00000105664,ENSG00000172757,ENSG00000012223,ENSG00000120885,ENSG00000074800,ENSG00000173531,ENSG00000166598,ENSG00000134121,ENSG00000171560,ENSG00000179776,ENSG00000096384,ENSG00000115718,ENSG00000102265,ENSG00000196262…
326	query_1	TRUE	3.28227325670863e-237	4213	406	379	0.933497536945813	0.089959648706385	GO:0005576	GO:CC	extracellular region	22097	198	GO:0110165	HDA,HDA,IDA HDA IBA TAS NAS IEA,HDA TAS,HDA TAS,IDA HDA TAS IEA,IDA HDA TAS NAS IEA,HDA IBA TAS NAS IEA,IDA IBA TAS IEA,HDA NAS IEA,HDA,HDA TAS IEA,IDA HDA TAS,HDA IBA TAS NAS IEA,HDA IBA TAS IEA,IDA HDA ISS IBA TAS IEA,IDA HDA IBA TAS NAS IEA,IDA IEP HDA ISS IBA TAS IEA,IDA HDA,IDA HDA IBA TAS IEA,HDA TAS IEA,IBA TAS NAS IEA,HDA TAS,IDA HDA IBA TAS NAS IEA,HDA,HDA IEA,IDA HDA IBA TAS IEA,HDA TAS…	ENSG00000108953,ENSG00000164924,ENSG00000188488,ENSG00000137076,ENSG00000204388,ENSG00000204389,ENSG00000163631,ENSG00000118271,ENSG00000127241,ENSG00000055957,ENSG00000102879,ENSG00000211677,ENSG00000149925,ENSG00000175899,ENSG00000112936,ENSG00000084674,ENSG00000113889,ENSG00000130203,ENSG00000144381,ENSG00000125730,ENSG00000205403,ENSG00000126218,ENSG00000130402,ENSG00000117601,ENSG00000133742…
327	query_1	TRUE	7.49484349380663e-216	3303	406	342	0.842364532019704	0.103542234332425	GO:0005615	GO:CC	extracellular space	22097	232	c("GO:0005576", "GO:0110165")	HDA,HDA,IDA HDA IBA IEA,HDA,HDA,IDA HDA,IDA HDA IEA,HDA IBA,IDA IBA IEA,HDA,HDA,HDA,IDA HDA,HDA IBA IEA,HDA IBA,IDA HDA ISS IBA TAS IEA,IDA HDA,IDA HDA ISS IBA TAS IEA,IDA HDA,IDA HDA IBA IEA,HDA,IBA,HDA,IDA HDA IBA IEA,HDA,HDA,IDA HDA IBA IEA,IEA,IDA HDA IBA IEA,IDA HDA,HDA IBA IEA,HDA IEA,IDA HDA,HDA IEA,HDA,HDA,HDA,IDA HDA TAS,HDA,IBA,IDA HDA IBA IEA,IDA HDA IBA,IDA HDA IEA,HDA,HDA,HDA TAS IEA…	ENSG00000108953,ENSG00000164924,ENSG00000188488,ENSG00000137076,ENSG00000204388,ENSG00000204389,ENSG00000163631,ENSG00000118271,ENSG00000127241,ENSG00000055957,ENSG00000102879,ENSG00000211677,ENSG00000149925,ENSG00000175899,ENSG00000112936,ENSG00000084674,ENSG00000113889,ENSG00000130203,ENSG00000144381,ENSG00000125730,ENSG00000205403,ENSG00000126218,ENSG00000130402,ENSG00000117601,ENSG00000133742…
328	query_1	TRUE	4.63191585548007e-161	2134	406	260	0.640394088669951	0.121836925960637	GO:0043230	GO:CC	extracellular organelle	22097	1882	c("GO:0005576", "GO:0043226")	HDA,HDA,IDA HDA,HDA,HDA,HDA,IDA HDA,HDA,HDA,HDA,HDA,IDA HDA,HDA,HDA,HDA,HDA,IDA HDA,IDA HDA,HDA,HDA,HDA,HDA,HDA,HDA,HDA,HDA,HDA,HDA,HDA,HDA,IDA HDA,HDA,HDA,HDA,HDA,HDA,HDA,HDA,HDA,HDA,HDA,HDA,HDA,HDA,HDA,HDA,HDA,HDA,HDA,HDA,IDA HDA,HDA,HDA,HDA,HDA,HDA,HDA,HDA,HDA,HDA,HDA,HDA,HDA,HDA,HDA,HDA,HDA,HDA,HDA,HDA,HDA,HDA,HDA,HDA,HDA,HDA,HDA,HDA,HDA,HDA,HDA,HDA,HDA,HDA,HDA,HDA,HDA,HDA,HDA,HDA,IDA HDA,HDA…	ENSG00000108953,ENSG00000164924,ENSG00000188488,ENSG00000137076,ENSG00000204388,ENSG00000204389,ENSG00000163631,ENSG00000118271,ENSG00000055957,ENSG00000102879,ENSG00000211677,ENSG00000149925,ENSG00000175899,ENSG00000112936,ENSG00000084674,ENSG00000113889,ENSG00000130203,ENSG00000144381,ENSG00000125730,ENSG00000205403,ENSG00000130402,ENSG00000117601,ENSG00000133742,ENSG00000254709,ENSG00000244731…
329	query_1	TRUE	4.63191585548007e-161	2109	406	259	0.637931034482759	0.12280701754386	GO:0070062	GO:CC	extracellular exosome	22097	2418	c("GO:0005615", "GO:1903561")	HDA,HDA,IDA HDA,HDA,HDA,HDA,IDA HDA,HDA,HDA,HDA,HDA,IDA HDA,HDA,HDA,HDA,HDA,IDA HDA,IDA HDA,HDA,HDA,HDA,HDA,HDA,HDA,HDA,HDA,HDA,HDA,HDA,IDA HDA,HDA,HDA,HDA,HDA,HDA,HDA,HDA,HDA,HDA,HDA,HDA,HDA,HDA,HDA,HDA,HDA,HDA,HDA,HDA,IDA HDA,HDA,HDA,HDA,HDA,HDA,HDA,HDA,HDA,HDA,HDA,HDA,HDA,HDA,HDA,HDA,HDA,HDA,HDA,HDA,HDA,HDA,HDA,HDA,HDA,HDA,HDA,HDA,HDA,HDA,HDA,HDA,HDA,HDA,HDA,HDA,HDA,HDA,HDA,HDA,IDA HDA,HDA,HDA…	ENSG00000108953,ENSG00000164924,ENSG00000188488,ENSG00000137076,ENSG00000204388,ENSG00000204389,ENSG00000163631,ENSG00000118271,ENSG00000055957,ENSG00000102879,ENSG00000211677,ENSG00000149925,ENSG00000175899,ENSG00000112936,ENSG00000084674,ENSG00000113889,ENSG00000130203,ENSG00000144381,ENSG00000125730,ENSG00000205403,ENSG00000130402,ENSG00000117601,ENSG00000133742,ENSG00000254709,ENSG00000244731…
330	query_1	TRUE	4.63191585548007e-161	2133	406	260	0.640394088669951	0.121894045944679	GO:1903561	GO:CC	extracellular vesicle	22097	3690	c("GO:0031982", "GO:0065010")	HDA,HDA,IDA HDA,HDA,HDA,HDA,IDA HDA,HDA,HDA,HDA,HDA,IDA HDA,HDA,HDA,HDA,HDA,IDA HDA,IDA HDA,HDA,HDA,HDA,HDA,HDA,HDA,HDA,HDA,HDA,HDA,HDA,HDA,IDA HDA,HDA,HDA,HDA,HDA,HDA,HDA,HDA,HDA,HDA,HDA,HDA,HDA,HDA,HDA,HDA,HDA,HDA,HDA,HDA,IDA HDA,HDA,HDA,HDA,HDA,HDA,HDA,HDA,HDA,HDA,HDA,HDA,HDA,HDA,HDA,HDA,HDA,HDA,HDA,HDA,HDA,HDA,HDA,HDA,HDA,HDA,HDA,HDA,HDA,HDA,HDA,HDA,HDA,HDA,HDA,HDA,HDA,HDA,HDA,HDA,IDA HDA,HDA…	ENSG00000108953,ENSG00000164924,ENSG00000188488,ENSG00000137076,ENSG00000204388,ENSG00000204389,ENSG00000163631,ENSG00000118271,ENSG00000055957,ENSG00000102879,ENSG00000211677,ENSG00000149925,ENSG00000175899,ENSG00000112936,ENSG00000084674,ENSG00000113889,ENSG00000130203,ENSG00000144381,ENSG00000125730,ENSG00000205403,ENSG00000130402,ENSG00000117601,ENSG00000133742,ENSG00000254709,ENSG00000244731…
331	query_1	TRUE	4.63191585548007e-161	2134	406	260	0.640394088669951	0.121836925960637	GO:0065010	GO:CC	extracellular membrane-bounded organelle	22097	2398	c("GO:0043227", "GO:0043230")	HDA,HDA,IDA HDA,HDA,HDA,HDA,IDA HDA,HDA,HDA,HDA,HDA,IDA HDA,HDA,HDA,HDA,HDA,IDA HDA,IDA HDA,HDA,HDA,HDA,HDA,HDA,HDA,HDA,HDA,HDA,HDA,HDA,HDA,IDA HDA,HDA,HDA,HDA,HDA,HDA,HDA,HDA,HDA,HDA,HDA,HDA,HDA,HDA,HDA,HDA,HDA,HDA,HDA,HDA,IDA HDA,HDA,HDA,HDA,HDA,HDA,HDA,HDA,HDA,HDA,HDA,HDA,HDA,HDA,HDA,HDA,HDA,HDA,HDA,HDA,HDA,HDA,HDA,HDA,HDA,HDA,HDA,HDA,HDA,HDA,HDA,HDA,HDA,HDA,HDA,HDA,HDA,HDA,HDA,HDA,IDA HDA,HDA…	ENSG00000108953,ENSG00000164924,ENSG00000188488,ENSG00000137076,ENSG00000204388,ENSG00000204389,ENSG00000163631,ENSG00000118271,ENSG00000055957,ENSG00000102879,ENSG00000211677,ENSG00000149925,ENSG00000175899,ENSG00000112936,ENSG00000084674,ENSG00000113889,ENSG00000130203,ENSG00000144381,ENSG00000125730,ENSG00000205403,ENSG00000130402,ENSG00000117601,ENSG00000133742,ENSG00000254709,ENSG00000244731…
332	query_1	TRUE	9.81715117568611e-141	136	406	98	0.241379310344828	0.720588235294118	GO:0072562	GO:CC	blood microparticle	22097	2814	c("GO:0005615", "GO:0110165")	HDA,HDA,HDA,HDA,HDA,HDA,HDA,HDA,HDA,HDA,HDA,HDA,HDA,HDA,HDA,HDA,HDA,HDA,HDA,HDA,HDA,HDA,HDA,HDA,HDA,HDA,HDA,HDA,HDA,HDA IEA,HDA,HDA IEA,HDA,HDA,HDA,HDA,HDA,HDA,HDA,HDA,HDA,HDA,HDA,HDA,HDA,HDA,HDA,HDA,HDA,HDA,HDA,HDA,HDA,HDA,HDA,HDA,HDA,HDA,HDA,HDA,HDA,HDA,HDA,HDA,HDA,HDA,HDA,HDA,HDA,HDA,HDA,HDA,HDA,HDA,HDA,HDA,HDA,HDA,HDA,HDA,HDA,HDA,HDA,HDA,HDA,HDA,HDA,HDA,HDA,HDA,HDA,HDA,HDA,HDA,HDA,HDA,HDA,HDA	ENSG00000164924,ENSG00000204388,ENSG00000204389,ENSG00000163631,ENSG00000055957,ENSG00000211677,ENSG00000175899,ENSG00000113889,ENSG00000130203,ENSG00000125730,ENSG00000117601,ENSG00000244731,ENSG00000196136,ENSG00000091513,ENSG00000055955,ENSG00000176919,ENSG00000151655,ENSG00000047457,ENSG00000224389,ENSG00000113600,ENSG00000079557,ENSG00000148180,ENSG00000211942,ENSG00000000971,ENSG00000075624…
333	query_1	TRUE	1.78410750540839e-109	4004	406	277	0.682266009852217	0.0691808191808192	GO:0031982	GO:CC	vesicle	22097	1228	GO:0043227	HDA IEA,HDA IEA,IDA HDA,HDA,HDA TAS,HDA TAS,IDA HDA TAS,HDA TAS,HDA,IDA HDA IEA,HDA,IDA HDA TAS,HDA TAS,HDA,HDA TAS,HDA TAS,IDA HDA TAS IEA,IDA HDA ISS IEA,HDA TAS,HDA,HDA TAS,HDA,HDA,HDA,HDA,HDA IBA TAS IEA,HDA TAS,HDA,IDA HDA IBA TAS IEA,HDA TAS,IDA HDA,HDA,HDA,HDA,HDA,HDA TAS,TAS,HDA,HDA,HDA,HDA,HDA,HDA,IDA HDA,HDA,HDA,HDA,HDA TAS IEA,HDA,HDA,HDA,IDA HDA IEA,HDA,HDA,HDA,HDA,HDA,HDA,HDA,HDA TAS…	ENSG00000108953,ENSG00000164924,ENSG00000188488,ENSG00000137076,ENSG00000204388,ENSG00000204389,ENSG00000163631,ENSG00000118271,ENSG00000055957,ENSG00000102879,ENSG00000211677,ENSG00000149925,ENSG00000175899,ENSG00000112936,ENSG00000084674,ENSG00000113889,ENSG00000130203,ENSG00000144381,ENSG00000125730,ENSG00000205403,ENSG00000130402,ENSG00000117601,ENSG00000133742,ENSG00000254709,ENSG00000244731…
334	query_1	TRUE	2.31577783366799e-86	152	406	74	0.182266009852217	0.486842105263158	GO:0019814	GO:CC	immunoglobulin complex	22097	815	GO:0032991	IBA IEA,IBA,IEA,IEA,IEA,IEA,IEA,IEA,IEA,IEA,IEA,IEA,IPI IBA NAS IEA,IEA,IEA,IEA,IEA,IDA IEA,IEA,IEA,IEA,IEA,IBA NAS IEA,IDA IMP IBA IEA,IDA IBA NAS IEA,IDA IBA NAS IEA,IEA,IDA IBA NAS IEA,IEA,IEA,IEA,IEA,IBA NAS IEA,IEA,IEA,IEA,IEA,IEA,IEA,IEA,IEA,IEA,IDA,IEA,IEA,IEA,IEA,IEA,IEA,IEA,IEA,IEA,IEA,IEA,IEA,IEA,IEA,IEA,IEA,IEA,IEA,IEA,IEA,IEA,IEA,IEA,IPI IBA NAS IEA,IEA,IEA,IEA,IEA,IEA,IEA,IEA	ENSG00000211677,ENSG00000254709,ENSG00000223648,ENSG00000211946,ENSG00000270550,ENSG00000224650,ENSG00000282639,ENSG00000211957,ENSG00000211958,ENSG00000211942,ENSG00000211974,ENSG00000274576,ENSG00000211896,ENSG00000225698,ENSG00000282651,ENSG00000242371,ENSG00000251546,ENSG00000239951,ENSG00000211632,ENSG00000241351,ENSG00000243466,ENSG00000211965,ENSG00000211893,ENSG00000132465,ENSG00000211890…
335	query_1	TRUE	1.1867806835537e-55	425	406	80	0.197044334975369	0.188235294117647	GO:0062023	GO:CC	collagen-containing extracellular matrix	22097	2360	GO:0031012	HDA,HDA,HDA,HDA,HDA,HDA,HDA,HDA,HDA,HDA,HDA,HDA,IDA HDA,HDA,HDA IBA,HDA IBA,HDA IBA,HDA,HDA,HDA,HDA,HDA IEA,HDA,HDA ISS IBA TAS,HDA,HDA,HDA,HDA,IDA HDA ISS IEA,HDA,HDA IBA,HDA ISS ISO IBA NAS,IDA HDA ISS IBA NAS IEA,HDA,HDA,HDA,HDA ISS,HDA,HDA IEA,HDA,HDA,HDA,HDA,HDA,HDA,IDA,HDA,HDA,HDA IBA,HDA ISS IEA,IEA,HDA,HDA,HDA,HDA,IDA,HDA ISS TAS IEA,HDA,HDA,IDA HDA IBA,IEA,IEA,HDA ISS IBA,HDA,IDA HDA ISS…	ENSG00000188488,ENSG00000055957,ENSG00000175899,ENSG00000113889,ENSG00000130203,ENSG00000117601,ENSG00000196136,ENSG00000115380,ENSG00000055955,ENSG00000151655,ENSG00000067225,ENSG00000160862,ENSG00000110799,ENSG00000118137,ENSG00000171564,ENSG00000116690,ENSG00000171557,ENSG00000110244,ENSG00000113905,ENSG00000110169,ENSG00000135744,ENSG00000132386,ENSG00000122194,ENSG00000137801,ENSG00000167768…
336	query_1	TRUE	6.77963030201436e-54	555	406	87	0.214285714285714	0.156756756756757	GO:0031012	GO:CC	extracellular matrix	22097	1028	GO:0030312	HDA,HDA,HDA,HDA,IDA HDA,HDA,HDA,HDA TAS,HDA,HDA,HDA,IBA,IBA TAS,HDA,IBA,IDA HDA IBA,HDA,HDA IBA,HDA IBA,HDA IBA,HDA,HDA,ISS IBA,HDA,HDA,HDA IEA,HDA,IDA HDA ISS IBA TAS,HDA,HDA,HDA,HDA,IDA HDA ISS IEA,HDA,HDA IBA TAS,HDA ISS ISO IBA NAS IEA,IDA HDA ISS IBA NAS IEA,HDA,HDA,HDA,HDA ISS,HDA,IDA HDA IEA,HDA,HDA IBA,HDA,HDA,HDA,HDA,IDA,HDA,HDA,HDA IBA,HDA ISS IBA IEA,IEA,HDA,HDA,HDA,HDA,IDA IBA,HDA ISS…	ENSG00000188488,ENSG00000055957,ENSG00000175899,ENSG00000113889,ENSG00000130203,ENSG00000117601,ENSG00000196136,ENSG00000115380,ENSG00000055955,ENSG00000151655,ENSG00000067225,ENSG00000099769,ENSG00000160323,ENSG00000160862,ENSG00000178772,ENSG00000110799,ENSG00000118137,ENSG00000171564,ENSG00000116690,ENSG00000171557,ENSG00000110244,ENSG00000113905,ENSG00000112293,ENSG00000110169,ENSG00000135744…
337	query_1	TRUE	7.25976098093656e-54	556	406	87	0.214285714285714	0.156474820143885	GO:0030312	GO:CC	external encapsulating structure	22097	927	c("GO:0071944", "GO:0110165")	HDA,HDA,HDA,HDA,IDA HDA,HDA,HDA,HDA TAS,HDA,HDA,HDA,IBA,IBA TAS,HDA,IBA,IDA HDA IBA,HDA,HDA IBA,HDA IBA,HDA IBA,HDA,HDA,ISS IBA,HDA,HDA,HDA IEA,HDA,IDA HDA ISS IBA TAS,HDA,HDA,HDA,HDA,IDA HDA ISS IEA,HDA,HDA IBA TAS,HDA ISS ISO IBA NAS IEA,IDA HDA ISS IBA NAS IEA,HDA,HDA,HDA,HDA ISS,HDA,IDA HDA IEA,HDA,HDA IBA,HDA,HDA,HDA,HDA,IDA,HDA,HDA,HDA IBA,HDA ISS IBA IEA,IEA,HDA,HDA,HDA,HDA,IDA IBA,HDA ISS…	ENSG00000188488,ENSG00000055957,ENSG00000175899,ENSG00000113889,ENSG00000130203,ENSG00000117601,ENSG00000196136,ENSG00000115380,ENSG00000055955,ENSG00000151655,ENSG00000067225,ENSG00000099769,ENSG00000160323,ENSG00000160862,ENSG00000178772,ENSG00000110799,ENSG00000118137,ENSG00000171564,ENSG00000116690,ENSG00000171557,ENSG00000110244,ENSG00000113905,ENSG00000112293,ENSG00000110169,ENSG00000135744…
338	query_1	TRUE	1.03988657425068e-50	320	406	68	0.167487684729064	0.2125	GO:0034774	GO:CC	secretory granule lumen	22097	1567	c("GO:0030141", "GO:0060205")	TAS,TAS,TAS,TAS,TAS,TAS,TAS,TAS,TAS,TAS,TAS,TAS,TAS,TAS,TAS,TAS,TAS,TAS,TAS,TAS,TAS,TAS,TAS,TAS,TAS,TAS,TAS,TAS,TAS,TAS,TAS,TAS,TAS,TAS,TAS,TAS,TAS,TAS,TAS,TAS,TAS,TAS,TAS,TAS,TAS,TAS,TAS,TAS,TAS,TAS,TAS,TAS,TAS,TAS,TAS,TAS,TAS,TAS,TAS,TAS,IDA TAS IEA,TAS,TAS,TAS,TAS,TAS,TAS,TAS	ENSG00000163631,ENSG00000118271,ENSG00000149925,ENSG00000175899,ENSG00000113889,ENSG00000125730,ENSG00000130402,ENSG00000198734,ENSG00000196136,ENSG00000091513,ENSG00000055955,ENSG00000067225,ENSG00000148180,ENSG00000110799,ENSG00000184500,ENSG00000118137,ENSG00000171564,ENSG00000171557,ENSG00000113905,ENSG00000162267,ENSG00000100665,ENSG00000122194,ENSG00000137801,ENSG00000109971,ENSG00000091583…
339	query_1	TRUE	1.87848491463547e-50	323	406	68	0.167487684729064	0.210526315789474	GO:0060205	GO:CC	cytoplasmic vesicle lumen	22097	2286	c("GO:0031410", "GO:0031983", "GO:0070013")	TAS,TAS,TAS,TAS,TAS,TAS,TAS,TAS,TAS,TAS,TAS,TAS,TAS,TAS,TAS,TAS,TAS,TAS,TAS,TAS,TAS,TAS,TAS,TAS,TAS,TAS,TAS,TAS,TAS,TAS,TAS,TAS,TAS,TAS,TAS,TAS,TAS,TAS,TAS,TAS,TAS,TAS,TAS,TAS,TAS,TAS,TAS,TAS,TAS,TAS,TAS,TAS IEA,TAS,TAS,TAS,TAS,TAS,TAS,TAS,TAS,IDA TAS IEA,TAS,TAS,TAS,TAS,TAS,TAS,TAS	ENSG00000163631,ENSG00000118271,ENSG00000149925,ENSG00000175899,ENSG00000113889,ENSG00000125730,ENSG00000130402,ENSG00000198734,ENSG00000196136,ENSG00000091513,ENSG00000055955,ENSG00000067225,ENSG00000148180,ENSG00000110799,ENSG00000184500,ENSG00000118137,ENSG00000171564,ENSG00000171557,ENSG00000113905,ENSG00000162267,ENSG00000100665,ENSG00000122194,ENSG00000137801,ENSG00000109971,ENSG00000091583…
340	query_1	TRUE	2.18505033649444e-50	324	406	68	0.167487684729064	0.209876543209877	GO:0031983	GO:CC	vesicle lumen	22097	1229	c("GO:0031982", "GO:0043233")	TAS,TAS,TAS,TAS,TAS,TAS,TAS,TAS,TAS,TAS,TAS,TAS,TAS,TAS,TAS,TAS,TAS,TAS,TAS,TAS,TAS,TAS,TAS,TAS,TAS,TAS,TAS,TAS,TAS,TAS,TAS,TAS,TAS,TAS,TAS,TAS,TAS,TAS,TAS,TAS,TAS,TAS,TAS,TAS,TAS,TAS,TAS,TAS,TAS,TAS,TAS,TAS IEA,TAS,TAS,TAS,TAS,TAS,TAS,TAS,TAS,IDA TAS IEA,TAS,TAS,TAS,TAS,TAS,TAS,TAS	ENSG00000163631,ENSG00000118271,ENSG00000149925,ENSG00000175899,ENSG00000113889,ENSG00000125730,ENSG00000130402,ENSG00000198734,ENSG00000196136,ENSG00000091513,ENSG00000055955,ENSG00000067225,ENSG00000148180,ENSG00000110799,ENSG00000184500,ENSG00000118137,ENSG00000171564,ENSG00000171557,ENSG00000113905,ENSG00000162267,ENSG00000100665,ENSG00000122194,ENSG00000137801,ENSG00000109971,ENSG00000091583…
341	query_1	TRUE	1.87065065175246e-44	6228	406	251	0.618226600985222	0.0403018625561978	GO:0071944	GO:CC	cell periphery	22097	2793	GO:0110165	IDA,IDA HDA,IBA IEA,HDA,IDA IEA,TAS IEA,HDA,IDA IPI IBA TAS NAS IEA,TAS,HDA TAS,IDA HDA TAS,IDA IEA,TAS,TAS IC,IBA,HDA TAS,TAS,TAS,HDA,HDA TAS,IDA IBA,HDA IEA,IDA IPI NAS,IPI NAS IEA,IDA ISS IEA,HDA,IEA,IEA,TAS IEA,IEA,IEA,IEA,IBA,HDA,IEA,IDA IBA TAS IEA,TAS,IDA IPI IBA NAS IEA,IDA,IDA NAS IEA,IDA IEA,IEA,IBA,IDA,IDA,IBA TAS,TAS IEA,HDA IBA,ISS TAS IEA,ISS TAS,IBA,IDA TAS IEA,IDA,IDA HDA IBA,IDA …	ENSG00000108953,ENSG00000188488,ENSG00000137076,ENSG00000055957,ENSG00000102879,ENSG00000211677,ENSG00000175899,ENSG00000112936,ENSG00000084674,ENSG00000113889,ENSG00000130203,ENSG00000144381,ENSG00000125730,ENSG00000126218,ENSG00000130402,ENSG00000117601,ENSG00000244731,ENSG00000198734,ENSG00000196136,ENSG00000115380,ENSG00000091513,ENSG00000055955,ENSG00000124942,ENSG00000176919,ENSG00000136167…
342	query_1	TRUE	2.0159215755211e-40	896	406	91	0.224137931034483	0.1015625	GO:0030141	GO:CC	secretory granule	22097	916	c("GO:0012505", "GO:0099503")	IDA,TAS,TAS,TAS,TAS,TAS,TAS,TAS,ISS IEA,TAS,TAS,IBA TAS IEA,TAS,TAS,TAS,TAS,TAS,TAS,TAS,IDA TAS NAS,TAS,TAS,IDA TAS,IDA TAS,IEA,TAS,TAS,TAS,ISS IEA,TAS,IDA TAS,TAS,TAS,TAS,TAS,TAS,TAS,TAS,TAS,TAS,TAS,TAS IEA,TAS,TAS,TAS,IDA TAS,TAS,IDA TAS IEA,TAS,TAS IEA,TAS,TAS,TAS,TAS,TAS,TAS,TAS,TAS,TAS,IDA TAS,TAS,TAS,TAS,TAS,TAS,ISS IEA,TAS,TAS,TAS,TAS,TAS,TAS,TAS,TAS,TAS,TAS,TAS,IDA IBA TAS IEA,TAS,IDA TAS…	ENSG00000188488,ENSG00000204388,ENSG00000204389,ENSG00000163631,ENSG00000118271,ENSG00000149925,ENSG00000175899,ENSG00000113889,ENSG00000144381,ENSG00000125730,ENSG00000130402,ENSG00000198734,ENSG00000196136,ENSG00000091513,ENSG00000055955,ENSG00000067225,ENSG00000188404,ENSG00000148180,ENSG00000149177,ENSG00000110799,ENSG00000184500,ENSG00000118137,ENSG00000171564,ENSG00000171557,ENSG00000153956…
343	query_1	TRUE	1.06092266387288e-36	66	406	32	0.0788177339901478	0.484848484848485	GO:0031093	GO:CC	platelet alpha granule lumen	22097	1048	c("GO:0031091", "GO:0034774")	TAS,TAS,TAS,TAS,TAS,TAS,TAS,TAS,TAS,TAS,TAS,TAS,TAS,TAS,TAS,TAS,TAS,TAS,TAS,TAS,TAS,TAS,TAS,TAS,TAS,TAS,TAS,TAS,TAS,TAS,TAS,TAS	ENSG00000163631,ENSG00000149925,ENSG00000175899,ENSG00000113889,ENSG00000130402,ENSG00000198734,ENSG00000196136,ENSG00000110799,ENSG00000184500,ENSG00000171564,ENSG00000171557,ENSG00000113905,ENSG00000122194,ENSG00000137801,ENSG00000115414,ENSG00000124491,ENSG00000121410,ENSG00000145192,ENSG00000120885,ENSG00000149131,ENSG00000228278,ENSG00000167711,ENSG00000197766,ENSG00000197249,ENSG00000171560…
344	query_1	TRUE	2.89355052630662e-34	1069	406	91	0.224137931034483	0.0851262862488307	GO:0099503	GO:CC	secretory vesicle	22097	3364	GO:0031410	IDA,TAS,TAS,TAS,TAS,TAS,TAS,TAS,ISS IEA,TAS,TAS,IBA TAS IEA,TAS,TAS,TAS,TAS,TAS,TAS,TAS,IDA TAS NAS,TAS,TAS,IDA TAS,IDA TAS,IEA,TAS,TAS,TAS,ISS IEA,TAS,IDA TAS,TAS,TAS,TAS,TAS,TAS,TAS,TAS,TAS,TAS,TAS,TAS IEA,TAS,TAS,TAS,IDA TAS,TAS,IDA TAS IEA,TAS,TAS IEA,TAS,TAS,TAS,TAS,TAS,TAS,TAS,TAS,TAS,IDA TAS,TAS,TAS,TAS,TAS,TAS,ISS IEA,TAS,TAS,TAS,TAS,TAS,TAS,TAS,TAS,TAS,TAS,TAS,IDA IBA TAS IEA,TAS,IDA TAS…	ENSG00000188488,ENSG00000204388,ENSG00000204389,ENSG00000163631,ENSG00000118271,ENSG00000149925,ENSG00000175899,ENSG00000113889,ENSG00000144381,ENSG00000125730,ENSG00000130402,ENSG00000198734,ENSG00000196136,ENSG00000091513,ENSG00000055955,ENSG00000067225,ENSG00000188404,ENSG00000148180,ENSG00000149177,ENSG00000110799,ENSG00000184500,ENSG00000118137,ENSG00000171564,ENSG00000171557,ENSG00000153956…
345	query_1	TRUE	6.66814408135708e-33	90	406	33	0.0812807881773399	0.366666666666667	GO:0031091	GO:CC	platelet alpha granule	22097	1046	GO:0030141	IDA,TAS,TAS,TAS,TAS,TAS,IBA TAS IEA,TAS,TAS NAS,TAS,IDA TAS,IDA TAS,TAS,TAS,IDA TAS,TAS,TAS,TAS,TAS,TAS,TAS,TAS,TAS,TAS,TAS,IDA TAS,TAS,TAS,TAS,TAS,TAS,IDA TAS,TAS	ENSG00000188488,ENSG00000163631,ENSG00000149925,ENSG00000175899,ENSG00000113889,ENSG00000130402,ENSG00000198734,ENSG00000196136,ENSG00000110799,ENSG00000184500,ENSG00000171564,ENSG00000171557,ENSG00000113905,ENSG00000122194,ENSG00000137801,ENSG00000115414,ENSG00000124491,ENSG00000121410,ENSG00000145192,ENSG00000120885,ENSG00000149131,ENSG00000228278,ENSG00000167711,ENSG00000197766,ENSG00000197249…
346	query_1	TRUE	1.63865516788799e-27	38	406	22	0.0541871921182266	0.578947368421053	GO:0034358	GO:CC	plasma lipoprotein particle	22097	1467	c("GO:0005615", "GO:1990777")	IDA IBA TAS IEA,IDA IBA TAS IEA,IDA TAS IEA,IDA IBA IEA,IDA IBA IEA,IDA,IDA,IDA,IEA,IDA,IDA,IDA IBA IEA,IDA IEA,IDA IBA TAS IEA,IEA,IDA TAS IEA,IDA IMP IBA,IDA,IDA IBA IEA,IDA IBA TAS IEA,IDA,IDA IEA	ENSG00000084674,ENSG00000130203,ENSG00000118137,ENSG00000110244,ENSG00000087237,ENSG00000091583,ENSG00000198670,ENSG00000100979,ENSG00000255071,ENSG00000116005,ENSG00000120885,ENSG00000110245,ENSG00000100342,ENSG00000130208,ENSG00000224916,ENSG00000005421,ENSG00000267467,ENSG00000213398,ENSG00000204444,ENSG00000158874,ENSG00000261701,ENSG00000146070
347	query_1	TRUE	1.63865516788799e-27	38	406	22	0.0541871921182266	0.578947368421053	GO:1990777	GO:CC	lipoprotein particle	22097	4015	GO:0032994	IDA IBA TAS IEA,IDA IBA TAS IEA,IDA TAS IEA,IDA IBA IEA,IDA IBA IEA,IDA,IDA,IDA,IEA,IDA,IDA,IDA IBA IEA,IDA IEA,IDA IBA TAS IEA,IEA,IDA TAS IEA,IDA IMP IBA,IDA,IDA IBA IEA,IDA IBA TAS IEA,IDA,IDA IEA	ENSG00000084674,ENSG00000130203,ENSG00000118137,ENSG00000110244,ENSG00000087237,ENSG00000091583,ENSG00000198670,ENSG00000100979,ENSG00000255071,ENSG00000116005,ENSG00000120885,ENSG00000110245,ENSG00000100342,ENSG00000130208,ENSG00000224916,ENSG00000005421,ENSG00000267467,ENSG00000213398,ENSG00000204444,ENSG00000158874,ENSG00000261701,ENSG00000146070
348	query_1	TRUE	1.22454824235374e-26	313	406	46	0.113300492610837	0.146964856230032	GO:0005788	GO:CC	endoplasmic reticulum lumen	22097	353	c("GO:0005783", "GO:0070013")	TAS,TAS,TAS,TAS,TAS,TAS IEA,TAS,TAS,TAS,TAS,TAS,TAS,TAS,TAS,TAS,TAS,TAS,TAS,TAS IEA,TAS,TAS,TAS,IEA,TAS,TAS,IDA,TAS,TAS IEA,TAS,TAS NAS IEA,TAS,TAS,IDA TAS IEA,TAS,TAS,TAS IEA,TAS,IDA TAS IEA,TAS,TAS IEA,TAS IEA,TAS,TAS IEA,IDA IBA TAS IEA,IEA,TAS	ENSG00000163631,ENSG00000084674,ENSG00000113889,ENSG00000130203,ENSG00000125730,ENSG00000126218,ENSG00000117601,ENSG00000244731,ENSG00000198734,ENSG00000091513,ENSG00000151655,ENSG00000047457,ENSG00000160323,ENSG00000169174,ENSG00000118137,ENSG00000171557,ENSG00000110244,ENSG00000146674,ENSG00000126231,ENSG00000137801,ENSG00000101439,ENSG00000115414,ENSG00000109072,ENSG00000126759,ENSG00000145192…
349	query_1	TRUE	1.57132986500325e-26	41	406	22	0.0541871921182266	0.536585365853659	GO:0032994	GO:CC	protein-lipid complex	22097	1343	GO:0032991	IDA IBA TAS IEA,IDA IBA TAS IEA,IDA TAS IEA,IDA IBA IEA,IDA IBA IEA,IDA,IDA,IDA,IEA,IDA,IDA,IDA IBA IEA,IDA IEA,IDA IBA TAS IEA,IEA,IDA TAS IEA,IDA IMP IBA,IDA,IDA IBA IEA,IDA IBA TAS IEA,IDA,IDA IEA	ENSG00000084674,ENSG00000130203,ENSG00000118137,ENSG00000110244,ENSG00000087237,ENSG00000091583,ENSG00000198670,ENSG00000100979,ENSG00000255071,ENSG00000116005,ENSG00000120885,ENSG00000110245,ENSG00000100342,ENSG00000130208,ENSG00000224916,ENSG00000005421,ENSG00000267467,ENSG00000213398,ENSG00000204444,ENSG00000158874,ENSG00000261701,ENSG00000146070
350	query_1	TRUE	9.42205533618809e-26	28	406	19	0.0467980295566502	0.678571428571429	GO:0034364	GO:CC	high-density lipoprotein particle	22097	1473	GO:0034358	IDA TAS IEA,IDA TAS IEA,IDA IBA IEA,IDA IBA IEA,IDA,IDA,IEA,IDA,IDA IBA,IDA IEA,IDA IBA,IEA,IDA TAS IEA,IDA IBA,IDA,IDA IBA IEA,IDA IBA TAS IEA,IDA,IDA IEA	ENSG00000130203,ENSG00000118137,ENSG00000110244,ENSG00000087237,ENSG00000091583,ENSG00000100979,ENSG00000255071,ENSG00000120885,ENSG00000110245,ENSG00000100342,ENSG00000130208,ENSG00000224916,ENSG00000005421,ENSG00000267467,ENSG00000213398,ENSG00000204444,ENSG00000158874,ENSG00000261701,ENSG00000146070
351	query_1	TRUE	2.20481433690159e-22	2513	406	120	0.295566502463054	0.0477516912057302	GO:0031410	GO:CC	cytoplasmic vesicle	22097	1106	c("GO:0005737", "GO:0097708")	IEA,IEA,IDA,TAS,TAS,TAS,TAS,IDA IEA,TAS,TAS,TAS,TAS,IDA TAS IEA,IDA ISS IEA,TAS,TAS,IBA TAS IEA,TAS,IDA IBA TAS IEA,TAS,TAS,TAS,IDA,TAS IEA,IEA,TAS,IDA TAS NAS,IDA TAS IEA,TAS,IDA TAS,IDA TAS,IDA TAS,TAS,IEA,IBA TAS,TAS,TAS,TAS,IEA,ISS IEA,TAS,IDA TAS,TAS,TAS,TAS IEA,TAS,TAS,TAS,TAS,TAS,TAS,TAS,TAS IEA,TAS,TAS,TAS,IDA IBA TAS,TAS,IDA TAS IEA,TAS,TAS IEA,TAS,IEA,TAS,TAS,IEA,TAS,TAS,TAS,TAS,TAS,IEA…	ENSG00000108953,ENSG00000164924,ENSG00000188488,ENSG00000204388,ENSG00000204389,ENSG00000163631,ENSG00000118271,ENSG00000102879,ENSG00000149925,ENSG00000175899,ENSG00000084674,ENSG00000113889,ENSG00000130203,ENSG00000144381,ENSG00000125730,ENSG00000130402,ENSG00000198734,ENSG00000196136,ENSG00000091513,ENSG00000055955,ENSG00000067225,ENSG00000188404,ENSG00000167552,ENSG00000148180,ENSG00000184009…
352	query_1	TRUE	2.52097992173845e-22	2518	406	120	0.295566502463054	0.0476568705321684	GO:0097708	GO:CC	intracellular vesicle	22097	3137	c("GO:0031982", "GO:0043231")	IEA,IEA,IDA,TAS,TAS,TAS,TAS,IDA IEA,TAS,TAS,TAS,TAS,IDA TAS IEA,IDA ISS IEA,TAS,TAS,IBA TAS IEA,TAS,IDA IBA TAS IEA,TAS,TAS,TAS,IDA,TAS IEA,IEA,TAS,IDA TAS NAS,IDA TAS IEA,TAS,IDA TAS,IDA TAS,IDA TAS,TAS,IEA,IBA TAS,TAS,TAS,TAS,IEA,ISS IEA,TAS,IDA TAS,TAS,TAS,TAS IEA,TAS,TAS,TAS,TAS,TAS,TAS,TAS,TAS IEA,TAS,TAS,TAS,IDA IBA TAS,TAS,IDA TAS IEA,TAS,TAS IEA,TAS,IEA,TAS,TAS,IEA,TAS,TAS,TAS,TAS,TAS,IEA…	ENSG00000108953,ENSG00000164924,ENSG00000188488,ENSG00000204388,ENSG00000204389,ENSG00000163631,ENSG00000118271,ENSG00000102879,ENSG00000149925,ENSG00000175899,ENSG00000084674,ENSG00000113889,ENSG00000130203,ENSG00000144381,ENSG00000125730,ENSG00000130402,ENSG00000198734,ENSG00000196136,ENSG00000091513,ENSG00000055955,ENSG00000067225,ENSG00000188404,ENSG00000167552,ENSG00000148180,ENSG00000184009…
353	query_1	TRUE	1.19748560651032e-20	5742	406	195	0.480295566502463	0.0339602925809822	GO:0005886	GO:CC	plasma membrane	22097	422	c("GO:0016020", "GO:0071944")	IDA,IDA,IBA IEA,IDA IEA,TAS IEA,IDA IPI IBA TAS NAS IEA,TAS,TAS,TAS,IDA IEA,TAS,TAS IC,IBA,TAS,TAS,TAS,IDA IBA,IEA,IDA IPI NAS,IPI NAS IEA,IDA ISS IEA,IEA,IEA,TAS IEA,IEA,IEA,IEA,IBA,IEA,IDA IBA TAS IEA,TAS,IDA IPI IBA NAS IEA,IDA,IDA NAS,IDA IEA,IEA,IDA,IDA,TAS IEA,IBA,ISS TAS,ISS TAS,IDA TAS IEA,IDA,IDA IC,TAS,IBA IEA,TAS,IDA TAS,IDA IPI IBA NAS IEA,IDA TAS,IDA IPI IBA NAS IEA,TAS,IDA IBA IEA,T…	ENSG00000108953,ENSG00000188488,ENSG00000137076,ENSG00000102879,ENSG00000211677,ENSG00000112936,ENSG00000084674,ENSG00000113889,ENSG00000130203,ENSG00000144381,ENSG00000125730,ENSG00000126218,ENSG00000130402,ENSG00000117601,ENSG00000244731,ENSG00000198734,ENSG00000091513,ENSG00000055955,ENSG00000124942,ENSG00000176919,ENSG00000136167,ENSG00000223648,ENSG00000211946,ENSG00000270550,ENSG00000224650…
354	query_1	TRUE	7.69924018341748e-17	21	406	13	0.0320197044334975	0.619047619047619	GO:0034385	GO:CC	triglyceride-rich plasma lipoprotein particle	22097	1476	GO:0034358	IDA IBA TAS IEA,IDA IBA IEA,IDA,IDA,IDA,IDA,IDA IBA IEA,IDA,IDA IBA IEA,IEA,IDA IMP IBA,IDA IBA,IDA IBA	ENSG00000084674,ENSG00000130203,ENSG00000118137,ENSG00000110244,ENSG00000091583,ENSG00000116005,ENSG00000110245,ENSG00000100342,ENSG00000130208,ENSG00000224916,ENSG00000267467,ENSG00000204444,ENSG00000158874
355	query_1	TRUE	7.69924018341748e-17	21	406	13	0.0320197044334975	0.619047619047619	GO:0034361	GO:CC	very-low-density lipoprotein particle	22097	1470	GO:0034385	IDA IBA TAS IEA,IDA IEA,IDA,IDA,IDA,IDA,IDA IBA IEA,IDA,IDA IBA IEA,IEA,IDA IMP IBA,IDA IBA,IDA IBA	ENSG00000084674,ENSG00000130203,ENSG00000118137,ENSG00000110244,ENSG00000091583,ENSG00000116005,ENSG00000110245,ENSG00000100342,ENSG00000130208,ENSG00000224916,ENSG00000267467,ENSG00000204444,ENSG00000158874
356	query_1	TRUE	7.89475178747766e-16	135	406	24	0.0591133004926108	0.177777777777778	GO:0000786	GO:CC	nucleosome	22097	93	c("GO:0000785", "GO:0032993")	IDA,IEA,IEA,IEA,IEA,IEA,IEA,IEA,IEA,IDA IPI TAS IEA,IDA IPI TAS IEA,IDA IPI TAS IEA,IDA IPI TAS IEA,IDA IPI TAS IEA,IDA IPI TAS IEA,IEA,IEA,IEA,NAS IEA,IEA,NAS IEA,NAS IEA,NAS IEA,NAS IEA	ENSG00000075624,ENSG00000196747,ENSG00000196866,ENSG00000274997,ENSG00000276368,ENSG00000246705,ENSG00000168298,ENSG00000124575,ENSG00000187837,ENSG00000158406,ENSG00000276180,ENSG00000276966,ENSG00000277157,ENSG00000278637,ENSG00000278705,ENSG00000197903,ENSG00000234289,ENSG00000158373,ENSG00000180596,ENSG00000203814,ENSG00000275713,ENSG00000233822,ENSG00000273703,ENSG00000185130
357	query_1	TRUE	5.97252294207742e-15	903	406	57	0.140394088669951	0.0631229235880399	GO:0009986	GO:CC	cell surface	22097	661	GO:0110165	IDA,IEA,IDA,IEA,IC,IDA,IBA,IEA,NAS,IBA,IDA,IDA,IDA IC IEA,IDA,IDA,IDA,IDA,IEA,IDA IEA,IDA IEA,IEA,IDA,IDA IEA,IDA,IDA,IBA,IDA,IDA,IDA,HDA,IDA IEA,IDA,IDA,IDA,IDA,IDA,IDA IEA,IEA,TAS IEA,IDA,IDA IBA IEA,NAS,IDA,IEA,IDA IEA,IEA,ISS IEA,IEA,IDA IEA,IDA,ISS IEA,IDA IGI ISS IBA IEA,IDA IBA,NAS,IDA,NAS,IDA	ENSG00000188488,ENSG00000137076,ENSG00000144381,ENSG00000125730,ENSG00000126218,ENSG00000091513,ENSG00000188404,ENSG00000186395,ENSG00000160323,ENSG00000160862,ENSG00000149177,ENSG00000110955,ENSG00000169174,ENSG00000171564,ENSG00000171557,ENSG00000110244,ENSG00000113905,ENSG00000152234,ENSG00000122194,ENSG00000137801,ENSG00000166825,ENSG00000091583,ENSG00000073754,ENSG00000012223,ENSG00000120885…
358	query_1	TRUE	2.48139214335863e-14	23	406	12	0.0295566502463054	0.521739130434783	GO:0071682	GO:CC	endocytic vesicle lumen	22097	2750	c("GO:0030139", "GO:0070013")	TAS,TAS,TAS,TAS,TAS,TAS,TAS,TAS,TAS,TAS,TAS,TAS	ENSG00000084674,ENSG00000130203,ENSG00000118137,ENSG00000110169,ENSG00000257017,ENSG00000012223,ENSG00000166598,ENSG00000179218,ENSG00000244734,ENSG00000005381,ENSG00000188536,ENSG00000206172
359	query_1	TRUE	6.25004362131218e-14	14	406	10	0.0246305418719212	0.714285714285714	GO:0031089	GO:CC	platelet dense granule lumen	22097	1044	c("GO:0034774", "GO:0042827")	TAS,TAS,TAS,TAS,TAS,TAS,TAS,TAS,TAS,TAS	ENSG00000055955,ENSG00000162267,ENSG00000100665,ENSG00000091583,ENSG00000108679,ENSG00000163815,ENSG00000250722,ENSG00000072080,ENSG00000106538,ENSG00000143369
360	query_1	TRUE	1.91852579448246e-13	11	406	9	0.0221674876847291	0.818181818181818	GO:0042571	GO:CC	immunoglobulin complex, circulating	22097	1792	c("GO:0005615", "GO:0019814")	IBA,IDA,IBA,IDA IMP IBA IEA,IDA IBA,IDA IBA,IDA IBA,IBA,IDA	ENSG00000211896,ENSG00000239951,ENSG00000211893,ENSG00000132465,ENSG00000211890,ENSG00000211895,ENSG00000211899,ENSG00000211892,ENSG00000162896
361	query_1	TRUE	6.95647017840551e-13	432	406	36	0.0886699507389163	0.0833333333333333	GO:0030055	GO:CC	cell-substrate junction	22097	869	GO:0070161	HDA,HDA,IDA IMP HDA ISS IBA IEA,HDA,HDA,HDA,HDA,IMP,HDA,HDA IEA,HDA ISS,ISS,ISS IEA,HDA,IDA HDA,HDA,HDA,HDA,HDA,HDA,HDA,HDA,IDA IMP HDA,HDA,HDA,IDA HDA IBA IEA,IBA,HDA,HDA,HDA,HDA,HDA,HDA,HDA,HDA,HDA	ENSG00000108953,ENSG00000164924,ENSG00000137076,ENSG00000204388,ENSG00000204389,ENSG00000130402,ENSG00000124942,ENSG00000136167,ENSG00000196924,ENSG00000148180,ENSG00000075624,ENSG00000184009,ENSG00000100345,ENSG00000109971,ENSG00000172757,ENSG00000134308,ENSG00000166794,ENSG00000108518,ENSG00000076706,ENSG00000142798,ENSG00000166598,ENSG00000179218,ENSG00000072110,ENSG00000196262,ENSG00000121691…
362	query_1	TRUE	1.78466246906175e-12	422	406	35	0.0862068965517241	0.0829383886255924	GO:0005925	GO:CC	focal adhesion	22097	451	GO:0030055	HDA,HDA,IDA IMP HDA ISS IBA IEA,HDA,HDA,HDA,HDA,IMP,HDA,HDA IEA,HDA ISS,ISS,ISS IEA,HDA,IDA HDA,HDA,HDA,HDA,HDA,HDA,HDA,HDA,IDA IMP HDA,HDA,HDA,IDA HDA IBA IEA,HDA,HDA,HDA,HDA,HDA,HDA,HDA,HDA,HDA	ENSG00000108953,ENSG00000164924,ENSG00000137076,ENSG00000204388,ENSG00000204389,ENSG00000130402,ENSG00000124942,ENSG00000136167,ENSG00000196924,ENSG00000148180,ENSG00000075624,ENSG00000184009,ENSG00000100345,ENSG00000109971,ENSG00000172757,ENSG00000134308,ENSG00000166794,ENSG00000108518,ENSG00000076706,ENSG00000142798,ENSG00000166598,ENSG00000179218,ENSG00000072110,ENSG00000196262,ENSG00000121691…
363	query_1	TRUE	2.68029969321961e-12	4777	406	152	0.374384236453202	0.0318191333472891	GO:0012505	GO:CC	endomembrane system	22097	687	GO:0110165	IDA,TAS,TAS,IDA TAS,TAS,IEA,TAS,TAS,IDA TAS IEA,TAS,IDA TAS IEA,IDA ISS IEA,TAS,TAS IEA,TAS,TAS,TAS,IBA TAS IEA,TAS,IDA IBA TAS IEA,TAS,TAS,TAS,ISS TAS IEA,TAS,IEA,IDA,IDA,TAS,TAS,TAS,IDA TAS NAS,IDA TAS IEA,TAS IEA,TAS,IDA TAS,IDA TAS,TAS,IEA,TAS,IBA TAS,TAS,TAS,ISS IEA,TAS IEA,TAS,IDA ISS TAS IEA,TAS,TAS,TAS,TAS,TAS,IDA TAS,TAS,TAS,IBA,TAS,IDA IEA,TAS,IDA TAS NAS IEA,IBA IEA,IBA,TAS,IBA,TAS,TAS…	ENSG00000188488,ENSG00000204388,ENSG00000204389,ENSG00000163631,ENSG00000118271,ENSG00000102879,ENSG00000149925,ENSG00000175899,ENSG00000084674,ENSG00000113889,ENSG00000130203,ENSG00000144381,ENSG00000125730,ENSG00000126218,ENSG00000130402,ENSG00000117601,ENSG00000244731,ENSG00000198734,ENSG00000196136,ENSG00000091513,ENSG00000055955,ENSG00000151655,ENSG00000047457,ENSG00000067225,ENSG00000188404…
364	query_1	TRUE	2.97924833674983e-12	8588	406	230	0.566502463054187	0.0267815556590592	GO:0032991	GO:CC	protein-containing complex	22097	1340	GO:0005575	IDA,IDA,IDA,IDA,IDA,IBA IEA,IDA IPI IBA TAS IEA,IDA IBA TAS IEA,IDA IBA TAS IEA,IDA,IEA,IDA,IBA,IDA,IPI,IPI IEA,IEA,IEA,IEA,IEA,IEA,IEA,IEA,IDA IPI IBA IEA,IDA NAS,IDA IEA,IDA IBA,IDA,IEA,IPI,IDA HDA IBA NAS,IBA IEA,IDA IBA,IEA,IEA,IEA,IEA,IEA,IDA IBA NAS IEA,IDA IPI,IDA TAS IEA,IDA IEA,IDA IPI IBA IEA,IBA,IDA IEA,IDA IPI IBA IEA,IDA IBA IEA,IDA IBA IEA,IDA IEA,IDA IEA,IDA IEA,IDA IC,IEA,IEA,IPI …	ENSG00000188488,ENSG00000204388,ENSG00000204389,ENSG00000163631,ENSG00000102879,ENSG00000211677,ENSG00000112936,ENSG00000084674,ENSG00000130203,ENSG00000144381,ENSG00000125730,ENSG00000130402,ENSG00000254709,ENSG00000091513,ENSG00000124942,ENSG00000176919,ENSG00000223648,ENSG00000211946,ENSG00000270550,ENSG00000224650,ENSG00000282639,ENSG00000211957,ENSG00000211958,ENSG00000113600,ENSG00000196924…
365	query_1	TRUE	9.68931938594122e-12	7	406	7	0.0172413793103448	1	GO:0005579	GO:CC	membrane attack complex	22097	200	c("GO:0046930", "GO:0098797")	IDA IPI IBA TAS IEA,IPI IEA,IDA IPI IBA IEA,IDA IEA,IDA IPI IBA IEA,IDA IPI IBA IEA,IDA IPI IBA IEA	ENSG00000112936,ENSG00000176919,ENSG00000113600,ENSG00000106804,ENSG00000157131,ENSG00000039537,ENSG00000021852
366	query_1	TRUE	1.23598651648832e-11	55	406	14	0.0344827586206897	0.254545454545455	GO:1904724	GO:CC	tertiary granule lumen	22097	3708	c("GO:0070013", "GO:0070820")	TAS,TAS,TAS,TAS,TAS,TAS,TAS,TAS,TAS,TAS,TAS,TAS,TAS,TAS	ENSG00000149925,ENSG00000101439,ENSG00000090382,ENSG00000257017,ENSG00000171236,ENSG00000126759,ENSG00000012223,ENSG00000164047,ENSG00000116260,ENSG00000244734,ENSG00000100985,ENSG00000163736,ENSG00000096006,ENSG00000229314
367	query_1	TRUE	1.58920333601441e-11	21	406	10	0.0246305418719212	0.476190476190476	GO:0042827	GO:CC	platelet dense granule	22097	1844	GO:0030141	TAS,TAS,TAS,TAS,TAS,TAS,TAS,TAS,TAS,TAS	ENSG00000055955,ENSG00000162267,ENSG00000100665,ENSG00000091583,ENSG00000108679,ENSG00000163815,ENSG00000250722,ENSG00000072080,ENSG00000106538,ENSG00000143369
368	query_1	TRUE	1.81165494024831e-11	124	406	19	0.0467980295566502	0.153225806451613	GO:1904813	GO:CC	ficolin-1-rich granule lumen	22097	3709	c("GO:0070013", "GO:0101002")	TAS,TAS,TAS,TAS,TAS,TAS,TAS,TAS,TAS,TAS,TAS,TAS,TAS,TAS,TAS,TAS,TAS,TAS,TAS	ENSG00000204388,ENSG00000204389,ENSG00000149925,ENSG00000067225,ENSG00000148180,ENSG00000167768,ENSG00000109971,ENSG00000101439,ENSG00000171236,ENSG00000121410,ENSG00000197766,ENSG00000197249,ENSG00000156508,ENSG00000096384,ENSG00000196262,ENSG00000244734,ENSG00000121691,ENSG00000100985,ENSG00000164733
369	query_1	TRUE	2.18949784178865e-11	9864	406	251	0.618226600985222	0.0254460665044607	GO:0016020	GO:CC	membrane	22097	720	GO:0110165	IDA HDA IC,IDA,IBA IEA,IDA HDA IEA,TAS IEA,HDA,IDA IPI IBA TAS NAS IEA,TAS,TAS,HDA TAS,IDA HDA ISS IBA IEA,TAS,IEA,TAS IC,IBA,TAS,TAS,HDA TAS,IDA IBA TAS IEA,IEA,IDA IPI HDA NAS,IPI NAS IEA,IDA ISS IEA,IEA,IEA,TAS IEA,IEA,IEA,IEA,HDA IBA,IEA,IDA IBA TAS IEA,TAS,IDA IPI IBA NAS IEA,IDA HDA,IDA HDA NAS,IDA IEA,IEA,IEA,IDA HDA IEA,IDA,TAS IEA,IBA,HDA ISS IBA TAS,HDA ISS IBA TAS,NAS IEA,IDA TAS IEA,I…	ENSG00000108953,ENSG00000188488,ENSG00000137076,ENSG00000102879,ENSG00000211677,ENSG00000149925,ENSG00000112936,ENSG00000084674,ENSG00000113889,ENSG00000130203,ENSG00000144381,ENSG00000125730,ENSG00000205403,ENSG00000126218,ENSG00000130402,ENSG00000117601,ENSG00000244731,ENSG00000198734,ENSG00000091513,ENSG00000055955,ENSG00000124942,ENSG00000176919,ENSG00000136167,ENSG00000223648,ENSG00000211946…
370	query_1	TRUE	6.63386640753676e-11	8	406	7	0.0172413793103448	0.875	GO:0071735	GO:CC	IgG immunoglobulin complex	22097	2753	GO:0019814	IBA,IBA,IPI NAS,NAS,NAS,NAS,IPI IBA NAS	ENSG00000211677,ENSG00000254709,ENSG00000211896,ENSG00000211893,ENSG00000211895,ENSG00000211892,ENSG00000211679
371	query_1	TRUE	6.63386640753676e-11	8	406	7	0.0172413793103448	0.875	GO:0034366	GO:CC	spherical high-density lipoprotein particle	22097	1475	GO:0034364	IDA,IDA,IDA IBA,IDA,IDA,IDA IBA,IDA	ENSG00000118137,ENSG00000120885,ENSG00000110245,ENSG00000005421,ENSG00000204444,ENSG00000158874,ENSG00000261701
372	query_1	TRUE	1.76832801671906e-10	13	406	8	0.0197044334975369	0.615384615384615	GO:0042627	GO:CC	chylomicron	22097	1813	GO:0034358	IDA IBA TAS IEA,IDA IEA,IDA IBA IEA,IDA,IDA IBA IEA,TAS,IEA,IDA IBA	ENSG00000084674,ENSG00000130203,ENSG00000110244,ENSG00000091583,ENSG00000110245,ENSG00000130208,ENSG00000224916,ENSG00000158874
373	query_1	TRUE	4.45930738655891e-10	6	406	6	0.0147783251231527	1	GO:0071745	GO:CC	IgA immunoglobulin complex	22097	2763	GO:0019814	IDA,IDA IMP IEA,IDA NAS,IDA NAS,IDA,NAS	ENSG00000239951,ENSG00000132465,ENSG00000211890,ENSG00000211895,ENSG00000162896,ENSG00000211679
374	query_1	TRUE	2.51724152182789e-09	184	406	20	0.0492610837438424	0.108695652173913	GO:0101002	GO:CC	ficolin-1-rich granule	22097	3383	GO:0030141	TAS,TAS,TAS,TAS,TAS,TAS,TAS,TAS,TAS,TAS,TAS,TAS,TAS,TAS,TAS,TAS,TAS,TAS,TAS,TAS	ENSG00000204388,ENSG00000204389,ENSG00000149925,ENSG00000067225,ENSG00000148180,ENSG00000167768,ENSG00000109971,ENSG00000101439,ENSG00000171236,ENSG00000121410,ENSG00000197766,ENSG00000197249,ENSG00000156508,ENSG00000096384,ENSG00000196262,ENSG00000244734,ENSG00000121691,ENSG00000100985,ENSG00000164733,ENSG00000136238
375	query_1	TRUE	1.16174886100123e-08	8	406	6	0.0147783251231527	0.75	GO:0005577	GO:CC	fibrinogen complex	22097	199	c("GO:0005615", "GO:0032991")	IDA IEA,IDA IEA,IDA,IDA IPI,IDA,IDA IBA TAS IEA	ENSG00000171564,ENSG00000171557,ENSG00000137801,ENSG00000115414,ENSG00000167711,ENSG00000171560
376	query_1	TRUE	2.14405844553401e-08	5	406	5	0.0123152709359606	1	GO:0071746	GO:CC	IgA immunoglobulin complex, circulating	22097	2764	c("GO:0042571", "GO:0071745")	IDA,IDA IMP IEA,IDA,IDA,IDA	ENSG00000239951,ENSG00000132465,ENSG00000211890,ENSG00000211895,ENSG00000162896
377	query_1	TRUE	2.14405844553401e-08	111	406	15	0.0369458128078818	0.135135135135135	GO:0042470	GO:CC	melanosome	22097	1785	GO:0048770	IEA,IEA,IDA,IEA,IEA,IEA,IEA,IEA,IEA,IEA,IEA,IEA,IEA,IEA,IEA	ENSG00000108953,ENSG00000164924,ENSG00000130203,ENSG00000132386,ENSG00000109971,ENSG00000166794,ENSG00000169710,ENSG00000166598,ENSG00000096384,ENSG00000164733,ENSG00000044574,ENSG00000117450,ENSG00000136238,ENSG00000072274,ENSG00000166913
378	query_1	TRUE	2.14405844553401e-08	5	406	5	0.0123152709359606	1	GO:0071751	GO:CC	secretory IgA immunoglobulin complex	22097	2769	GO:0071749	IDA,IDA,IDA,IDA,IDA	ENSG00000239951,ENSG00000132465,ENSG00000211890,ENSG00000211895,ENSG00000162896
379	query_1	TRUE	2.14405844553401e-08	111	406	15	0.0369458128078818	0.135135135135135	GO:0048770	GO:CC	pigment granule	22097	2241	GO:0031410	IEA,IEA,IDA,IEA,IEA,IEA,IEA,IEA,IEA,IEA,IEA,IEA,IEA,IEA,IEA	ENSG00000108953,ENSG00000164924,ENSG00000130203,ENSG00000132386,ENSG00000109971,ENSG00000166794,ENSG00000169710,ENSG00000166598,ENSG00000096384,ENSG00000164733,ENSG00000044574,ENSG00000117450,ENSG00000136238,ENSG00000072274,ENSG00000166913
380	query_1	TRUE	2.14405844553401e-08	5	406	5	0.0123152709359606	1	GO:0071749	GO:CC	polymeric IgA immunoglobulin complex	22097	2767	GO:0071746	IDA,IDA IMP IEA,IDA,IDA,IDA	ENSG00000239951,ENSG00000132465,ENSG00000211890,ENSG00000211895,ENSG00000162896
381	query_1	TRUE	4.69316310479847e-08	905	406	44	0.108374384236453	0.0486187845303867	GO:0070161	GO:CC	anchoring junction	22097	2440	GO:0030054	HDA,HDA,IDA IMP HDA ISS IBA IEA,HDA,HDA,IEA,HDA IEA,IDA HDA,IMP IEA,IDA HDA,HDA IEA,IDA IMP HDA ISS,IDA ISS,IDA IEA,ISS IEA,HDA,IDA HDA,HDA,IDA IBA TAS IEA,HDA,HDA,HDA,HDA,HDA,IDA IMP IBA IEA,HDA,IDA IMP HDA IEA,HDA,HDA,IDA HDA IBA IEA,IBA IEA,HDA,HDA,HDA,HDA IEA,HDA IBA,HDA,IDA,HDA,IDA IEA,IEA,HDA,HDA IBA,HDA	ENSG00000108953,ENSG00000164924,ENSG00000137076,ENSG00000204388,ENSG00000204389,ENSG00000102879,ENSG00000130402,ENSG00000124942,ENSG00000136167,ENSG00000196924,ENSG00000148180,ENSG00000075624,ENSG00000184009,ENSG00000149177,ENSG00000100345,ENSG00000109971,ENSG00000172757,ENSG00000134308,ENSG00000046604,ENSG00000166794,ENSG00000108518,ENSG00000076706,ENSG00000142798,ENSG00000166598,ENSG00000179776…
382	query_1	TRUE	1.30673105202816e-07	61	406	11	0.0270935960591133	0.180327868852459	GO:0035580	GO:CC	specific granule lumen	22097	1626	c("GO:0034774", "GO:0042581")	TAS,TAS,TAS,TAS,TAS,TAS,TAS,TAS,TAS,TAS,TAS	ENSG00000090382,ENSG00000257017,ENSG00000171236,ENSG00000126759,ENSG00000012223,ENSG00000164047,ENSG00000228278,ENSG00000116260,ENSG00000148346,ENSG00000096006,ENSG00000229314
383	query_1	TRUE	1.32408985956991e-07	384	406	26	0.0640394088669951	0.0677083333333333	GO:0009897	GO:CC	external side of plasma membrane	22097	654	c("GO:0005886", "GO:0009986", "GO:0098552")	IDA,IC,IBA,IBA,IC,IDA,IDA,IDA,IDA,IEA,IDA,IDA,IDA,IDA,IDA,IEA,IEA,IDA IBA IEA,NAS,IEA,IEA,IDA,IGI IBA IEA,IDA IBA,NAS,NAS	ENSG00000188488,ENSG00000126218,ENSG00000188404,ENSG00000160862,ENSG00000169174,ENSG00000171564,ENSG00000171557,ENSG00000122194,ENSG00000137801,ENSG00000166825,ENSG00000149294,ENSG00000180210,ENSG00000203747,ENSG00000076706,ENSG00000171560,ENSG00000179776,ENSG00000179218,ENSG00000170458,ENSG00000142748,ENSG00000164733,ENSG00000140945,ENSG00000162692,ENSG00000072274,ENSG00000177575,ENSG00000160339…
384	query_1	TRUE	6.43532731414589e-07	2055	406	72	0.177339901477833	0.035036496350365	GO:0005783	GO:CC	endoplasmic reticulum	22097	348	c("GO:0005737", "GO:0012505", "GO:0043231")	TAS,TAS,IDA TAS,IDA TAS IEA,TAS,IDA TAS,TAS,TAS IEA,TAS,TAS,TAS,TAS,TAS,TAS,ISS IEA,TAS,IDA,IDA TAS IEA,TAS IEA,TAS,IDA,TAS,TAS,IEA,TAS,TAS IEA,ISS TAS IEA,TAS,TAS,IBA,IDA IEA,TAS,IBA IEA,IBA,TAS,ISS,IDA IEA,IEA,TAS,TAS IEA,TAS,IDA TAS NAS IEA,TAS,IDA TAS IEA,IDA IBA TAS IEA,IDA IEA,IDA,IDA TAS,TAS,IDA TAS IEA,TAS,IDA ISS IBA TAS IEA,TAS,TAS,TAS IEA,IBA TAS,IDA,TAS IEA,TAS,TAS IEA,ISS IEA,TAS,IDA…	ENSG00000204388,ENSG00000204389,ENSG00000163631,ENSG00000084674,ENSG00000113889,ENSG00000130203,ENSG00000125730,ENSG00000126218,ENSG00000117601,ENSG00000244731,ENSG00000198734,ENSG00000091513,ENSG00000151655,ENSG00000047457,ENSG00000067225,ENSG00000160323,ENSG00000110799,ENSG00000169174,ENSG00000184500,ENSG00000118137,ENSG00000171564,ENSG00000171557,ENSG00000110244,ENSG00000153956,ENSG00000146674…
385	query_1	TRUE	1.08013166585616e-06	4	406	4	0.00985221674876847	1	GO:0071748	GO:CC	monomeric IgA immunoglobulin complex	22097	2766	GO:0071746	IDA,IDA,IDA,IDA	ENSG00000239951,ENSG00000132465,ENSG00000211890,ENSG00000211895
386	query_1	TRUE	1.91627357914717e-06	178	406	16	0.0394088669950739	0.0898876404494382	GO:0005775	GO:CC	vacuolar lumen	22097	342	c("GO:0005773", "GO:0070013")	TAS,TAS,TAS,TAS,TAS,TAS,TAS,TAS,TAS,TAS,TAS,TAS,TAS,TAS,TAS,TAS	ENSG00000118271,ENSG00000084674,ENSG00000125730,ENSG00000196136,ENSG00000145321,ENSG00000109971,ENSG00000090382,ENSG00000228278,ENSG00000142798,ENSG00000139329,ENSG00000197915,ENSG00000164733,ENSG00000005381,ENSG00000131236,ENSG00000206047,ENSG00000239839
387	query_1	TRUE	3.03991503835352e-06	26	406	7	0.0172413793103448	0.269230769230769	GO:0046930	GO:CC	pore complex	22097	2214	GO:0098796	IDA IPI IBA TAS IEA,IPI IEA,IDA IPI IBA IEA,IDA IEA,IDA IPI IBA IEA,IDA IPI IBA IEA,IDA IPI IBA IEA	ENSG00000112936,ENSG00000176919,ENSG00000113600,ENSG00000106804,ENSG00000157131,ENSG00000039537,ENSG00000021852
388	query_1	TRUE	3.29213065131785e-06	163	406	15	0.0369458128078818	0.0920245398773006	GO:0070820	GO:CC	tertiary granule	22097	2566	GO:0030141	TAS,TAS,TAS,TAS,TAS,TAS,TAS,TAS,TAS,TAS,TAS,TAS,TAS,TAS,TAS	ENSG00000149925,ENSG00000101439,ENSG00000090382,ENSG00000257017,ENSG00000171236,ENSG00000126759,ENSG00000012223,ENSG00000164047,ENSG00000116260,ENSG00000244734,ENSG00000100985,ENSG00000163736,ENSG00000136238,ENSG00000096006,ENSG00000229314
389	query_1	TRUE	5.06851312596453e-06	18	406	6	0.0147783251231527	0.333333333333333	GO:0061638	GO:CC	CENP-A containing chromatin	22097	2312	c("GO:0000785", "GO:0034506")	IPI,IPI,IPI,IPI,IPI,IPI	ENSG00000158406,ENSG00000276180,ENSG00000276966,ENSG00000277157,ENSG00000278637,ENSG00000278705
390	query_1	TRUE	5.06851312596453e-06	18	406	6	0.0147783251231527	0.333333333333333	GO:0043505	GO:CC	CENP-A containing nucleosome	22097	1908	c("GO:0000786", "GO:0061638")	IPI,IPI,IPI,IPI,IPI,IPI	ENSG00000158406,ENSG00000276180,ENSG00000276966,ENSG00000277157,ENSG00000278637,ENSG00000278705
391	query_1	TRUE	7.18275826946549e-06	19	406	6	0.0147783251231527	0.315789473684211	GO:0034506	GO:CC	chromosome, centromeric core domain	22097	1499	c("GO:0000775", "GO:0098687")	IPI,IPI,IPI,IPI,IPI,IPI	ENSG00000158406,ENSG00000276180,ENSG00000276966,ENSG00000277157,ENSG00000278637,ENSG00000278705
392	query_1	TRUE	8.58603425844637e-06	92	406	11	0.0270935960591133	0.119565217391304	GO:0005604	GO:CC	basement membrane	22097	223	GO:0062023	IEA,IEA,IEA,IEA,IDA,IEA,IEA,TAS IEA,IEA,IEA,IDA	ENSG00000132386,ENSG00000115414,ENSG00000109072,ENSG00000077942,ENSG00000214274,ENSG00000120708,ENSG00000107796,ENSG00000142798,ENSG00000102265,ENSG00000182871,ENSG00000113296
393	query_1	TRUE	1.38828084491772e-05	6	406	4	0.00985221674876847	0.666666666666667	GO:0071753	GO:CC	IgM immunoglobulin complex	22097	2771	GO:0019814	IDA,IDA IBA,IDA NAS,NAS	ENSG00000239951,ENSG00000132465,ENSG00000211899,ENSG00000211679
394	query_1	TRUE	1.94737198844247e-05	13	406	5	0.0123152709359606	0.384615384615385	GO:0034362	GO:CC	low-density lipoprotein particle	22097	1471	GO:0034358	IDA IBA TAS IEA,IDA IEA,IEA,IDA IBA,IDA IEA	ENSG00000084674,ENSG00000130203,ENSG00000224916,ENSG00000204444,ENSG00000146070
395	query_1	TRUE	2.54592561348381e-05	103	406	11	0.0270935960591133	0.106796116504854	GO:0005796	GO:CC	Golgi lumen	22097	360	c("GO:0005794", "GO:0070013")	TAS IEA,TAS IEA,TAS IEA,IEA,TAS,TAS,TAS IEA,TAS IEA,TAS,TAS IEA,TAS IEA	ENSG00000126218,ENSG00000184500,ENSG00000126231,ENSG00000109072,ENSG00000180210,ENSG00000142798,ENSG00000115718,ENSG00000101981,ENSG00000139329,ENSG00000206047,ENSG00000239839
396	query_1	TRUE	3.62436596736646e-05	721	406	32	0.0788177339901478	0.0443828016643551	GO:0098552	GO:CC	side of membrane	22097	3188	c("GO:0016020", "GO:0110165")	IDA,IC,IBA,IBA,IC,IEA,IDA,IDA,IDA IEA,IDA,IDA,IEA,TAS,IDA NAS,IDA IEA,IDA,IEA,IDA,IDA,NAS,IDA,IEA,TAS IEA,IDA IBA IEA,NAS,IEA,IEA,IDA,IGI IBA IEA,IDA IBA,NAS,NAS	ENSG00000188488,ENSG00000126218,ENSG00000188404,ENSG00000160862,ENSG00000169174,ENSG00000018236,ENSG00000171564,ENSG00000171557,ENSG00000100345,ENSG00000122194,ENSG00000137801,ENSG00000166825,ENSG00000109971,ENSG00000126759,ENSG00000149294,ENSG00000180210,ENSG00000112299,ENSG00000203747,ENSG00000076706,ENSG00000156508,ENSG00000171560,ENSG00000179776,ENSG00000179218,ENSG00000170458,ENSG00000142748…
397	query_1	TRUE	4.47094003933371e-05	154	406	13	0.0320197044334975	0.0844155844155844	GO:0005766	GO:CC	primary lysosome	22097	334	GO:0005764	TAS,TAS,TAS,TAS,TAS,TAS,TAS,TAS,IDA TAS,TAS,TAS,TAS,TAS	ENSG00000118271,ENSG00000125730,ENSG00000196136,ENSG00000090382,ENSG00000228278,ENSG00000112299,ENSG00000197915,ENSG00000162896,ENSG00000005381,ENSG00000131236,ENSG00000127314,ENSG00000206047,ENSG00000239839
398	query_1	TRUE	4.47094003933371e-05	154	406	13	0.0320197044334975	0.0844155844155844	GO:0042582	GO:CC	azurophil granule	22097	1797	c("GO:0005766", "GO:0030141")	TAS,TAS,TAS,TAS,TAS,TAS,TAS,TAS,IDA TAS,TAS,TAS,TAS,TAS	ENSG00000118271,ENSG00000125730,ENSG00000196136,ENSG00000090382,ENSG00000228278,ENSG00000112299,ENSG00000197915,ENSG00000162896,ENSG00000005381,ENSG00000131236,ENSG00000127314,ENSG00000206047,ENSG00000239839
399	query_1	TRUE	4.61430743941722e-05	3	406	3	0.00738916256157635	1	GO:0071750	GO:CC	dimeric IgA immunoglobulin complex	22097	2768	GO:0071749	IDA IMP IEA,IDA,IDA	ENSG00000132465,ENSG00000211890,ENSG00000211895
400	query_1	TRUE	4.61430743941722e-05	3	406	3	0.00738916256157635	1	GO:0071752	GO:CC	secretory dimeric IgA immunoglobulin complex	22097	2770	c("GO:0071750", "GO:0071751")	IDA,IDA,IDA	ENSG00000132465,ENSG00000211890,ENSG00000211895
401	query_1	TRUE	4.61430743941722e-05	3	406	3	0.00738916256157635	1	GO:0071754	GO:CC	IgM immunoglobulin complex, circulating	22097	2772	c("GO:0042571", "GO:0071753")	IDA,IDA IBA,IDA	ENSG00000239951,ENSG00000132465,ENSG00000211899
402	query_1	TRUE	4.61430743941722e-05	3	406	3	0.00738916256157635	1	GO:0071756	GO:CC	pentameric IgM immunoglobulin complex	22097	2774	GO:0071754	IDA,IDA IBA,IDA	ENSG00000239951,ENSG00000132465,ENSG00000211899
403	query_1	TRUE	4.90037103033086e-05	91	406	10	0.0246305418719212	0.10989010989011	GO:0035578	GO:CC	azurophil granule lumen	22097	1624	c("GO:0005775", "GO:0034774", "GO:0042582")	TAS,TAS,TAS,TAS,TAS,TAS,TAS,TAS,TAS,TAS	ENSG00000118271,ENSG00000125730,ENSG00000196136,ENSG00000090382,ENSG00000228278,ENSG00000197915,ENSG00000005381,ENSG00000131236,ENSG00000206047,ENSG00000239839
404	query_1	TRUE	4.90037103033086e-05	91	406	10	0.0246305418719212	0.10989010989011	GO:0005581	GO:CC	collagen trimer	22097	201	GO:0032991	IEA,IEA,TAS IEA,IDA,IEA,IEA,IBA TAS IEA,IEA,IEA,IEA	ENSG00000173372,ENSG00000102265,ENSG00000163359,ENSG00000139329,ENSG00000159189,ENSG00000142748,ENSG00000182871,ENSG00000181092,ENSG00000160339,ENSG00000118004
405	query_1	TRUE	5.40242018002911e-05	158	406	13	0.0320197044334975	0.0822784810126582	GO:0042581	GO:CC	specific granule	22097	1796	GO:0030141	TAS,TAS,TAS,TAS,TAS,IDA TAS,IDA TAS IEA,TAS,TAS,TAS,TAS,IDA TAS,TAS	ENSG00000149177,ENSG00000090382,ENSG00000257017,ENSG00000171236,ENSG00000126759,ENSG00000012223,ENSG00000164047,ENSG00000228278,ENSG00000116260,ENSG00000148346,ENSG00000116473,ENSG00000096006,ENSG00000229314
406	query_1	TRUE	9.60418547463627e-05	762	406	32	0.0788177339901478	0.041994750656168	GO:0005764	GO:CC	lysosome	22097	332	GO:0000323	TAS,TAS,TAS,TAS,HDA,HDA,IDA TAS IEA,TAS,IBA,HDA,HDA,IDA ISS IBA TAS IEA,TAS,IDA IEA,TAS,TAS,TAS,NAS,IEA,HDA,TAS,IEA,TAS,IDA TAS IEA,TAS,HDA,IDA TAS IEA,TAS,TAS,IPI,TAS,TAS	ENSG00000118271,ENSG00000084674,ENSG00000125730,ENSG00000196136,ENSG00000124942,ENSG00000047457,ENSG00000169174,ENSG00000145321,ENSG00000113905,ENSG00000112293,ENSG00000166825,ENSG00000109971,ENSG00000090382,ENSG00000116005,ENSG00000228278,ENSG00000112299,ENSG00000142798,ENSG00000156508,ENSG00000179218,ENSG00000168140,ENSG00000139329,ENSG00000021355,ENSG00000197915,ENSG00000164733,ENSG00000162896…
407	query_1	TRUE	9.60418547463627e-05	762	406	32	0.0788177339901478	0.041994750656168	GO:0000323	GO:CC	lytic vacuole	22097	53	GO:0005773	TAS,TAS,TAS,TAS,HDA,HDA,IDA TAS IEA,TAS,IBA,HDA,HDA,IDA ISS IBA TAS IEA,TAS,IDA IEA,TAS,TAS,TAS,NAS,IEA,HDA,TAS,IEA,TAS,IDA TAS IEA,TAS,HDA,IDA TAS IEA,TAS,TAS,IPI,TAS,TAS	ENSG00000118271,ENSG00000084674,ENSG00000125730,ENSG00000196136,ENSG00000124942,ENSG00000047457,ENSG00000169174,ENSG00000145321,ENSG00000113905,ENSG00000112293,ENSG00000166825,ENSG00000109971,ENSG00000090382,ENSG00000116005,ENSG00000228278,ENSG00000112299,ENSG00000142798,ENSG00000156508,ENSG00000179218,ENSG00000168140,ENSG00000139329,ENSG00000021355,ENSG00000197915,ENSG00000164733,ENSG00000162896…
408	query_1	TRUE	0.00015683450136022	855	406	34	0.083743842364532	0.039766081871345	GO:0005773	GO:CC	vacuole	22097	340	c("GO:0005737", "GO:0043231")	TAS,TAS,TAS,TAS,HDA,HDA,IDA TAS IEA,TAS,IBA,HDA,HDA,IDA ISS IBA TAS IEA,TAS,IDA IEA,TAS,TAS,IEA,TAS,NAS,IEA,HDA,TAS,IEA,TAS,IDA TAS IEA,TAS,HDA,IDA TAS IEA,TAS,TAS,IEA,IPI,TAS,TAS	ENSG00000118271,ENSG00000084674,ENSG00000125730,ENSG00000196136,ENSG00000124942,ENSG00000047457,ENSG00000169174,ENSG00000145321,ENSG00000113905,ENSG00000112293,ENSG00000166825,ENSG00000109971,ENSG00000090382,ENSG00000116005,ENSG00000228278,ENSG00000112299,ENSG00000173531,ENSG00000142798,ENSG00000156508,ENSG00000179218,ENSG00000168140,ENSG00000139329,ENSG00000021355,ENSG00000197915,ENSG00000164733…
409	query_1	TRUE	0.000166876704923225	4	406	3	0.00738916256157635	0.75	GO:0034363	GO:CC	intermediate-density lipoprotein particle	22097	1472	GO:0034385	IDA,IDA IBA,IDA IBA	ENSG00000084674,ENSG00000130203,ENSG00000110245
410	query_1	TRUE	0.000168386746244471	346	406	19	0.0467980295566502	0.0549132947976879	GO:0030139	GO:CC	endocytic vesicle	22097	914	GO:0031410	IDA IEA,TAS,TAS,IDA TAS IEA,IEA,IEA,IDA TAS,TAS,TAS,TAS,TAS,TAS,TAS,TAS,TAS,TAS,TAS,TAS,TAS	ENSG00000102879,ENSG00000084674,ENSG00000130203,ENSG00000091513,ENSG00000148180,ENSG00000184009,ENSG00000118137,ENSG00000110169,ENSG00000257017,ENSG00000012223,ENSG00000166598,ENSG00000179218,ENSG00000244734,ENSG00000123384,ENSG00000005381,ENSG00000072274,ENSG00000177575,ENSG00000188536,ENSG00000206172
411	query_1	TRUE	0.0002218822717449	11	406	4	0.00985221674876847	0.363636363636364	GO:1905370	GO:CC	serine-type endopeptidase complex	22097	3723	c("GO:1905286", "GO:1905369")	IPI,IDA,IDA,NAS	ENSG00000000971,ENSG00000142748,ENSG00000160339,ENSG00000118004
412	query_1	TRUE	0.0002218822717449	11	406	4	0.00985221674876847	0.363636363636364	GO:0031838	GO:CC	haptoglobin-hemoglobin complex	22097	1191	GO:0032991	IDA,IDA IBA,IDA IBA,IDA IBA	ENSG00000257017,ENSG00000244734,ENSG00000188536,ENSG00000206172
413	query_1	TRUE	0.000388372181765306	5	406	3	0.00738916256157635	0.6	GO:0016942	GO:CC	insulin-like growth factor binding protein complex	22097	777	c("GO:0005615", "GO:0036454")	IDA IBA,IDA IC,IMP	ENSG00000099769,ENSG00000146674,ENSG00000167779
414	query_1	TRUE	0.000388372181765306	5	406	3	0.00738916256157635	0.6	GO:0044217	GO:CC	other organism part	22097	2021	GO:0110165	IDA,IEA,IDA	ENSG00000224389,ENSG00000113600,ENSG00000000971
415	query_1	TRUE	0.000451347493976143	13	406	4	0.00985221674876847	0.307692307692308	GO:1905286	GO:CC	serine-type peptidase complex	22097	3716	GO:1905368	IPI,IDA,IDA,NAS	ENSG00000000971,ENSG00000142748,ENSG00000160339,ENSG00000118004
416	query_1	TRUE	3.42537589670308e-65	174	391	66	0.168797953964194	0.379310344827586	GO:0003823	GO:MF	antigen binding	20212	367	GO:0005488	IBA,IBA,IBA,IBA,IBA NAS,IBA,IBA,IBA,IBA,IBA NAS,IBA,IBA NAS,IBA TAS,IBA,IPI,IBA,NAS,NAS,NAS,NAS,NAS,IBA,IBA,NAS,IBA TAS,IBA NAS,IBA,IBA TAS,NAS,IBA,IBA,IDA IBA,NAS,NAS,IBA NAS,IBA NAS,IBA,IBA,NAS,NAS,NAS,NAS,NAS,NAS,NAS,NAS,IBA,IBA NAS,IDA IBA,NAS,NAS,NAS,NAS,NAS,NAS,IBA,IBA,IBA,IBA,IBA,IBA NAS,IBA,IBA,IBA,IBA,IBA NAS	ENSG00000211677,ENSG00000254709,ENSG00000223648,ENSG00000211946,ENSG00000270550,ENSG00000224650,ENSG00000282639,ENSG00000211957,ENSG00000211958,ENSG00000211942,ENSG00000211974,ENSG00000274576,ENSG00000211896,ENSG00000225698,ENSG00000122194,ENSG00000282651,ENSG00000242371,ENSG00000251546,ENSG00000239951,ENSG00000241351,ENSG00000243466,ENSG00000211965,ENSG00000211893,ENSG00000132465,ENSG00000211890…
417	query_1	TRUE	6.10230743020377e-29	174	391	40	0.10230179028133	0.229885057471264	GO:0030414	GO:MF	peptidase inhibitor activity	20212	3925	c("GO:0004857", "GO:0061134")	IDA IBA IEA,IEA,IDA IBA IEA,IDA IBA IEA,IEA,NAS IEA,IEA,IBA TAS IEA,TAS IEA,TAS IEA,IEA,IEA,IDA,TAS,ISS IBA IEA,IBA IEA,TAS IEA,TAS IEA,IBA TAS IEA,IBA IEA,IDA,IDA IBA IEA,IBA TAS IEA,TAS,IBA TAS IEA,IDA,IBA IEA,IBA TAS IEA,IDA IBA IEA,IDA IBA TAS NAS IEA,TAS,IDA IBA NAS IEA,IBA TAS IEA,IDA IBA IEA,IBA TAS IEA,IEA,IBA TAS IEA,IDA IBA NAS IEA,IBA IEA,IEA	ENSG00000188488,ENSG00000055957,ENSG00000175899,ENSG00000113889,ENSG00000125730,ENSG00000117601,ENSG00000244731,ENSG00000196136,ENSG00000055955,ENSG00000151655,ENSG00000224389,ENSG00000106804,ENSG00000111640,ENSG00000184500,ENSG00000090512,ENSG00000113905,ENSG00000162267,ENSG00000135744,ENSG00000100665,ENSG00000132386,ENSG00000137801,ENSG00000101439,ENSG00000126838,ENSG00000198670,ENSG00000123561…
418	query_1	TRUE	1.59321810501579e-28	168	391	39	0.0997442455242967	0.232142857142857	GO:0004866	GO:MF	endopeptidase inhibitor activity	20212	1135	c("GO:0030414", "GO:0061135")	IDA IBA IEA,IEA,IDA IBA IEA,IDA IBA IEA,IEA,NAS IEA,IEA,IBA TAS IEA,TAS IEA,TAS IEA,IEA,IEA,IDA,TAS,ISS IBA IEA,IBA IEA,TAS IEA,TAS IEA,IBA TAS IEA,IBA IEA,IDA,IDA IBA IEA,IBA TAS IEA,TAS,IBA TAS IEA,IDA,IBA IEA,IBA TAS IEA,IDA IBA IEA,IDA IBA TAS NAS IEA,TAS,IDA IBA NAS IEA,IBA TAS IEA,IDA IBA IEA,IBA TAS IEA,IEA,IBA TAS IEA,IBA NAS IEA,IBA IEA	ENSG00000188488,ENSG00000055957,ENSG00000175899,ENSG00000113889,ENSG00000125730,ENSG00000117601,ENSG00000244731,ENSG00000196136,ENSG00000055955,ENSG00000151655,ENSG00000224389,ENSG00000106804,ENSG00000111640,ENSG00000184500,ENSG00000090512,ENSG00000113905,ENSG00000162267,ENSG00000135744,ENSG00000100665,ENSG00000132386,ENSG00000137801,ENSG00000101439,ENSG00000126838,ENSG00000198670,ENSG00000123561…
419	query_1	TRUE	8.35467576730529e-28	227	391	43	0.10997442455243	0.18942731277533	GO:0061134	GO:MF	peptidase regulator activity	20212	8397	GO:0030234	IDA IBA IEA,IEA,IDA IBA IEA,IDA IBA IEA,IEA,NAS IEA,IEA,IBA TAS IEA,TAS IEA,TAS IEA,IEA,IEA,IDA,TAS,ISS IBA IEA,IBA IEA,TAS IEA,TAS IEA,IBA TAS IEA,IBA IEA,IDA,IDA IBA IEA,IBA TAS IEA,IEA,IDA IBA,TAS,IBA TAS IEA,IDA,IEA,IBA IEA,IBA TAS IEA,IDA IBA IEA,IDA IBA TAS NAS IEA,TAS,IDA IBA NAS IEA,IBA TAS IEA,IDA IBA IEA,IBA TAS IEA,IEA,IBA TAS IEA,IDA IBA NAS IEA,IBA IEA,IEA	ENSG00000188488,ENSG00000055957,ENSG00000175899,ENSG00000113889,ENSG00000125730,ENSG00000117601,ENSG00000244731,ENSG00000196136,ENSG00000055955,ENSG00000151655,ENSG00000224389,ENSG00000106804,ENSG00000111640,ENSG00000184500,ENSG00000090512,ENSG00000113905,ENSG00000162267,ENSG00000135744,ENSG00000100665,ENSG00000132386,ENSG00000137801,ENSG00000101439,ENSG00000126838,ENSG00000115414,ENSG00000106333…
420	query_1	TRUE	3.95543767100276e-27	184	391	39	0.0997442455242967	0.21195652173913	GO:0061135	GO:MF	endopeptidase regulator activity	20212	8398	GO:0061134	IDA IBA IEA,IEA,IDA IBA IEA,IDA IBA IEA,IEA,NAS IEA,IEA,IBA TAS IEA,TAS IEA,TAS IEA,IEA,IEA,IDA,TAS,ISS IBA IEA,IBA IEA,TAS IEA,TAS IEA,IBA TAS IEA,IBA IEA,IDA,IDA IBA IEA,IBA TAS IEA,TAS,IBA TAS IEA,IDA,IBA IEA,IBA TAS IEA,IDA IBA IEA,IDA IBA TAS NAS IEA,TAS,IDA IBA NAS IEA,IBA TAS IEA,IDA IBA IEA,IBA TAS IEA,IEA,IBA TAS IEA,IBA NAS IEA,IBA IEA	ENSG00000188488,ENSG00000055957,ENSG00000175899,ENSG00000113889,ENSG00000125730,ENSG00000117601,ENSG00000244731,ENSG00000196136,ENSG00000055955,ENSG00000151655,ENSG00000224389,ENSG00000106804,ENSG00000111640,ENSG00000184500,ENSG00000090512,ENSG00000113905,ENSG00000162267,ENSG00000135744,ENSG00000100665,ENSG00000132386,ENSG00000137801,ENSG00000101439,ENSG00000126838,ENSG00000198670,ENSG00000123561…
421	query_1	TRUE	3.85281996852626e-19	390	391	44	0.112531969309463	0.112820512820513	GO:0004857	GO:MF	enzyme inhibitor activity	20212	1127	c("GO:0030234", "GO:0140678")	IDA IBA IEA,IEA,IDA IBA IEA,IDA IBA IEA,IEA,NAS IEA,IEA,IBA TAS IEA,TAS IEA,TAS IEA,IEA,IEA,IDA,TAS,ISS IBA IEA,IBA IEA,TAS IEA,TAS IEA,IBA TAS IEA,IBA IEA,IDA,IDA IBA IEA,IBA TAS IEA,TAS,IBA TAS IEA,IDA,IBA NAS IEA,IBA TAS IEA,IDA IBA,IDA IBA IEA,IDA IBA TAS NAS IEA,TAS,IDA IBA NAS IEA,IBA TAS IEA,IDA IBA,IDA IBA IEA,IBA TAS IEA,IEA,IBA TAS IEA,IDA IBA NAS IEA,IBA IEA,IEA,IDA,IDA IBA	ENSG00000188488,ENSG00000055957,ENSG00000175899,ENSG00000113889,ENSG00000125730,ENSG00000117601,ENSG00000244731,ENSG00000196136,ENSG00000055955,ENSG00000151655,ENSG00000224389,ENSG00000106804,ENSG00000111640,ENSG00000184500,ENSG00000090512,ENSG00000113905,ENSG00000162267,ENSG00000135744,ENSG00000100665,ENSG00000132386,ENSG00000137801,ENSG00000101439,ENSG00000126838,ENSG00000198670,ENSG00000123561…
422	query_1	TRUE	5.14819836673983e-19	561	391	52	0.132992327365729	0.0926916221033868	GO:0050839	GO:MF	cell adhesion molecule binding	20212	7918	GO:0005515	HDA,HDA,IPI HDA IBA IEA,HDA,HDA,TAS,HDA,IPI,HDA,HDA,TAS,IPI,IPI,IBA,IDA,HDA,IPI,IDA HDA,IMP,HDA,IDA IPI IMP IBA,IEA,ISS,IDA IPI,IDA IPI,HDA,IPI IC,IBA TAS,HDA,HDA,IDA,IBA,HDA,IPI,HDA,IDA IPI IEA,ISS IEA,HDA,ISS IBA IEA,HDA,HDA,HDA,HDA,HDA,IPI,IDA IBA,IDA IPI IMP IBA IEA,IDA,IDA,HDA,IPI,HDA	ENSG00000108953,ENSG00000164924,ENSG00000137076,ENSG00000204389,ENSG00000149925,ENSG00000130402,ENSG00000124942,ENSG00000136167,ENSG00000067225,ENSG00000196924,ENSG00000160323,ENSG00000149177,ENSG00000110799,ENSG00000018236,ENSG00000171564,ENSG00000067057,ENSG00000171557,ENSG00000100345,ENSG00000137801,ENSG00000109971,ENSG00000115414,ENSG00000105664,ENSG00000168477,ENSG00000109072,ENSG00000077942…
423	query_1	TRUE	2.49712163556634e-18	247	391	35	0.0895140664961637	0.1417004048583	GO:0005539	GO:MF	glycosaminoglycan binding	20212	1507	GO:0097367	TAS IEA,IDA,IDA IEA,NAS,IDA IEA,IEA,IDA,TAS,IDA,IDA IBA,IEA,IEA,IDA IBA IEA,IDA IEA,IEA,NAS IEA,IDA,NAS,IDA IEA,ISS IEA,IEA,IDA,IDA IEA,IDA,IDA,IDA,IDA,TAS,IEA,IDA,IEA,IEA,IDA,IDA IEA,IDA IBA NAS IEA	ENSG00000188488,ENSG00000055957,ENSG00000084674,ENSG00000113889,ENSG00000130203,ENSG00000117601,ENSG00000151655,ENSG00000188404,ENSG00000000971,ENSG00000161031,ENSG00000109272,ENSG00000088926,ENSG00000113905,ENSG00000137801,ENSG00000091583,ENSG00000115414,ENSG00000106333,ENSG00000198670,ENSG00000105664,ENSG00000168477,ENSG00000109072,ENSG00000163815,ENSG00000012223,ENSG00000132465,ENSG00000214274…
424	query_1	TRUE	1.47805238021216e-17	103	391	24	0.061381074168798	0.233009708737864	GO:0004867	GO:MF	serine-type endopeptidase inhibitor activity	20212	1136	GO:0004866	IDA IBA IEA,IEA,IDA IEA,NAS IEA,IBA TAS IEA,IEA,IEA,IBA,IEA,TAS IEA,IBA TAS IEA,IBA IEA,IEA,IBA TAS IEA,IBA TAS IEA,IDA IBA IEA,IDA IBA TAS NAS IEA,IDA IBA NAS IEA,IBA TAS IEA,IBA TAS IEA,IEA,IBA IEA,IBA NAS IEA,IBA IEA	ENSG00000188488,ENSG00000055957,ENSG00000175899,ENSG00000117601,ENSG00000196136,ENSG00000055955,ENSG00000151655,ENSG00000113905,ENSG00000162267,ENSG00000135744,ENSG00000100665,ENSG00000132386,ENSG00000126838,ENSG00000123561,ENSG00000106927,ENSG00000149131,ENSG00000167711,ENSG00000197249,ENSG00000170099,ENSG00000140093,ENSG00000163359,ENSG00000099937,ENSG00000021355,ENSG00000186910
425	query_1	TRUE	8.60204428397446e-17	497	391	46	0.117647058823529	0.0925553319919517	GO:0140678	GO:MF	molecular function inhibitor activity	20212	10573	GO:0098772	IDA IBA IEA,IDA,IEA,IDA IBA IEA,IDA IBA IEA,IEA,NAS IEA,IEA,IBA TAS IEA,TAS IEA,TAS IEA,IEA,IEA,IDA,IDA,TAS,ISS IBA IEA,IBA IEA,TAS IEA,TAS IEA,IBA TAS IEA,IBA IEA,IDA,IDA IBA IEA,IBA TAS IEA,TAS,IBA TAS IEA,IDA,IBA NAS IEA,IBA TAS NAS IEA,IDA IBA,IDA IBA IEA,IDA IBA TAS NAS IEA,TAS,IDA IBA NAS IEA,IBA TAS IEA,IDA IBA,IDA IBA IEA,IBA TAS IEA,IEA,IBA TAS IEA,IDA IBA NAS IEA,IBA IEA,IEA,IDA,IDA IBA	ENSG00000188488,ENSG00000204389,ENSG00000055957,ENSG00000175899,ENSG00000113889,ENSG00000125730,ENSG00000117601,ENSG00000244731,ENSG00000196136,ENSG00000055955,ENSG00000151655,ENSG00000224389,ENSG00000106804,ENSG00000111640,ENSG00000169174,ENSG00000184500,ENSG00000090512,ENSG00000113905,ENSG00000162267,ENSG00000135744,ENSG00000100665,ENSG00000132386,ENSG00000137801,ENSG00000101439,ENSG00000126838…
426	query_1	TRUE	9.02076851952304e-17	100	391	23	0.0588235294117647	0.23	GO:0030527	GO:MF	structural constituent of chromatin	20212	3934	GO:0005198	IEA,IEA,IEA,IEA,IEA,IEA,IEA,IEA,IDA IEA,IDA IEA,IDA IEA,IDA IEA,IDA IEA,IDA IEA,IEA,IEA,IEA,IEA,IEA,IEA,IEA,IEA,IEA	ENSG00000196747,ENSG00000196866,ENSG00000274997,ENSG00000276368,ENSG00000246705,ENSG00000168298,ENSG00000124575,ENSG00000187837,ENSG00000158406,ENSG00000276180,ENSG00000276966,ENSG00000277157,ENSG00000278637,ENSG00000278705,ENSG00000197903,ENSG00000234289,ENSG00000158373,ENSG00000180596,ENSG00000203814,ENSG00000275713,ENSG00000233822,ENSG00000273703,ENSG00000185130
427	query_1	TRUE	9.02076851952304e-17	180	391	29	0.0741687979539642	0.161111111111111	GO:0004252	GO:MF	serine-type endopeptidase activity	20212	667	c("GO:0004175", "GO:0008236")	IDA IBA IEA,TAS IEA,IDA IMP TAS IEA,IDA IBA IEA,IEA,TAS NAS IEA,IEA,IBA IEA,IDA IMP TAS IEA,IDA IEA,IBA IEA,IBA,IBA TAS IEA,IDA IBA IEA,TAS IEA,IEA,IEA,TAS IEA,IDA IBA IEA,IDA IBA IEA,TAS IEA,IEA,IBA IEA,IMP IBA TAS IEA,NAS IEA,EXP TAS,IDA IEA,IDA IBA IEA,IBA IEA	ENSG00000127241,ENSG00000205403,ENSG00000126218,ENSG00000169174,ENSG00000244255,ENSG00000088926,ENSG00000126231,ENSG00000139178,ENSG00000122194,ENSG00000198670,ENSG00000257017,ENSG00000073754,ENSG00000109758,ENSG00000131187,ENSG00000012223,ENSG00000159403,ENSG00000166278,ENSG00000164344,ENSG00000182326,ENSG00000180210,ENSG00000197766,ENSG00000173531,ENSG00000148702,ENSG00000115718,ENSG00000101981…
428	query_1	TRUE	3.95670002652335e-16	26	391	14	0.0358056265984655	0.538461538461538	GO:0001848	GO:MF	complement binding	20212	256	GO:0005515	IDA,IBA IEA,IDA,IBA,IEA,IBA,IBA,IDA IBA,IPI TAS,IBA,IDA IBA,IBA,IDA,IBA	ENSG00000244731,ENSG00000176919,ENSG00000224389,ENSG00000000971,ENSG00000157131,ENSG00000134389,ENSG00000116785,ENSG00000132703,ENSG00000179218,ENSG00000134365,ENSG00000132693,ENSG00000244414,ENSG00000009724,ENSG00000080910
429	query_1	TRUE	1.12347345512775e-15	198	391	29	0.0741687979539642	0.146464646464646	GO:0008236	GO:MF	serine-type peptidase activity	20212	1616	c("GO:0008233", "GO:0017171")	IDA IBA IEA,TAS IEA,IDA IMP TAS IEA,IDA IBA IEA,IEA,TAS NAS IEA,IEA,IBA IEA,IDA IMP TAS IEA,IDA IEA,IBA IEA,IBA,IBA TAS IEA,IDA IBA IEA,TAS IEA,IEA,IEA,TAS IEA,IDA IBA IEA,IDA IBA IEA,TAS IEA,IEA,IBA IEA,IMP IBA TAS IEA,NAS IEA,EXP TAS,IDA IMP NAS IEA,IDA IBA IEA,IBA IEA	ENSG00000127241,ENSG00000205403,ENSG00000126218,ENSG00000169174,ENSG00000244255,ENSG00000088926,ENSG00000126231,ENSG00000139178,ENSG00000122194,ENSG00000198670,ENSG00000257017,ENSG00000073754,ENSG00000109758,ENSG00000131187,ENSG00000012223,ENSG00000159403,ENSG00000166278,ENSG00000164344,ENSG00000182326,ENSG00000180210,ENSG00000197766,ENSG00000173531,ENSG00000148702,ENSG00000115718,ENSG00000101981…
430	query_1	TRUE	1.82595506538135e-15	202	391	29	0.0741687979539642	0.143564356435644	GO:0017171	GO:MF	serine hydrolase activity	20212	3172	GO:0016787	IDA IBA IEA,TAS IEA,IDA IMP TAS IEA,IDA IBA IEA,IEA,TAS NAS IEA,IEA,IBA IEA,IDA IMP TAS IEA,IDA IEA,IBA IEA,IBA,IBA TAS IEA,IDA IBA IEA,TAS IEA,IEA,IEA,TAS IEA,IDA IBA IEA,IDA IBA IEA,TAS IEA,IEA,IBA IEA,IMP IBA TAS IEA,NAS IEA,EXP TAS,IDA IMP NAS IEA,IDA IBA IEA,IBA IEA	ENSG00000127241,ENSG00000205403,ENSG00000126218,ENSG00000169174,ENSG00000244255,ENSG00000088926,ENSG00000126231,ENSG00000139178,ENSG00000122194,ENSG00000198670,ENSG00000257017,ENSG00000073754,ENSG00000109758,ENSG00000131187,ENSG00000012223,ENSG00000159403,ENSG00000166278,ENSG00000164344,ENSG00000182326,ENSG00000180210,ENSG00000197766,ENSG00000173531,ENSG00000148702,ENSG00000115718,ENSG00000101981…
431	query_1	TRUE	3.88690783356877e-15	176	391	27	0.0690537084398977	0.153409090909091	GO:0008201	GO:MF	heparin binding	20212	1610	c("GO:0005539", "GO:1901681")	TAS IEA,IDA IEA,NAS,IDA IEA,IEA,TAS,IDA,IEA,IEA,IDA IBA IEA,IDA IEA,IEA,NAS IEA,IDA,NAS,IDA IEA,ISS IEA,IEA,IDA,IDA IEA,IDA,IDA,IEA,IEA,IEA,IDA,IDA IEA	ENSG00000188488,ENSG00000084674,ENSG00000113889,ENSG00000130203,ENSG00000117601,ENSG00000188404,ENSG00000000971,ENSG00000109272,ENSG00000088926,ENSG00000113905,ENSG00000137801,ENSG00000091583,ENSG00000115414,ENSG00000106333,ENSG00000198670,ENSG00000105664,ENSG00000168477,ENSG00000109072,ENSG00000163815,ENSG00000012223,ENSG00000214274,ENSG00000180210,ENSG00000140093,ENSG00000099937,ENSG00000099250…
432	query_1	TRUE	6.48316021581433e-14	268	391	31	0.0792838874680307	0.115671641791045	GO:1901681	GO:MF	sulfur compound binding	20212	10932	GO:0005488	TAS IEA,IDA IEA,NAS,IDA IEA,IEA,TAS,IDA,IEA,IEA,IDA IBA IEA,IDA IEA,IEA,NAS IEA,IDA,NAS,IDA IEA,ISS IEA,IBA,IEA,IDA,IDA IEA,IDA,IDA,IEA,IDA,IEA,IEA,TAS,IDA,IDA,IDA IEA	ENSG00000188488,ENSG00000084674,ENSG00000113889,ENSG00000130203,ENSG00000117601,ENSG00000188404,ENSG00000000971,ENSG00000109272,ENSG00000088926,ENSG00000113905,ENSG00000137801,ENSG00000091583,ENSG00000115414,ENSG00000106333,ENSG00000198670,ENSG00000105664,ENSG00000168477,ENSG00000163931,ENSG00000109072,ENSG00000163815,ENSG00000012223,ENSG00000214274,ENSG00000180210,ENSG00000140093,ENSG00000196262…
433	query_1	TRUE	2.70063947525317e-13	1501	391	76	0.194373401534527	0.0506329113924051	GO:0005102	GO:MF	signaling receptor binding	20212	1277	GO:0005515	IPI IBA IEA,IDA IPI,IDA IPI,IEA,IMP,IPI IMP IBA,IDA IPI,IDA IPI IBA NAS,IDA TAS,TAS,IDA IEA,IPI TAS,IPI,IDA IPI,TAS,TAS,IBA IEA,IPI,IDA,IPI,IDA IPI IEA,IDA IPI IBA,IDA IEA,IPI IBA IEA,IDA,IDA IBA,IDA IPI ISS TAS IC,IDA,TAS,IDA,IPI IBA,IMP,IPI,IDA IPI IMP IBA IEA,IBA,IEA,ISS,IDA IPI,IPI IEA,IBA,IDA IPI,IPI,IDA IMP IBA IEA,IPI IBA,IDA,IDA,IDA,IDA,IPI TAS,TAS,IEA,IPI IBA IEA,TAS,IDA,IDA IEA,IPI,IEA,…	ENSG00000137076,ENSG00000204388,ENSG00000204389,ENSG00000118271,ENSG00000175899,ENSG00000084674,ENSG00000113889,ENSG00000130203,ENSG00000125730,ENSG00000130402,ENSG00000115380,ENSG00000091513,ENSG00000136167,ENSG00000196924,ENSG00000106804,ENSG00000160323,ENSG00000109272,ENSG00000149177,ENSG00000110955,ENSG00000110799,ENSG00000169174,ENSG00000118137,ENSG00000171564,ENSG00000171557,ENSG00000113905…
434	query_1	TRUE	1.55336302286022e-12	21	391	11	0.0281329923273657	0.523809523809524	GO:0001846	GO:MF	opsonin binding	20212	254	GO:0005515	IDA,IBA,IBA,IBA,IDA IBA,IPI TAS,IBA,IDA IBA,IBA,IDA,IBA	ENSG00000244731,ENSG00000000971,ENSG00000134389,ENSG00000116785,ENSG00000132703,ENSG00000179218,ENSG00000134365,ENSG00000132693,ENSG00000244414,ENSG00000009724,ENSG00000080910
435	query_1	TRUE	3.63923732833065e-12	1100	391	61	0.156010230179028	0.0554545454545455	GO:0005198	GO:MF	structural molecule activity	20212	1347	GO:0003674	IEA,TAS,RCA,ISS IEA,IDA IBA NAS IEA,IDA IBA TAS IEA,IBA TAS IEA,EXP IDA IMP IBA TAS,IBA IC IEA,IEA,IEA,IEA,IEA,IEA,RCA,IDA HDA RCA,RCA,IDA HDA RCA,IEA,IEA,IEA,TAS IEA,HDA ISS RCA,IDA IBA,IBA TAS,IDA IBA TAS IEA,HDA ISS RCA,RCA,RCA TAS,ISS RCA,ISS RCA,IDA RCA,IDA IEA,IDA IEA,IDA IEA,IDA IEA,IDA IEA,IDA IEA,TAS IEA,ISS RCA,ISS RCA,NAS,IDA IMP HDA RCA,RCA,IDA IMP,ISS RCA,ISS RCA NAS,IBA RCA,RCA,IEA,…	ENSG00000137076,ENSG00000130203,ENSG00000115380,ENSG00000124942,ENSG00000186395,ENSG00000123416,ENSG00000167552,ENSG00000075624,ENSG00000184009,ENSG00000196747,ENSG00000196866,ENSG00000274997,ENSG00000276368,ENSG00000246705,ENSG00000110799,ENSG00000171564,ENSG00000116690,ENSG00000171557,ENSG00000168298,ENSG00000124575,ENSG00000187837,ENSG00000186847,ENSG00000137801,ENSG00000167768,ENSG00000186081…
436	query_1	TRUE	5.51227682453403e-11	167	391	22	0.0562659846547315	0.131736526946108	GO:0005201	GO:MF	extracellular matrix structural constituent	20212	1350	GO:0005198	RCA,RCA,HDA RCA,RCA,HDA RCA,HDA ISS RCA,HDA ISS RCA,RCA,RCA TAS,ISS RCA,ISS RCA,IDA RCA,ISS RCA,ISS RCA,NAS,HDA RCA,RCA,ISS RCA,ISS RCA NAS,IBA RCA,RCA,IBA RCA	ENSG00000115380,ENSG00000110799,ENSG00000171564,ENSG00000116690,ENSG00000171557,ENSG00000137801,ENSG00000115414,ENSG00000106333,ENSG00000105664,ENSG00000168477,ENSG00000109072,ENSG00000077942,ENSG00000120708,ENSG00000142798,ENSG00000143367,ENSG00000171560,ENSG00000143369,ENSG00000163359,ENSG00000139329,ENSG00000182871,ENSG00000181092,ENSG00000138722
437	query_1	TRUE	5.960150612321e-11	1113	391	59	0.150895140664962	0.0530098831985624	GO:0046983	GO:MF	protein dimerization activity	20212	6272	GO:0005515	IPI,IPI,IDA,IPI,IPI,IDA,IDA,IDA,IEA,IEA,IEA,IEA,IEA,IEA,ISS,IDA,IDA,IDA,IPI,IDA,IDA,IPI,IDA,IDA,IEA,IEA,IEA,IEA,IEA,IEA,IDA,IDA,IPI,IPI,IDA,IDA,IDA,IDA IEA,IDA,IPI,IDA,IBA,IDA,IEA,IEA,IEA,IEA,IEA,IEA,IEA,IEA,IEA,ISS IEA,IPI,IPI,IDA IPI ISS IEA,ISS,IDA IPI,IDA	ENSG00000108953,ENSG00000127241,ENSG00000102879,ENSG00000130203,ENSG00000130402,ENSG00000067225,ENSG00000186395,ENSG00000196924,ENSG00000167552,ENSG00000196747,ENSG00000196866,ENSG00000274997,ENSG00000276368,ENSG00000246705,ENSG00000118137,ENSG00000110244,ENSG00000134389,ENSG00000100345,ENSG00000137801,ENSG00000167768,ENSG00000163931,ENSG00000106927,ENSG00000132465,ENSG00000074800,ENSG00000158406…
438	query_1	TRUE	1.09533907381716e-10	29	391	11	0.0281329923273657	0.379310344827586	GO:0070325	GO:MF	lipoprotein particle receptor binding	20212	8640	GO:0005102	IPI IMP IBA,IDA IPI IBA NAS,IDA IPI IEA,IPI IBA,IPI,IPI IBA,TAS,IDA,IPI,IC,IPI IBA	ENSG00000084674,ENSG00000130203,ENSG00000169174,ENSG00000118137,ENSG00000120885,ENSG00000110245,ENSG00000142798,ENSG00000166598,ENSG00000132693,ENSG00000123384,ENSG00000158874
439	query_1	TRUE	7.08622507754445e-10	726	391	44	0.112531969309463	0.0606060606060606	GO:0005509	GO:MF	calcium ion binding	20212	1491	GO:0046872	IDA IEA,TAS,IEA,IEA,IEA,NAS IEA,IDA,IMP TAS,TAS,IEA,IEA,NAS IEA,IDA TAS IEA,IDA,IDA,IDA ISS IBA IEA,IEA,IDA,IDA IEA,IEA,IEA,IBA IEA,IEA,IEA,IEA,TAS,IEA,IBA IEA,IEA,IDA IMP ISS IBA TAS IEA,IDA,IEA,TAS IEA,EXP IDA IEA,IEA,IDA,ISS IEA,TAS,IBA IEA,IEA,IEA,IDA IEA,IDA,IDA	ENSG00000127241,ENSG00000055957,ENSG00000126218,ENSG00000130402,ENSG00000115380,ENSG00000136167,ENSG00000188404,ENSG00000148180,ENSG00000160323,ENSG00000184500,ENSG00000126231,ENSG00000137801,ENSG00000105664,ENSG00000163931,ENSG00000132703,ENSG00000136960,ENSG00000131187,ENSG00000163815,ENSG00000077942,ENSG00000159403,ENSG00000182326,ENSG00000046604,ENSG00000180210,ENSG00000095713,ENSG00000142798…
440	query_1	TRUE	1.0298076995646e-09	158	391	20	0.051150895140665	0.126582278481013	GO:0005178	GO:MF	integrin binding	20212	1341	c("GO:0005102", "GO:0044877", "GO:0050839")	IPI IBA IEA,TAS,IPI,TAS,IPI,IDA,IMP,IDA IPI IMP IBA,IEA,ISS,IDA IPI,IDA IPI,TAS,IPI,IDA IPI IEA,ISS IEA,ISS IBA IEA,IPI,IDA IMP IBA IEA,IDA	ENSG00000137076,ENSG00000130402,ENSG00000136167,ENSG00000160323,ENSG00000110799,ENSG00000100345,ENSG00000137801,ENSG00000115414,ENSG00000105664,ENSG00000168477,ENSG00000109072,ENSG00000077942,ENSG00000120708,ENSG00000179218,ENSG00000072110,ENSG00000196262,ENSG00000149781,ENSG00000078098,ENSG00000162692,ENSG00000113296
441	query_1	TRUE	1.31533328007022e-09	143	391	19	0.0485933503836317	0.132867132867133	GO:0002020	GO:MF	protease binding	20212	288	GO:0019899	IPI,IPI IBA,IPI,IPI,IDA IPI,IEA,IPI,IPI,IPI,IBA,IPI,IPI IEA,IPI,IPI,IEA,IPI,IBA IEA,IPI,IPI	ENSG00000188488,ENSG00000175899,ENSG00000117601,ENSG00000188404,ENSG00000110799,ENSG00000152234,ENSG00000122194,ENSG00000137801,ENSG00000101439,ENSG00000126838,ENSG00000115414,ENSG00000105664,ENSG00000167711,ENSG00000197249,ENSG00000134121,ENSG00000143369,ENSG00000102265,ENSG00000078098,ENSG00000155657
442	query_1	TRUE	1.38248457349377e-09	69	391	14	0.0358056265984655	0.202898550724638	GO:0005518	GO:MF	collagen binding	20212	1494	GO:0044877	IDA,IDA,NAS,IDA IBA,IDA,IEA,IEA,ISS,IPI,IEA,IDA IBA,TAS,IDA,NAS	ENSG00000110799,ENSG00000137801,ENSG00000115414,ENSG00000106333,ENSG00000105664,ENSG00000168477,ENSG00000109072,ENSG00000166794,ENSG00000120708,ENSG00000142798,ENSG00000139329,ENSG00000100985,ENSG00000164733,ENSG00000026508
443	query_1	TRUE	1.38248457349377e-09	396	391	31	0.0792838874680307	0.0782828282828283	GO:0004175	GO:MF	endopeptidase activity	20212	656	GO:0008233	IDA IBA IEA,TAS IEA,IDA IMP TAS IEA,IBA IEA,IDA IBA IEA,IEA,TAS NAS IEA,IEA,IBA IEA,IDA IMP IBA TAS IEA,IDA IBA IEA,IBA IEA,IBA,IBA TAS IEA,IDA IBA IEA,TAS IEA,IEA,IEA,TAS IEA,IDA IBA IEA,IDA IBA IEA,TAS IEA,IEA,IBA IEA,IMP IBA TAS IEA,IDA NAS IEA,EXP IDA IBA TAS IEA,IDA IBA TAS IEA,IDA IEA,IDA IBA IEA,IBA IEA	ENSG00000127241,ENSG00000205403,ENSG00000126218,ENSG00000160323,ENSG00000169174,ENSG00000244255,ENSG00000088926,ENSG00000126231,ENSG00000139178,ENSG00000122194,ENSG00000198670,ENSG00000257017,ENSG00000073754,ENSG00000109758,ENSG00000131187,ENSG00000012223,ENSG00000159403,ENSG00000166278,ENSG00000164344,ENSG00000182326,ENSG00000180210,ENSG00000197766,ENSG00000173531,ENSG00000148702,ENSG00000115718…
444	query_1	TRUE	2.51266186341145e-09	1296	391	61	0.156010230179028	0.0470679012345679	GO:0030234	GO:MF	enzyme regulator activity	20212	3856	GO:0098772	IDA IBA IEA,IEA,IDA IBA IEA,IDA IBA IEA,IDA IEA,IEA,NAS IEA,IEA,IBA TAS IEA,TAS IEA,TAS IEA,IEA,IEA,IDA,NAS,TAS,IDA,ISS IBA IEA,IDA IBA,IDA,IBA IEA,TAS IEA,TAS IEA,IBA TAS IEA,IBA IEA,IDA,IDA,IDA IBA IEA,IBA TAS IEA,IEA,IDA IBA,TAS,IBA TAS IEA,IDA,IEA,IBA NAS IEA,IBA TAS IEA,IDA IBA,IDA IBA IEA,IDA IBA TAS NAS IEA,TAS,IDA IBA NAS IEA,IBA TAS IEA,IDA IBA TAS,ISS IEA,IDA IBA IEA,IEA,IBA TAS IEA,IEA…	ENSG00000188488,ENSG00000055957,ENSG00000175899,ENSG00000113889,ENSG00000130203,ENSG00000125730,ENSG00000117601,ENSG00000244731,ENSG00000196136,ENSG00000055955,ENSG00000151655,ENSG00000224389,ENSG00000106804,ENSG00000111640,ENSG00000178772,ENSG00000184500,ENSG00000118137,ENSG00000090512,ENSG00000110244,ENSG00000146674,ENSG00000113905,ENSG00000162267,ENSG00000135744,ENSG00000100665,ENSG00000132386…
445	query_1	TRUE	2.51266186341145e-09	335	391	28	0.0716112531969309	0.0835820895522388	GO:0045296	GO:MF	cadherin binding	20212	6083	GO:0050839	HDA,HDA,HDA,HDA,HDA,HDA,HDA,HDA,IPI,HDA,HDA,HDA,HDA,HDA,HDA,IBA,HDA,HDA,HDA,HDA,HDA,HDA,HDA,HDA,IDA IBA,IDA,HDA,HDA	ENSG00000108953,ENSG00000164924,ENSG00000137076,ENSG00000204389,ENSG00000149925,ENSG00000124942,ENSG00000067225,ENSG00000196924,ENSG00000149177,ENSG00000067057,ENSG00000100345,ENSG00000109971,ENSG00000074800,ENSG00000108518,ENSG00000169710,ENSG00000179776,ENSG00000096384,ENSG00000168140,ENSG00000104529,ENSG00000134333,ENSG00000111057,ENSG00000213719,ENSG00000044574,ENSG00000117450,ENSG00000140945…
446	query_1	TRUE	2.62989272552573e-09	1752	391	74	0.18925831202046	0.0422374429223744	GO:0044877	GO:MF	protein-containing complex binding	20212	6047	GO:0005488	HDA,IPI IBA IEA,IDA IMP IBA IEA,IDA IEA,IDA,IDA IMP IBA TAS,IDA,IEA,IPI IMP ISS IBA IEA,HDA,IDA IEA,IEA,IBA IEA,TAS,HDA,IDA IPI,ISS IEA,IEA,IEA,IDA,IMP IBA,IDA IBA,IDA IBA,IDA,IDA,IDA IBA NAS IEA,IDA IMP,HDA,IDA IPI IMP IBA NAS,IDA IBA,IDA IEA,ISS IEA,IDA,IDA ISS IBA,IDA IPI IEA,IDA IBA,IEA,IDA IPI,IPI,IDA,IMP IEA,IDA ISS IBA IEA,ISS,ISS,IPI TAS,IEA,IEA,IMP,HDA,IPI TAS,IDA IPI IBA IEA,ISS IEA,IDA…	ENSG00000108953,ENSG00000137076,ENSG00000102879,ENSG00000130203,ENSG00000144381,ENSG00000130402,ENSG00000244731,ENSG00000176919,ENSG00000136167,ENSG00000067225,ENSG00000196924,ENSG00000167552,ENSG00000148180,ENSG00000160323,ENSG00000075624,ENSG00000110799,ENSG00000169174,ENSG00000118137,ENSG00000157131,ENSG00000067057,ENSG00000168298,ENSG00000124575,ENSG00000187837,ENSG00000113905,ENSG00000211896…
447	query_1	TRUE	2.62989272552573e-09	15	391	8	0.020460358056266	0.533333333333333	GO:0034987	GO:MF	immunoglobulin receptor binding	20212	5261	GO:0005102	IDA,IDA IBA,IBA,IDA IMP IBA IEA,IDA,IDA,IDA,IBA	ENSG00000196924,ENSG00000211896,ENSG00000211893,ENSG00000132465,ENSG00000211890,ENSG00000211895,ENSG00000211899,ENSG00000211892
448	query_1	TRUE	6.92244456994878e-09	2162	391	84	0.214833759590793	0.0388529139685476	GO:0042802	GO:MF	identical protein binding	20212	5644	GO:0005515	IPI IEA,IPI IEA,IPI,IPI,IPI,IDA IEA,IPI,IEA,IDA IPI,IPI,IPI,IPI,IDA,IDA,IPI,IPI,IPI,IPI,IPI,IPI,IPI ISS IEA,IPI IBA IEA,IEA,IDA IPI,IPI,IPI,IDA IPI,IPI,IPI,IPI,IPI,IPI,IPI,IDA,IEA,IPI IEA,IPI,IDA IPI,IPI,IPI,IDA,IDA,IDA,IDA,IDA,IPI,IPI,IPI,IEA,IPI,IDA,IDA IPI,IPI,IPI,IDA,IDA IEA,IDA IPI,IPI,IPI IEA,IPI,IDA,IPI,IBA IEA,IEA,IDA IPI,IEA,IPI,IPI,IPI,IPI,IPI,IPI,ISS IEA,IPI IEA,IPI,IPI,IDA IPI ISS IEA…	ENSG00000108953,ENSG00000164924,ENSG00000163631,ENSG00000118271,ENSG00000127241,ENSG00000102879,ENSG00000149925,ENSG00000175899,ENSG00000130203,ENSG00000130402,ENSG00000117601,ENSG00000124942,ENSG00000067225,ENSG00000196924,ENSG00000167552,ENSG00000111640,ENSG00000000971,ENSG00000075624,ENSG00000184009,ENSG00000110799,ENSG00000118137,ENSG00000067057,ENSG00000171557,ENSG00000110244,ENSG00000088926…
449	query_1	TRUE	3.97827118647578e-08	28	391	9	0.0230179028132992	0.321428571428571	GO:0071814	GO:MF	protein-lipid complex binding	20212	8795	GO:0044877	IEA,IDA,ISS IEA,IEA,IDA,IDA,IDA IBA,IDA,IBA IEA	ENSG00000130203,ENSG00000144381,ENSG00000169174,ENSG00000118137,ENSG00000137801,ENSG00000100979,ENSG00000132693,ENSG00000140945,ENSG00000158874
450	query_1	TRUE	3.97827118647578e-08	28	391	9	0.0230179028132992	0.321428571428571	GO:0071813	GO:MF	lipoprotein particle binding	20212	8794	GO:0071814	IEA,IDA,ISS IEA,IEA,IDA,IDA,IDA IBA,IDA,IBA IEA	ENSG00000130203,ENSG00000144381,ENSG00000169174,ENSG00000118137,ENSG00000137801,ENSG00000100979,ENSG00000132693,ENSG00000140945,ENSG00000158874
451	query_1	TRUE	5.98061866046085e-08	363	391	27	0.0690537084398977	0.0743801652892562	GO:0046982	GO:MF	protein heterodimerization activity	20212	6271	GO:0046983	IPI,IDA,IEA,IEA,IEA,IEA,IEA,IEA,IDA,IDA,IEA,IEA,IEA,IEA,IEA,IEA,IEA,IEA,IEA,IEA,IEA,IEA,IEA,IEA,IEA,IPI,IPI	ENSG00000108953,ENSG00000186395,ENSG00000167552,ENSG00000196747,ENSG00000196866,ENSG00000274997,ENSG00000276368,ENSG00000246705,ENSG00000134389,ENSG00000167768,ENSG00000158406,ENSG00000276180,ENSG00000276966,ENSG00000277157,ENSG00000278637,ENSG00000278705,ENSG00000197903,ENSG00000234289,ENSG00000158373,ENSG00000180596,ENSG00000203814,ENSG00000275713,ENSG00000233822,ENSG00000273703,ENSG00000185130…
452	query_1	TRUE	1.32099700314005e-07	625	391	36	0.0920716112531969	0.0576	GO:0008233	GO:MF	peptidase activity	20212	1613	c("GO:0016787", "GO:0140096")	IDA IBA IEA,TAS IEA,IDA IMP TAS IEA,IBA TAS IEA,IDA IBA IEA,IEA,IDA IBA IEA,TAS NAS IEA,IEA,IBA IEA,IDA IMP IBA TAS IEA,IBA TAS IEA,IDA IBA IEA,IBA IEA,IBA,IBA TAS IEA,IDA IBA IEA,TAS IEA,IEA,IEA,TAS IEA,IDA IBA IEA,IBA TAS IEA,IDA IBA IEA,TAS IEA,IEA,IDA IBA IEA,IMP IBA TAS IEA,IDA NAS IEA,EXP IDA IBA TAS IEA,IDA IBA TAS IEA,IDA IBA TAS IEA,IBA TAS IEA,IDA IMP IBA NAS IEA,IDA IBA IEA,IBA IEA	ENSG00000127241,ENSG00000205403,ENSG00000126218,ENSG00000160323,ENSG00000169174,ENSG00000244255,ENSG00000150656,ENSG00000088926,ENSG00000126231,ENSG00000139178,ENSG00000122194,ENSG00000166825,ENSG00000198670,ENSG00000257017,ENSG00000073754,ENSG00000109758,ENSG00000131187,ENSG00000012223,ENSG00000159403,ENSG00000166278,ENSG00000164344,ENSG00000182326,ENSG00000080618,ENSG00000180210,ENSG00000197766…
453	query_1	TRUE	3.30853568789835e-07	6	391	5	0.0127877237851662	0.833333333333333	GO:0060228	GO:MF	phosphatidylcholine-sterol O-acyltransferase activator activity	20212	8385	GO:0008047	IDA IEA,IDA,IDA IBA,TAS,IDA	ENSG00000130203,ENSG00000118137,ENSG00000110244,ENSG00000130208,ENSG00000158874
454	query_1	TRUE	4.24379360773251e-07	36	391	9	0.0230179028132992	0.25	GO:0043394	GO:MF	proteoglycan binding	20212	5753	c("GO:0005515", "GO:0097367")	IDA IEA,IDA,IDA,TAS,IDA IBA,IDA,IPI,TAS,IDA	ENSG00000130203,ENSG00000000971,ENSG00000113905,ENSG00000137801,ENSG00000115414,ENSG00000105664,ENSG00000164733,ENSG00000123384,ENSG00000160339
455	query_1	TRUE	4.32682857634597e-07	11	391	6	0.0153452685421995	0.545454545454545	GO:0001851	GO:MF	complement component C3b binding	20212	259	c("GO:0001846", "GO:0001848")	IBA,IBA,IBA,IBA,IBA,IBA	ENSG00000000971,ENSG00000134389,ENSG00000116785,ENSG00000134365,ENSG00000244414,ENSG00000080910
456	query_1	TRUE	7.74723598727766e-07	113	391	14	0.0358056265984655	0.123893805309735	GO:0051082	GO:MF	unfolded protein binding	20212	7949	GO:0005515	IDA TAS NAS,IDA TAS NAS,ISS IC,IDA,TAS,IMP,TAS,IBA IEA,IBA IEA,TAS IEA,TAS,TAS,IBA,IBA	ENSG00000204388,ENSG00000204389,ENSG00000144381,ENSG00000109971,ENSG00000132703,ENSG00000120885,ENSG00000166794,ENSG00000166598,ENSG00000096384,ENSG00000179218,ENSG00000196262,ENSG00000044574,ENSG00000178607,ENSG00000090273
457	query_1	TRUE	1.04095788678998e-06	82	391	12	0.030690537084399	0.146341463414634	GO:0016209	GO:MF	antioxidant activity	20212	2733	GO:0003674	NAS,IDA,IDA,IEA,IDA IBA,IDA IBA IEA,IDA IBA TAS IEA,IDA IBA TAS IEA,IDA IEA,IDA IBA IEA,IDA IBA,IDA IBA	ENSG00000163631,ENSG00000130203,ENSG00000110244,ENSG00000257017,ENSG00000244734,ENSG00000121691,ENSG00000005381,ENSG00000117450,ENSG00000204444,ENSG00000211445,ENSG00000188536,ENSG00000206172
458	query_1	TRUE	1.04095788678998e-06	2063	391	75	0.191815856777494	0.0363548230731944	GO:0098772	GO:MF	molecular function regulator activity	20212	9183	GO:0003674	IDA,IDA IBA IEA,IDA,IEA,IEA,IDA IBA IEA,IDA IBA IEA,IDA IEA,IEA,NAS IEA,IEA,IBA TAS IEA,IEA,TAS IEA,TAS IEA,IEA,IDA IEA,TAS IEA,IDA,NAS,IBA IEA,IDA,TAS,IDA,ISS IBA IEA,IDA IBA,IDA,IBA IEA,TAS IEA,ISS,IDA ISS TAS IC IEA,IBA TAS IEA,IBA IEA,IDA,IDA,IDA IBA IEA,IBA TAS IEA,IEA,IDA IBA,TAS,IBA TAS IEA,IDA,IEA,IBA NAS IEA,IBA TAS NAS IEA,IDA IBA,IDA IBA IEA,TAS,IDA IBA TAS NAS IEA,TAS,IDA,IDA IBA NAS …	ENSG00000108953,ENSG00000188488,ENSG00000204389,ENSG00000118271,ENSG00000055957,ENSG00000175899,ENSG00000113889,ENSG00000130203,ENSG00000125730,ENSG00000117601,ENSG00000244731,ENSG00000196136,ENSG00000115380,ENSG00000055955,ENSG00000151655,ENSG00000224389,ENSG00000196924,ENSG00000106804,ENSG00000111640,ENSG00000178772,ENSG00000109272,ENSG00000169174,ENSG00000184500,ENSG00000118137,ENSG00000090512…
459	query_1	TRUE	1.04095788678998e-06	40	391	9	0.0230179028132992	0.225	GO:0050997	GO:MF	quaternary ammonium group binding	20212	7921	GO:0036094	IDA,IDA IBA,IDA IBA,IBA,IDA IBA,IDA,IDA,TAS,IDA IBA	ENSG00000188488,ENSG00000110244,ENSG00000087237,ENSG00000163931,ENSG00000100979,ENSG00000132465,ENSG00000211899,ENSG00000130208,ENSG00000158874
460	query_1	TRUE	1.31906720714645e-06	30	391	8	0.020460358056266	0.266666666666667	GO:0031210	GO:MF	phosphatidylcholine binding	20212	4098	c("GO:0005543", "GO:0043169", "GO:0050997")	IDA,IDA IBA,IDA IBA,IDA IBA,IDA,IDA,TAS,IDA IBA	ENSG00000188488,ENSG00000110244,ENSG00000087237,ENSG00000100979,ENSG00000132465,ENSG00000211899,ENSG00000130208,ENSG00000158874
461	query_1	TRUE	3.1598413906059e-06	23	391	7	0.0179028132992327	0.304347826086957	GO:0120020	GO:MF	cholesterol transfer activity	20212	10345	GO:0120015	IMP IBA,IEA,IDA IMP IEA,IDA,IDA IEA,ISS IEA,IDA IEA	ENSG00000084674,ENSG00000130203,ENSG00000118137,ENSG00000110244,ENSG00000087237,ENSG00000100979,ENSG00000158874
462	query_1	TRUE	4.2042495403794e-06	24	391	7	0.0179028132992327	0.291666666666667	GO:0050750	GO:MF	low-density lipoprotein particle receptor binding	20212	7905	GO:0070325	IPI IMP IBA,IDA IPI IBA NAS,IDA IPI IEA,IPI,TAS,IDA,IPI	ENSG00000084674,ENSG00000130203,ENSG00000169174,ENSG00000120885,ENSG00000142798,ENSG00000166598,ENSG00000132693
463	query_1	TRUE	4.2042495403794e-06	24	391	7	0.0179028132992327	0.291666666666667	GO:0120015	GO:MF	sterol transfer activity	20212	10341	c("GO:0015248", "GO:0120013")	IMP IBA,IEA,IDA IMP IEA,IDA,IDA IEA,ISS IEA,IDA IEA	ENSG00000084674,ENSG00000130203,ENSG00000118137,ENSG00000110244,ENSG00000087237,ENSG00000100979,ENSG00000158874
464	query_1	TRUE	8.57360083973298e-06	17	391	6	0.0153452685421995	0.352941176470588	GO:0034185	GO:MF	apolipoprotein binding	20212	4928	GO:0005515	IPI,ISS IEA,IPI,IPI,IDA IPI IBA,IPI	ENSG00000144381,ENSG00000169174,ENSG00000122194,ENSG00000198670,ENSG00000123384,ENSG00000213398
465	query_1	TRUE	1.44012328669104e-05	287	391	20	0.051150895140665	0.0696864111498258	GO:0030246	GO:MF	carbohydrate binding	20212	3858	GO:0005488	EXP,IDA,IMP IBA TAS IEA,IDA,IEA,IEA,IBA,IPI,IEA,IEA,IEA,IEA,IEA,EXP,TAS IEA,IMP,TAS IEA,IEA,IDA IEA,IDA IEA	ENSG00000055957,ENSG00000149925,ENSG00000188404,ENSG00000224389,ENSG00000018236,ENSG00000116690,ENSG00000067057,ENSG00000167768,ENSG00000109072,ENSG00000132703,ENSG00000136960,ENSG00000163815,ENSG00000088812,ENSG00000106927,ENSG00000179218,ENSG00000136872,ENSG00000142748,ENSG00000123454,ENSG00000160339,ENSG00000118004
466	query_1	TRUE	1.96184094848475e-05	2478	391	81	0.207161125319693	0.0326876513317191	GO:0016787	GO:MF	hydrolase activity	20212	2979	GO:0003824	IDA IBA TAS,IDA IBA TAS,IDA IBA IEA,ISS,TAS IEA,IDA IMP TAS IEA,IMP,IDA IEA,IEA,IBA TAS IEA,NAS,IEA,IEA,IDA TAS IEA,IDA IMP IBA TAS IEA,IEA,IDA IBA IEA,IEA,IDA IBA IEA,TAS NAS IEA,IDA IBA TAS IEA,IEA,IEA,IBA IEA,IEA,IDA IMP IBA TAS IEA,IBA TAS IEA,IBA TAS NAS IEA,IBA TAS IEA,IDA IBA IEA,IBA IEA,IBA,IBA TAS IEA,IDA IBA TAS IEA,IDA IBA IEA,TAS IEA,IEA,IEA,TAS IEA,IDA IBA IEA,IDA IBA TAS IEA,IBA TAS…	ENSG00000204388,ENSG00000204389,ENSG00000127241,ENSG00000144381,ENSG00000205403,ENSG00000126218,ENSG00000133742,ENSG00000123416,ENSG00000167552,ENSG00000160323,ENSG00000160862,ENSG00000075624,ENSG00000184009,ENSG00000161031,ENSG00000149177,ENSG00000110955,ENSG00000169174,ENSG00000244255,ENSG00000150656,ENSG00000088926,ENSG00000112293,ENSG00000111364,ENSG00000126231,ENSG00000139178,ENSG00000152234…
467	query_1	TRUE	2.62340103377477e-05	31	391	7	0.0179028132992327	0.225806451612903	GO:0140662	GO:MF	ATP-dependent protein folding chaperone	20212	10565	c("GO:0044183", "GO:0140657")	IEA,IEA,IEA,IEA,IEA,IEA,IEA	ENSG00000204388,ENSG00000204389,ENSG00000144381,ENSG00000109971,ENSG00000166598,ENSG00000096384,ENSG00000044574
468	query_1	TRUE	3.0511154699259e-05	6	391	4	0.010230179028133	0.666666666666667	GO:0004064	GO:MF	arylesterase activity	20212	556	GO:0052689	IMP,IDA IBA NAS IEA,IDA IBA NAS IEA,IDA IBA	ENSG00000133742,ENSG00000005421,ENSG00000105852,ENSG00000101474
469	query_1	TRUE	4.57962179678739e-05	841	391	37	0.0946291560102302	0.0439952437574316	GO:0008289	GO:MF	lipid binding	20212	1643	GO:0005488	IDA,IEA,IDA NAS IEA,IDA,IDA IEA,IDA IEA,IDA,IEA,TAS,IBA,IDA IEA,IDA IMP IBA IEA,IDA IBA TAS IEA,IDA IBA IEA,IDA,IDA,IDA IBA IEA,IMP,IBA,IDA IBA IEA,IDA,IDA IBA IC IEA,IDA,IDA,IDA IBA IEA,IDA IBA IEA,IDA,IBA IEA,IDA IEA,IDA IBA TAS,IDA,IDA IBA,EXP,IDA IMP ISS IBA IEA,IDA IBA,IDA IBA IEA,IDA	ENSG00000188488,ENSG00000137076,ENSG00000163631,ENSG00000084674,ENSG00000130203,ENSG00000144381,ENSG00000126218,ENSG00000176919,ENSG00000188404,ENSG00000148180,ENSG00000118137,ENSG00000110244,ENSG00000145321,ENSG00000087237,ENSG00000137801,ENSG00000091583,ENSG00000100979,ENSG00000012223,ENSG00000164047,ENSG00000189058,ENSG00000132465,ENSG00000110245,ENSG00000211899,ENSG00000180210,ENSG00000100342…
470	query_1	TRUE	7.06085012258892e-05	50	391	8	0.020460358056266	0.16	GO:0005044	GO:MF	scavenger receptor activity	20212	1258	GO:0038024	IEA,IEA,TAS IEA,IEA,IEA,IEA,TAS,TAS NAS IEA	ENSG00000205403,ENSG00000116690,ENSG00000108679,ENSG00000109072,ENSG00000073754,ENSG00000136960,ENSG00000123384,ENSG00000177575
471	query_1	TRUE	7.27416158527063e-05	24	391	6	0.0153452685421995	0.25	GO:0019865	GO:MF	immunoglobulin binding	20212	3719	GO:0044877	IDA,IDA,IDA,IMP IEA,IEA,IDA	ENSG00000110799,ENSG00000113905,ENSG00000106927,ENSG00000132465,ENSG00000203747,ENSG00000162896
472	query_1	TRUE	7.28498378700404e-05	724	391	33	0.0843989769820972	0.0455801104972376	GO:0042803	GO:MF	protein homodimerization activity	20212	5645	c("GO:0042802", "GO:0046983")	IPI,IDA,IPI,IPI,IDA,IDA,ISS,IDA,IDA,IPI,IDA,IPI,IDA,IDA,IDA,IDA,IPI,IPI,IDA,IDA,IDA,IDA IEA,IDA,IPI,IDA,IBA,IDA,ISS IEA,IPI,IDA IPI ISS IEA,ISS,IDA,IDA	ENSG00000127241,ENSG00000102879,ENSG00000130203,ENSG00000130402,ENSG00000067225,ENSG00000196924,ENSG00000118137,ENSG00000110244,ENSG00000100345,ENSG00000137801,ENSG00000163931,ENSG00000106927,ENSG00000132465,ENSG00000074800,ENSG00000111669,ENSG00000214274,ENSG00000116560,ENSG00000167711,ENSG00000122694,ENSG00000096384,ENSG00000005421,ENSG00000072110,ENSG00000121691,ENSG00000181092,ENSG00000105852…
473	query_1	TRUE	8.33256467114754e-05	37	391	7	0.0179028132992327	0.189189189189189	GO:0015248	GO:MF	sterol transporter activity	20212	2437	GO:0005319	IMP IBA,IEA,IDA IMP IEA,IDA,IDA IEA,ISS IEA,IDA IEA	ENSG00000084674,ENSG00000130203,ENSG00000118137,ENSG00000110244,ENSG00000087237,ENSG00000100979,ENSG00000158874
474	query_1	TRUE	9.81545849028385e-05	3	391	3	0.00767263427109974	1	GO:0070653	GO:MF	high-density lipoprotein particle receptor binding	20212	8695	GO:0070325	IPI IBA,IPI IBA,IPI IBA	ENSG00000118137,ENSG00000110245,ENSG00000158874
475	query_1	TRUE	0.000121955184681772	8	391	4	0.010230179028133	0.5	GO:0001849	GO:MF	complement component C1q complex binding	20212	257	c("GO:0001846", "GO:0001848", "GO:0044877")	IDA,IDA IBA,IPI TAS,IDA IBA	ENSG00000244731,ENSG00000132703,ENSG00000179218,ENSG00000132693
476	query_1	TRUE	0.00012784842759998	16	391	5	0.0127877237851662	0.3125	GO:0030169	GO:MF	low-density lipoprotein particle binding	20212	3844	GO:0071813	ISS IEA,IDA,IDA,IDA IBA,IDA	ENSG00000169174,ENSG00000137801,ENSG00000100979,ENSG00000132693,ENSG00000140945
477	query_1	TRUE	0.000164413786458337	135	391	12	0.030690537084399	0.0888888888888889	GO:0051087	GO:MF	protein-folding chaperone binding	20212	7950	GO:0005515	IPI,IPI IBA,IPI,IDA,IPI,IPI,IPI,ISS,TAS,TAS,IEA,IPI	ENSG00000163631,ENSG00000144381,ENSG00000047457,ENSG00000110799,ENSG00000171564,ENSG00000122194,ENSG00000109971,ENSG00000120885,ENSG00000179218,ENSG00000044574,ENSG00000072274,ENSG00000178607
478	query_1	TRUE	0.000235186710715215	18	391	5	0.0127877237851662	0.277777777777778	GO:0043395	GO:MF	heparan sulfate proteoglycan binding	20212	5754	c("GO:0043394", "GO:1901681")	IDA IEA,IDA,IDA,IDA,TAS	ENSG00000130203,ENSG00000000971,ENSG00000113905,ENSG00000105664,ENSG00000123384
479	query_1	TRUE	0.000244346323730586	60	391	8	0.020460358056266	0.133333333333333	GO:0044183	GO:MF	protein folding chaperone	20212	5985	GO:0003674	IDA IBA IEA,IDA IBA IEA,IEA,IBA IEA,IEA,IEA,TAS,IBA IEA	ENSG00000204388,ENSG00000204389,ENSG00000144381,ENSG00000109971,ENSG00000166598,ENSG00000096384,ENSG00000179218,ENSG00000044574
480	query_1	TRUE	0.000320932364198485	2304	391	72	0.184143222506394	0.03125	GO:0097367	GO:MF	carbohydrate derivative binding	20212	9101	GO:0005488	TAS IEA,IDA IEA,IDA IEA,IDA,IDA IEA,NAS,IDA IEA,IDA IEA,IDA,IEA,IDA,IEA,IBA TAS,IDA IBA IEA,IBA IEA,IDA,IEA,IEA,IDA IBA,IEA,IEA,IBA IEA,IEA,IDA IBA IEA,IEA,IDA IEA,ISS IBA IEA,IDA TAS IEA,IDA IEA,IEA,IDA IBA NAS IEA,IDA,NAS,IDA IEA,ISS IEA,IEA,IDA,IDA IMP IEA,IBA,IDA,IDA,IDA,IDA IEA,IDA,IEA,IEA,IEA,TAS,TAS IEA,IDA IMP IBA IEA,IEA,IDA,IEA,IDA IBA,IBA,IEA,IDA,IPI,TAS,IDA,IDA IMP ISS IBA IEA,IDA IEA…	ENSG00000188488,ENSG00000204388,ENSG00000204389,ENSG00000055957,ENSG00000084674,ENSG00000113889,ENSG00000130203,ENSG00000144381,ENSG00000130402,ENSG00000117601,ENSG00000151655,ENSG00000067225,ENSG00000188404,ENSG00000123416,ENSG00000167552,ENSG00000000971,ENSG00000075624,ENSG00000184009,ENSG00000161031,ENSG00000109272,ENSG00000110955,ENSG00000067057,ENSG00000088926,ENSG00000113905,ENSG00000111364…
481	query_1	TRUE	0.000350460293634507	2103	391	67	0.171355498721228	0.0318592486923443	GO:0019899	GO:MF	enzyme binding	20212	3728	GO:0005515	IPI IEA,IPI,IPI,IPI IBA,IPI IBA,IPI IBA,IPI,IPI,IPI,IPI,IPI,IPI,IDA IPI IEA,IPI,IPI IEA,IPI IBA,IPI IBA,IPI,IPI,IDA IPI,IPI,IPI,IEA,IPI IEA,IPI,IPI,IPI,IBA,IPI,IPI IEA,IDA,IPI,IPI,IDA ISS IBA IEA,IPI,IPI,ISS IEA,IPI,IEA,IPI,IEA,IDA,IPI,IEA,IPI IEA,IPI IEA,IPI,IBA IEA,IPI,IDA,IPI,IEA,IPI,IPI,NAS,IBA,IPI,IEA,IPI IBA,IEA,IPI,IDA,IPI,IEA,IPI,IPI,IPI	ENSG00000108953,ENSG00000164924,ENSG00000188488,ENSG00000204388,ENSG00000204389,ENSG00000175899,ENSG00000084674,ENSG00000130203,ENSG00000144381,ENSG00000117601,ENSG00000136167,ENSG00000188404,ENSG00000196924,ENSG00000123416,ENSG00000148180,ENSG00000075624,ENSG00000184009,ENSG00000196747,ENSG00000149177,ENSG00000110799,ENSG00000118137,ENSG00000168298,ENSG00000152234,ENSG00000122194,ENSG00000137801…
482	query_1	TRUE	0.000491630831354154	11	391	4	0.010230179028133	0.363636363636364	GO:0008035	GO:MF	high-density lipoprotein particle binding	20212	1529	GO:0071813	IDA,IEA,IDA,IBA IEA	ENSG00000144381,ENSG00000118137,ENSG00000100979,ENSG00000158874
483	query_1	TRUE	0.000600389541420639	35	391	6	0.0153452685421995	0.171428571428571	GO:0004869	GO:MF	cysteine-type endopeptidase inhibitor activity	20212	1137	GO:0004866	IDA IBA IEA,IEA,IEA,IDA IBA IEA,IDA,IEA	ENSG00000113889,ENSG00000090512,ENSG00000113905,ENSG00000101439,ENSG00000012223,ENSG00000145192
484	query_1	TRUE	0.000600389541420639	88	391	9	0.0230179028132992	0.102272727272727	GO:0038024	GO:MF	cargo receptor activity	20212	5507	GO:0003674	IEA,IEA,TAS IEA,IEA,IEA,IEA,IMP ISS IBA TAS NAS,IDA TAS NAS IC IEA,TAS NAS IEA	ENSG00000205403,ENSG00000116690,ENSG00000108679,ENSG00000109072,ENSG00000073754,ENSG00000136960,ENSG00000123384,ENSG00000072274,ENSG00000177575
485	query_1	TRUE	0.000882788300886244	54	391	7	0.0179028132992327	0.12962962962963	GO:0120013	GO:MF	lipid transfer activity	20212	10339	GO:0005319	IMP IBA,IEA,IDA IMP IEA,IDA,IDA IEA,IDA IMP ISS IBA IEA,IDA IEA	ENSG00000084674,ENSG00000130203,ENSG00000118137,ENSG00000110244,ENSG00000087237,ENSG00000100979,ENSG00000158874
486	query_1	TRUE	0.000882788300886244	54	391	7	0.0179028132992327	0.12962962962963	GO:0004601	GO:MF	peroxidase activity	20212	915	c("GO:0016209", "GO:0016684")	IDA IBA,IDA IBA IEA,IDA IBA TAS IEA,IDA IBA TAS IEA,IDA IBA IEA,IDA IBA,IDA IBA	ENSG00000244734,ENSG00000121691,ENSG00000005381,ENSG00000117450,ENSG00000211445,ENSG00000188536,ENSG00000206172
487	query_1	TRUE	5.22251731625473e-14	59	156	21	0.134615384615385	0.355932203389831	HP:0005339	HP	Abnormality of complement system	4958	3627	HP:0005368	HP,HP,HP,HP,HP,HP,HP,HP,HP,HP,HP,HP,HP,HP,HP,HP,HP,HP,HP,HP,HP	ENSG00000112936,ENSG00000125730,ENSG00000205403,ENSG00000244731,ENSG00000224389,ENSG00000113600,ENSG00000106804,ENSG00000000971,ENSG00000157131,ENSG00000039537,ENSG00000116785,ENSG00000126759,ENSG00000021852,ENSG00000182326,ENSG00000149131,ENSG00000173372,ENSG00000173369,ENSG00000197766,ENSG00000159189,ENSG00000244414,ENSG00000009724
488	query_1	TRUE	2.84563221547673e-12	56	156	19	0.121794871794872	0.339285714285714	HP:0004431	HP	Complement deficiency	4958	3110	HP:0005339	HP,HP,HP,HP,HP,HP,HP,HP,HP,HP,HP,HP,HP,HP,HP,HP,HP,HP,HP	ENSG00000112936,ENSG00000125730,ENSG00000205403,ENSG00000244731,ENSG00000224389,ENSG00000113600,ENSG00000106804,ENSG00000000971,ENSG00000157131,ENSG00000039537,ENSG00000116785,ENSG00000021852,ENSG00000149131,ENSG00000173372,ENSG00000173369,ENSG00000197766,ENSG00000159189,ENSG00000244414,ENSG00000009724
489	query_1	TRUE	1.01960172685566e-09	8	156	8	0.0512820512820513	1	HP:0011884	HP	Abnormal umbilical stump bleeding	4958	8280	HP:0001892	HP,HP,HP,HP,HP,HP,HP,HP	ENSG00000126218,ENSG00000171564,ENSG00000171557,ENSG00000143278,ENSG00000124491,ENSG00000180210,ENSG00000167711,ENSG00000171560
490	query_1	TRUE	3.49440961324237e-08	142	156	23	0.147435897435897	0.161971830985915	HP:0003256	HP	Abnormality of the coagulation cascade	4958	2351	HP:0001928	HP,HP,HP,HP,HP,HP,HP,HP,HP,HP,HP,HP,HP,HP,HP,HP,HP,HP,HP,HP,HP,HP,HP	ENSG00000113889,ENSG00000205403,ENSG00000126218,ENSG00000117601,ENSG00000198734,ENSG00000196924,ENSG00000000971,ENSG00000110799,ENSG00000184500,ENSG00000171564,ENSG00000171557,ENSG00000088926,ENSG00000113905,ENSG00000122194,ENSG00000143278,ENSG00000131187,ENSG00000124491,ENSG00000180210,ENSG00000173531,ENSG00000171560,ENSG00000115718,ENSG00000136872,ENSG00000101981
491	query_1	TRUE	3.49440961324237e-08	573	156	48	0.307692307692308	0.0837696335078534	HP:0011276	HP	Vascular skin abnormality	4958	7684	c("HP:0002597", "HP:0011354")	HP,HP,HP,HP,HP,HP,HP,HP,HP,HP,HP,HP,HP,HP,HP,HP,HP,HP,HP,HP,HP,HP,HP,HP,HP,HP,HP,HP,HP,HP,HP,HP,HP,HP,HP,HP,HP,HP,HP,HP,HP,HP,HP,HP,HP,HP,HP,HP	ENSG00000127241,ENSG00000113889,ENSG00000130203,ENSG00000126218,ENSG00000244731,ENSG00000198734,ENSG00000186395,ENSG00000196924,ENSG00000148180,ENSG00000000971,ENSG00000110799,ENSG00000184500,ENSG00000171564,ENSG00000171557,ENSG00000186847,ENSG00000100345,ENSG00000122194,ENSG00000116785,ENSG00000167768,ENSG00000186081,ENSG00000172867,ENSG00000168477,ENSG00000143278,ENSG00000131187,ENSG00000124491…
492	query_1	TRUE	6.48442123953611e-08	15	156	9	0.0576923076923077	0.6	HP:0001934	HP	Persistent bleeding after trauma	4958	1404	HP:0001892	HP,HP,HP,HP,HP,HP,HP,HP,HP	ENSG00000198734,ENSG00000110799,ENSG00000171564,ENSG00000171557,ENSG00000143278,ENSG00000124491,ENSG00000167711,ENSG00000171560,ENSG00000101981
493	query_1	TRUE	6.7842855425482e-08	253	156	30	0.192307692307692	0.118577075098814	HP:0001933	HP	Subcutaneous hemorrhage	4958	1403	c("HP:0001892", "HP:0011276")	HP,HP,HP,HP,HP,HP,HP,HP,HP,HP,HP,HP,HP,HP,HP,HP,HP,HP,HP,HP,HP,HP,HP,HP,HP,HP,HP,HP,HP,HP	ENSG00000130203,ENSG00000126218,ENSG00000244731,ENSG00000198734,ENSG00000196924,ENSG00000148180,ENSG00000000971,ENSG00000110799,ENSG00000184500,ENSG00000171564,ENSG00000171557,ENSG00000100345,ENSG00000116785,ENSG00000168477,ENSG00000143278,ENSG00000124491,ENSG00000159403,ENSG00000166278,ENSG00000182326,ENSG00000180210,ENSG00000107796,ENSG00000167711,ENSG00000171560,ENSG00000115718,ENSG00000179218…
494	query_1	TRUE	8.88133458150639e-08	21	156	10	0.0641025641025641	0.476190476190476	HP:0006298	HP	Prolonged bleeding after dental extraction	4958	4126	HP:0011890	HP,HP,HP,HP,HP,HP,HP,HP,HP,HP	ENSG00000126218,ENSG00000198734,ENSG00000110799,ENSG00000171564,ENSG00000171557,ENSG00000088926,ENSG00000143278,ENSG00000124491,ENSG00000180210,ENSG00000171560
495	query_1	TRUE	1.24090984981741e-07	214	156	27	0.173076923076923	0.126168224299065	HP:0001928	HP	Abnormality of coagulation	4958	1399	HP:0001871	HP,HP,HP,HP,HP,HP,HP,HP,HP,HP,HP,HP,HP,HP,HP,HP,HP,HP,HP,HP,HP,HP,HP,HP,HP,HP,HP	ENSG00000113889,ENSG00000205403,ENSG00000126218,ENSG00000117601,ENSG00000198734,ENSG00000196924,ENSG00000000971,ENSG00000110799,ENSG00000184500,ENSG00000171564,ENSG00000171557,ENSG00000088926,ENSG00000113905,ENSG00000122194,ENSG00000143278,ENSG00000131187,ENSG00000124491,ENSG00000164344,ENSG00000180210,ENSG00000167711,ENSG00000173531,ENSG00000171560,ENSG00000115718,ENSG00000136872,ENSG00000244734…
496	query_1	TRUE	1.63042001159415e-07	17	156	9	0.0576923076923077	0.529411764705882	HP:0005261	HP	Joint hemorrhage	4958	3571	c("HP:0001367", "HP:0011029")	HP,HP,HP,HP,HP,HP,HP,HP,HP	ENSG00000126218,ENSG00000198734,ENSG00000110799,ENSG00000088926,ENSG00000143278,ENSG00000124491,ENSG00000180210,ENSG00000167711,ENSG00000101981
497	query_1	TRUE	1.63042001159415e-07	528	156	44	0.282051282051282	0.0833333333333333	HP:0001892	HP	Abnormal bleeding	4958	1372	HP:0001871	HP,HP,HP,HP,HP,HP,HP,HP,HP,HP,HP,HP,HP,HP,HP,HP,HP,HP,HP,HP,HP,HP,HP,HP,HP,HP,HP,HP,HP,HP,HP,HP,HP,HP,HP,HP,HP,HP,HP,HP,HP,HP,HP,HP	ENSG00000130203,ENSG00000205403,ENSG00000126218,ENSG00000244731,ENSG00000198734,ENSG00000115380,ENSG00000196924,ENSG00000146701,ENSG00000148180,ENSG00000000971,ENSG00000110799,ENSG00000184500,ENSG00000171564,ENSG00000171557,ENSG00000088926,ENSG00000100345,ENSG00000116785,ENSG00000167768,ENSG00000101439,ENSG00000115414,ENSG00000168477,ENSG00000143278,ENSG00000131187,ENSG00000124491,ENSG00000159403…
498	query_1	TRUE	2.79618953435437e-07	6	156	6	0.0384615384615385	1	HP:0033057	HP	Decreased circulating terminal complement component concentration	4958	13046	HP:0004431	HP,HP,HP,HP,HP,HP	ENSG00000112936,ENSG00000113600,ENSG00000106804,ENSG00000157131,ENSG00000039537,ENSG00000021852
499	query_1	TRUE	2.92077418368071e-07	1442	156	81	0.519230769230769	0.0561719833564494	HP:0001871	HP	Abnormality of blood and blood-forming tissues	4958	1352	HP:0000118	HP,HP,HP,HP,HP,HP,HP,HP,HP,HP,HP,HP,HP,HP,HP,HP,HP,HP,HP,HP,HP,HP,HP,HP,HP,HP,HP,HP,HP,HP,HP,HP,HP,HP,HP,HP,HP,HP,HP,HP,HP,HP,HP,HP,HP,HP,HP,HP,HP,HP,HP,HP,HP,HP,HP,HP,HP,HP,HP,HP,HP,HP,HP,HP,HP,HP,HP,HP,HP,HP,HP,HP,HP,HP,HP,HP,HP,HP,HP,HP,HP	ENSG00000163631,ENSG00000118271,ENSG00000102879,ENSG00000149925,ENSG00000084674,ENSG00000113889,ENSG00000130203,ENSG00000125730,ENSG00000205403,ENSG00000126218,ENSG00000130402,ENSG00000117601,ENSG00000244731,ENSG00000198734,ENSG00000115380,ENSG00000091513,ENSG00000047457,ENSG00000224389,ENSG00000196924,ENSG00000146701,ENSG00000148180,ENSG00000160323,ENSG00000000971,ENSG00000110799,ENSG00000184500…
500	query_1	TRUE	6.65542214982799e-07	203	156	25	0.16025641025641	0.123152709359606	HP:0001977	HP	Abnormal thrombosis	4958	1442	HP:0001871	HP,HP,HP,HP,HP,HP,HP,HP,HP,HP,HP,HP,HP,HP,HP,HP,HP,HP,HP,HP,HP,HP,HP,HP,HP	ENSG00000118271,ENSG00000205403,ENSG00000117601,ENSG00000244731,ENSG00000198734,ENSG00000000971,ENSG00000184500,ENSG00000171564,ENSG00000171557,ENSG00000113905,ENSG00000100345,ENSG00000122194,ENSG00000131187,ENSG00000124491,ENSG00000046604,ENSG00000180210,ENSG00000148702,ENSG00000171560,ENSG00000115718,ENSG00000179218,ENSG00000244734,ENSG00000101981,ENSG00000099937,ENSG00000117450,ENSG00000155657
501	query_1	TRUE	1.29486504819494e-06	21	156	9	0.0576923076923077	0.428571428571429	HP:0002625	HP	Deep venous thrombosis	4958	1898	HP:0004936	HP,HP,HP,HP,HP,HP,HP,HP,HP	ENSG00000117601,ENSG00000198734,ENSG00000184500,ENSG00000124491,ENSG00000180210,ENSG00000148702,ENSG00000115718,ENSG00000101981,ENSG00000099937
502	query_1	TRUE	1.4298850480302e-06	7	156	6	0.0384615384615385	0.857142857142857	HP:0025574	HP	Macular hemorrhage	4958	9990	c("HP:0000573", "HP:0001103")	HP,HP,HP,HP,HP,HP	ENSG00000130203,ENSG00000205403,ENSG00000115380,ENSG00000000971,ENSG00000116785,ENSG00000244414
503	query_1	TRUE	2.7878695514203e-06	30	156	10	0.0641025641025641	0.333333333333333	HP:0011890	HP	Prolonged bleeding following procedure	4958	8286	HP:0001892	HP,HP,HP,HP,HP,HP,HP,HP,HP,HP	ENSG00000126218,ENSG00000198734,ENSG00000110799,ENSG00000171564,ENSG00000171557,ENSG00000088926,ENSG00000143278,ENSG00000124491,ENSG00000180210,ENSG00000171560
504	query_1	TRUE	4.69145014222901e-06	8	156	6	0.0384615384615385	0.75	HP:0005305	HP	Cerebral venous thrombosis	4958	3601	HP:0004936	HP,HP,HP,HP,HP,HP	ENSG00000117601,ENSG00000184500,ENSG00000124491,ENSG00000180210,ENSG00000148702,ENSG00000115718
505	query_1	TRUE	4.69145014222901e-06	8	156	6	0.0384615384615385	0.75	HP:0030499	HP	Macular drusen	4958	10611	c("HP:0011510", "HP:0030500")	HP,HP,HP,HP,HP,HP	ENSG00000130203,ENSG00000205403,ENSG00000115380,ENSG00000000971,ENSG00000116785,ENSG00000244414
506	query_1	TRUE	4.84830106579792e-06	315	156	30	0.192307692307692	0.0952380952380952	HP:0005368	HP	Abnormality of humoral immunity	4958	3647	HP:0010978	HP,HP,HP,HP,HP,HP,HP,HP,HP,HP,HP,HP,HP,HP,HP,HP,HP,HP,HP,HP,HP,HP,HP,HP,HP,HP,HP,HP,HP,HP	ENSG00000163631,ENSG00000102879,ENSG00000112936,ENSG00000125730,ENSG00000205403,ENSG00000244731,ENSG00000224389,ENSG00000113600,ENSG00000196924,ENSG00000106804,ENSG00000000971,ENSG00000157131,ENSG00000039537,ENSG00000186847,ENSG00000116785,ENSG00000186081,ENSG00000126759,ENSG00000021852,ENSG00000182326,ENSG00000149131,ENSG00000171403,ENSG00000173372,ENSG00000173369,ENSG00000197766,ENSG00000173531…
507	query_1	TRUE	5.00283928849748e-06	5	156	5	0.032051282051282	1	HP:0025434	HP	Reduced hemolytic complement activity	4958	9864	HP:0005339	HP,HP,HP,HP,HP	ENSG00000244731,ENSG00000106804,ENSG00000039537,ENSG00000149131,ENSG00000173369
508	query_1	TRUE	5.00283928849748e-06	5	156	5	0.032051282051282	1	HP:0005356	HP	Decreased circulating complement factor I concentration	4958	3640	HP:0004431	HP,HP,HP,HP,HP	ENSG00000205403,ENSG00000000971,ENSG00000116785,ENSG00000173372,ENSG00000244414
509	query_1	TRUE	5.60983584009738e-06	84	156	15	0.0961538461538462	0.178571428571429	HP:0004936	HP	Venous thrombosis	4958	3374	HP:0001977	HP,HP,HP,HP,HP,HP,HP,HP,HP,HP,HP,HP,HP,HP,HP	ENSG00000117601,ENSG00000244731,ENSG00000198734,ENSG00000184500,ENSG00000171564,ENSG00000171557,ENSG00000124491,ENSG00000180210,ENSG00000148702,ENSG00000171560,ENSG00000115718,ENSG00000179218,ENSG00000244734,ENSG00000101981,ENSG00000099937
510	query_1	TRUE	6.19258135021519e-06	13	156	7	0.0448717948717949	0.538461538461538	HP:0030137	HP	Prolonged bleeding following circumcision	4958	10272	HP:0011890	HP,HP,HP,HP,HP,HP,HP	ENSG00000198734,ENSG00000171564,ENSG00000171557,ENSG00000143278,ENSG00000124491,ENSG00000180210,ENSG00000171560
511	query_1	TRUE	1.38543126352946e-05	333	156	30	0.192307692307692	0.0900900900900901	HP:0011029	HP	Internal hemorrhage	4958	7445	c("HP:0001892", "HP:0011028")	HP,HP,HP,HP,HP,HP,HP,HP,HP,HP,HP,HP,HP,HP,HP,HP,HP,HP,HP,HP,HP,HP,HP,HP,HP,HP,HP,HP,HP,HP	ENSG00000130203,ENSG00000205403,ENSG00000126218,ENSG00000244731,ENSG00000198734,ENSG00000115380,ENSG00000196924,ENSG00000146701,ENSG00000000971,ENSG00000110799,ENSG00000184500,ENSG00000171564,ENSG00000171557,ENSG00000088926,ENSG00000116785,ENSG00000101439,ENSG00000115414,ENSG00000168477,ENSG00000143278,ENSG00000124491,ENSG00000180210,ENSG00000107796,ENSG00000167711,ENSG00000171560,ENSG00000115718…
512	query_1	TRUE	1.47593055139975e-05	67	156	13	0.0833333333333333	0.194029850746269	HP:0001342	HP	Cerebral hemorrhage	4958	1016	HP:0002170	HP,HP,HP,HP,HP,HP,HP,HP,HP,HP,HP,HP,HP	ENSG00000205403,ENSG00000196924,ENSG00000146701,ENSG00000000971,ENSG00000184500,ENSG00000171564,ENSG00000171557,ENSG00000101439,ENSG00000115414,ENSG00000143278,ENSG00000124491,ENSG00000171560,ENSG00000091483
513	query_1	TRUE	1.47593055139975e-05	56	156	12	0.0769230769230769	0.214285714285714	HP:0000225	HP	Gingival bleeding	4958	191	c("HP:0000168", "HP:0001892")	HP,HP,HP,HP,HP,HP,HP,HP,HP,HP,HP,HP	ENSG00000126218,ENSG00000198734,ENSG00000171564,ENSG00000171557,ENSG00000143278,ENSG00000124491,ENSG00000159403,ENSG00000182326,ENSG00000180210,ENSG00000167711,ENSG00000171560,ENSG00000121691
514	query_1	TRUE	1.56679600163622e-05	21	156	8	0.0512820512820513	0.380952380952381	HP:0003138	HP	Increased blood urea nitrogen	4958	2259	c("HP:0002157", "HP:0031970")	HP,HP,HP,HP,HP,HP,HP,HP	ENSG00000125730,ENSG00000205403,ENSG00000160323,ENSG00000000971,ENSG00000110955,ENSG00000116785,ENSG00000123454,ENSG00000244414
515	query_1	TRUE	2.21930223750187e-05	6	156	5	0.032051282051282	0.833333333333333	HP:0003216	HP	Generalized amyloid deposition	4958	2320	HP:0011034	HP,HP,HP,HP,HP	ENSG00000148180,ENSG00000118137,ENSG00000101439,ENSG00000090382,ENSG00000171560
516	query_1	TRUE	2.23703026716251e-05	22	156	8	0.0512820512820513	0.363636363636364	HP:0011506	HP	Choroidal neovascularization	4958	7908	c("HP:0001103", "HP:0025568")	HP,HP,HP,HP,HP,HP,HP,HP	ENSG00000130203,ENSG00000205403,ENSG00000115380,ENSG00000000971,ENSG00000116785,ENSG00000163815,ENSG00000077942,ENSG00000244414
517	query_1	TRUE	2.95069836626716e-05	16	156	7	0.0448717948717949	0.4375	HP:0005575	HP	Hemolytic-uremic syndrome	4958	3764	HP:0012211	HP,HP,HP,HP,HP,HP,HP	ENSG00000125730,ENSG00000205403,ENSG00000160323,ENSG00000000971,ENSG00000116785,ENSG00000117450,ENSG00000244414
518	query_1	TRUE	3.1304723690245e-05	23	156	8	0.0512820512820513	0.347826086956522	HP:0031970	HP	Abnormal blood urea nitrogen concentration	4958	11999	HP:0004364	HP,HP,HP,HP,HP,HP,HP,HP	ENSG00000125730,ENSG00000205403,ENSG00000160323,ENSG00000000971,ENSG00000110955,ENSG00000116785,ENSG00000123454,ENSG00000244414
519	query_1	TRUE	3.92066387055386e-05	11	156	6	0.0384615384615385	0.545454545454545	HP:0004418	HP	Thrombophlebitis	4958	3099	HP:0004936	HP,HP,HP,HP,HP,HP	ENSG00000117601,ENSG00000184500,ENSG00000124491,ENSG00000180210,ENSG00000148702,ENSG00000115718
520	query_1	TRUE	3.92066387055386e-05	174	156	20	0.128205128205128	0.114942528735632	HP:0000978	HP	Bruising susceptibility	4958	767	HP:0001933	HP,HP,HP,HP,HP,HP,HP,HP,HP,HP,HP,HP,HP,HP,HP,HP,HP,HP,HP,HP	ENSG00000126218,ENSG00000198734,ENSG00000196924,ENSG00000148180,ENSG00000110799,ENSG00000171564,ENSG00000171557,ENSG00000100345,ENSG00000168477,ENSG00000143278,ENSG00000124491,ENSG00000159403,ENSG00000182326,ENSG00000180210,ENSG00000107796,ENSG00000167711,ENSG00000171560,ENSG00000179218,ENSG00000188536,ENSG00000206172
521	query_1	TRUE	3.92066387055386e-05	62	156	12	0.0769230769230769	0.193548387096774	HP:0010990	HP	Abnormality of the common coagulation pathway	4958	7408	HP:0003256	HP,HP,HP,HP,HP,HP,HP,HP,HP,HP,HP,HP	ENSG00000205403,ENSG00000126218,ENSG00000117601,ENSG00000198734,ENSG00000000971,ENSG00000171564,ENSG00000171557,ENSG00000113905,ENSG00000122194,ENSG00000143278,ENSG00000124491,ENSG00000171560
522	query_1	TRUE	4.25298956649122e-05	356	156	30	0.192307692307692	0.0842696629213483	HP:0011028	HP	Abnormality of blood circulation	4958	7444	HP:0011025	HP,HP,HP,HP,HP,HP,HP,HP,HP,HP,HP,HP,HP,HP,HP,HP,HP,HP,HP,HP,HP,HP,HP,HP,HP,HP,HP,HP,HP,HP	ENSG00000130203,ENSG00000205403,ENSG00000126218,ENSG00000244731,ENSG00000198734,ENSG00000115380,ENSG00000196924,ENSG00000146701,ENSG00000000971,ENSG00000110799,ENSG00000184500,ENSG00000171564,ENSG00000171557,ENSG00000088926,ENSG00000116785,ENSG00000101439,ENSG00000115414,ENSG00000168477,ENSG00000143278,ENSG00000124491,ENSG00000180210,ENSG00000107796,ENSG00000167711,ENSG00000171560,ENSG00000115718…
523	query_1	TRUE	5.13608270645803e-05	1055	156	60	0.384615384615385	0.0568720379146919	HP:0011354	HP	Generalized abnormality of skin	4958	7760	HP:0011121	HP,HP,HP,HP,HP,HP,HP,HP,HP,HP,HP,HP,HP,HP,HP,HP,HP,HP,HP,HP,HP,HP,HP,HP,HP,HP,HP,HP,HP,HP,HP,HP,HP,HP,HP,HP,HP,HP,HP,HP,HP,HP,HP,HP,HP,HP,HP,HP,HP,HP,HP,HP,HP,HP,HP,HP,HP,HP,HP,HP	ENSG00000127241,ENSG00000149925,ENSG00000113889,ENSG00000130203,ENSG00000205403,ENSG00000126218,ENSG00000244731,ENSG00000198734,ENSG00000224389,ENSG00000186395,ENSG00000196924,ENSG00000146701,ENSG00000148180,ENSG00000160323,ENSG00000000971,ENSG00000110799,ENSG00000184500,ENSG00000171564,ENSG00000171557,ENSG00000186847,ENSG00000100345,ENSG00000122194,ENSG00000116785,ENSG00000167768,ENSG00000186081…
524	query_1	TRUE	5.6292214593415e-05	7	156	5	0.032051282051282	0.714285714285714	HP:0005430	HP	Recurrent Neisserial infections	4958	3678	HP:0005420	HP,HP,HP,HP,HP	ENSG00000112936,ENSG00000205403,ENSG00000106804,ENSG00000039537,ENSG00000021852
525	query_1	TRUE	5.6292214593415e-05	1935	156	91	0.583333333333333	0.0470284237726098	HP:0002597	HP	Abnormality of the vasculature	4958	1879	HP:0001626	HP,HP,HP,HP,HP,HP,HP,HP,HP,HP,HP,HP,HP,HP,HP,HP,HP,HP,HP,HP,HP,HP,HP,HP,HP,HP,HP,HP,HP,HP,HP,HP,HP,HP,HP,HP,HP,HP,HP,HP,HP,HP,HP,HP,HP,HP,HP,HP,HP,HP,HP,HP,HP,HP,HP,HP,HP,HP,HP,HP,HP,HP,HP,HP,HP,HP,HP,HP,HP,HP,HP,HP,HP,HP,HP,HP,HP,HP,HP,HP,HP,HP,HP,HP,HP,HP,HP,HP,HP,HP,HP	ENSG00000163631,ENSG00000118271,ENSG00000127241,ENSG00000149925,ENSG00000084674,ENSG00000113889,ENSG00000130203,ENSG00000125730,ENSG00000205403,ENSG00000126218,ENSG00000117601,ENSG00000244731,ENSG00000198734,ENSG00000115380,ENSG00000224389,ENSG00000186395,ENSG00000196924,ENSG00000146701,ENSG00000148180,ENSG00000160323,ENSG00000000971,ENSG00000075624,ENSG00000184009,ENSG00000110799,ENSG00000169174…
526	query_1	TRUE	6.09653703594154e-05	34	156	9	0.0576923076923077	0.264705882352941	HP:0002725	HP	Systemic lupus erythematosus	4958	1977	HP:0002960	HP,HP,HP,HP,HP,HP,HP,HP,HP	ENSG00000125730,ENSG00000244731,ENSG00000157131,ENSG00000166278,ENSG00000182326,ENSG00000149131,ENSG00000173372,ENSG00000124299,ENSG00000009724
527	query_1	TRUE	6.37671031625519e-05	345	156	29	0.185897435897436	0.0840579710144927	HP:0100659	HP	Abnormal cerebral vascular morphology	4958	16183	c("HP:0012443", "HP:0025015")	HP,HP,HP,HP,HP,HP,HP,HP,HP,HP,HP,HP,HP,HP,HP,HP,HP,HP,HP,HP,HP,HP,HP,HP,HP,HP,HP,HP,HP	ENSG00000118271,ENSG00000084674,ENSG00000205403,ENSG00000126218,ENSG00000198734,ENSG00000196924,ENSG00000146701,ENSG00000160323,ENSG00000000971,ENSG00000075624,ENSG00000184009,ENSG00000169174,ENSG00000184500,ENSG00000171564,ENSG00000171557,ENSG00000101439,ENSG00000115414,ENSG00000168477,ENSG00000143278,ENSG00000124491,ENSG00000276180,ENSG00000180210,ENSG00000107796,ENSG00000167711,ENSG00000171560…
528	query_1	TRUE	8.34224982213529e-05	4	156	4	0.0256410256410256	1	HP:0005369	HP	Decreased circulating complement factor H concentration	4958	3648	HP:0004431	HP,HP,HP,HP	ENSG00000205403,ENSG00000000971,ENSG00000116785,ENSG00000244414
529	query_1	TRUE	8.34224982213529e-05	4	156	4	0.0256410256410256	1	HP:0005542	HP	Prolonged whole-blood clotting time	4958	3744	HP:0001928	HP,HP,HP,HP	ENSG00000198734,ENSG00000110799,ENSG00000131187,ENSG00000101981
530	query_1	TRUE	8.9127193244359e-05	153	156	18	0.115384615384615	0.117647058823529	HP:0002170	HP	Intracranial hemorrhage	4958	1595	c("HP:0011029", "HP:0100659")	HP,HP,HP,HP,HP,HP,HP,HP,HP,HP,HP,HP,HP,HP,HP,HP,HP,HP	ENSG00000205403,ENSG00000126218,ENSG00000198734,ENSG00000196924,ENSG00000146701,ENSG00000000971,ENSG00000184500,ENSG00000171564,ENSG00000171557,ENSG00000101439,ENSG00000115414,ENSG00000143278,ENSG00000124491,ENSG00000180210,ENSG00000107796,ENSG00000167711,ENSG00000171560,ENSG00000091483
531	query_1	TRUE	9.05281326264886e-05	27	156	8	0.0512820512820513	0.296296296296296	HP:0025568	HP	Abnormal morphology of the choroidal vasculature	4958	9984	HP:0000610	HP,HP,HP,HP,HP,HP,HP,HP	ENSG00000130203,ENSG00000205403,ENSG00000115380,ENSG00000000971,ENSG00000116785,ENSG00000163815,ENSG00000077942,ENSG00000244414
532	query_1	TRUE	0.000101926547571192	13	156	6	0.0384615384615385	0.461538461538462	HP:0001937	HP	Microangiopathic hemolytic anemia	4958	1406	HP:0001878	HP,HP,HP,HP,HP,HP	ENSG00000125730,ENSG00000205403,ENSG00000160323,ENSG00000000971,ENSG00000116785,ENSG00000244414
533	query_1	TRUE	0.000101926547571192	13	156	6	0.0384615384615385	0.461538461538462	HP:0100519	HP	Anuria	4958	16051	HP:0011037	HP,HP,HP,HP,HP,HP	ENSG00000125730,ENSG00000205403,ENSG00000000971,ENSG00000135744,ENSG00000116785,ENSG00000244414
534	query_1	TRUE	0.000118871411039123	8	156	5	0.032051282051282	0.625	HP:0012233	HP	Intramuscular hematoma	4958	8625	HP:0011805	HP,HP,HP,HP,HP	ENSG00000126218,ENSG00000143278,ENSG00000124491,ENSG00000180210,ENSG00000167711
535	query_1	TRUE	0.000270578962327582	15	156	6	0.0384615384615385	0.4	HP:0010874	HP	Tendon xanthomatosis	4958	7298	c("HP:0000991", "HP:0100261")	HP,HP,HP,HP,HP,HP	ENSG00000084674,ENSG00000130203,ENSG00000169174,ENSG00000118137,ENSG00000087237,ENSG00000158874
536	query_1	TRUE	0.00030323838075729	185	156	19	0.121794871794872	0.102702702702703	HP:0000790	HP	Hematuria	4958	614	c("HP:0012211", "HP:0012614")	HP,HP,HP,HP,HP,HP,HP,HP,HP,HP,HP,HP,HP,HP,HP,HP,HP,HP,HP	ENSG00000125730,ENSG00000205403,ENSG00000126218,ENSG00000244731,ENSG00000198734,ENSG00000224389,ENSG00000146701,ENSG00000160323,ENSG00000000971,ENSG00000118137,ENSG00000134389,ENSG00000115414,ENSG00000090382,ENSG00000180210,ENSG00000167711,ENSG00000171560,ENSG00000244734,ENSG00000117450,ENSG00000091483
537	query_1	TRUE	0.00030323838075729	185	156	19	0.121794871794872	0.102702702702703	HP:0012614	HP	Abnormal urine cytology	4958	8998	HP:0003110	HP,HP,HP,HP,HP,HP,HP,HP,HP,HP,HP,HP,HP,HP,HP,HP,HP,HP,HP	ENSG00000125730,ENSG00000205403,ENSG00000126218,ENSG00000244731,ENSG00000198734,ENSG00000224389,ENSG00000146701,ENSG00000160323,ENSG00000000971,ENSG00000118137,ENSG00000134389,ENSG00000115414,ENSG00000090382,ENSG00000180210,ENSG00000167711,ENSG00000171560,ENSG00000244734,ENSG00000117450,ENSG00000091483
538	query_1	TRUE	0.000336453601157752	5	156	4	0.0256410256410256	0.8	HP:0005416	HP	Decreased circulating complement factor B concentration	4958	3668	HP:0004431	HP,HP,HP,HP	ENSG00000205403,ENSG00000000971,ENSG00000116785,ENSG00000244414
539	query_1	TRUE	0.000382677050932532	16	156	6	0.0384615384615385	0.375	HP:0100724	HP	Hypercoagulability	4958	16237	HP:0001928	HP,HP,HP,HP,HP,HP	ENSG00000198734,ENSG00000184500,ENSG00000113905,ENSG00000115718,ENSG00000244734,ENSG00000101981
540	query_1	TRUE	0.000382677050932532	16	156	6	0.0384615384615385	0.375	HP:0001084	HP	Corneal arcus	4958	850	HP:0008011	HP,HP,HP,HP,HP,HP	ENSG00000084674,ENSG00000130203,ENSG00000169174,ENSG00000118137,ENSG00000213398,ENSG00000158874
541	query_1	TRUE	0.00038729633167769	33	156	8	0.0512820512820513	0.242424242424242	HP:0000132	HP	Menorrhagia	4958	114	c("HP:0000140", "HP:0001892")	HP,HP,HP,HP,HP,HP,HP,HP	ENSG00000126218,ENSG00000198734,ENSG00000110799,ENSG00000088926,ENSG00000100345,ENSG00000143278,ENSG00000124491,ENSG00000180210
542	query_1	TRUE	0.00038729633167769	33	156	8	0.0512820512820513	0.242424242424242	HP:0003645	HP	Prolonged partial thromboplastin time	4958	2593	HP:0001928	HP,HP,HP,HP,HP,HP,HP,HP	ENSG00000113889,ENSG00000126218,ENSG00000198734,ENSG00000088926,ENSG00000131187,ENSG00000164344,ENSG00000180210,ENSG00000101981
543	query_1	TRUE	0.000453053270507815	125	156	15	0.0961538461538462	0.12	HP:0000979	HP	Purpura	4958	768	HP:0001933	HP,HP,HP,HP,HP,HP,HP,HP,HP,HP,HP,HP,HP,HP,HP	ENSG00000130203,ENSG00000244731,ENSG00000000971,ENSG00000110799,ENSG00000184500,ENSG00000116785,ENSG00000143278,ENSG00000124491,ENSG00000166278,ENSG00000180210,ENSG00000115718,ENSG00000179218,ENSG00000149781,ENSG00000124299,ENSG00000244414
544	query_1	TRUE	0.000491489571369	1415	156	70	0.448717948717949	0.049469964664311	HP:0011025	HP	Abnormal cardiovascular system physiology	4958	7441	HP:0001626	HP,HP,HP,HP,HP,HP,HP,HP,HP,HP,HP,HP,HP,HP,HP,HP,HP,HP,HP,HP,HP,HP,HP,HP,HP,HP,HP,HP,HP,HP,HP,HP,HP,HP,HP,HP,HP,HP,HP,HP,HP,HP,HP,HP,HP,HP,HP,HP,HP,HP,HP,HP,HP,HP,HP,HP,HP,HP,HP,HP,HP,HP,HP,HP,HP,HP,HP,HP,HP,HP	ENSG00000163631,ENSG00000118271,ENSG00000149925,ENSG00000084674,ENSG00000130203,ENSG00000125730,ENSG00000205403,ENSG00000126218,ENSG00000130402,ENSG00000117601,ENSG00000244731,ENSG00000198734,ENSG00000115380,ENSG00000091513,ENSG00000047457,ENSG00000224389,ENSG00000196924,ENSG00000146701,ENSG00000148180,ENSG00000160323,ENSG00000000971,ENSG00000075624,ENSG00000184009,ENSG00000110799,ENSG00000169174…
545	query_1	TRUE	0.000527292049588104	17	156	6	0.0384615384615385	0.352941176470588	HP:0008011	HP	Peripheral opacification of the cornea	4958	5076	HP:0007759	HP,HP,HP,HP,HP,HP	ENSG00000084674,ENSG00000130203,ENSG00000169174,ENSG00000118137,ENSG00000213398,ENSG00000158874
546	query_1	TRUE	0.000580769371732835	35	156	8	0.0512820512820513	0.228571428571429	HP:0011034	HP	Amyloidosis	4958	7450	HP:0001939	HP,HP,HP,HP,HP,HP,HP,HP	ENSG00000118271,ENSG00000130203,ENSG00000148180,ENSG00000118137,ENSG00000101439,ENSG00000090382,ENSG00000173531,ENSG00000171560
547	query_1	TRUE	0.000744455563470459	100	156	13	0.0833333333333333	0.13	HP:0000421	HP	Epistaxis	4958	326	c("HP:0000366", "HP:0001892")	HP,HP,HP,HP,HP,HP,HP,HP,HP,HP,HP,HP,HP	ENSG00000126218,ENSG00000198734,ENSG00000110799,ENSG00000171564,ENSG00000171557,ENSG00000088926,ENSG00000100345,ENSG00000143278,ENSG00000124491,ENSG00000180210,ENSG00000171560,ENSG00000072110,ENSG00000149781
548	query_1	TRUE	0.00081269153147394	6	156	4	0.0256410256410256	0.666666666666667	HP:0005381	HP	Recurrent meningococcal disease	4958	3652	HP:0005430	HP,HP,HP,HP	ENSG00000112936,ENSG00000205403,ENSG00000106804,ENSG00000039537
549	query_1	TRUE	0.00081269153147394	6	156	4	0.0256410256410256	0.666666666666667	HP:0004419	HP	Recurrent thrombophlebitis	4958	3100	HP:0004418	HP,HP,HP,HP	ENSG00000117601,ENSG00000124491,ENSG00000180210,ENSG00000148702
550	query_1	TRUE	4.49761641682216e-11	60	244	16	0.0655737704918033	0.266666666666667	HPA:0461431	HPA	skin 1; extracellular matrix[≥Low]	11019	646	HPA:0460000	Enhanced,Enhanced,Supported,Supported,Supported,Enhanced,Enhanced,Enhanced,Supported,Supported,Supported,Enhanced,Supported,Supported,Supported,Supported	ENSG00000130203,ENSG00000125730,ENSG00000205403,ENSG00000115380,ENSG00000000971,ENSG00000101439,ENSG00000115414,ENSG00000077942,ENSG00000182326,ENSG00000173372,ENSG00000130208,ENSG00000143369,ENSG00000163359,ENSG00000139329,ENSG00000159189,ENSG00000182871
551	query_1	TRUE	4.49761641682216e-11	68	244	17	0.069672131147541	0.25	HPA:0471431	HPA	skin 2; extracellular matrix[≥Low]	11019	701	HPA:0470000	Enhanced,Enhanced,Supported,Supported,Supported,Supported,Enhanced,Enhanced,Supported,Supported,Supported,Supported,Enhanced,Supported,Supported,Supported,Supported	ENSG00000130203,ENSG00000125730,ENSG00000205403,ENSG00000115380,ENSG00000148180,ENSG00000000971,ENSG00000115414,ENSG00000077942,ENSG00000182326,ENSG00000149131,ENSG00000173372,ENSG00000130208,ENSG00000143369,ENSG00000163359,ENSG00000139329,ENSG00000159189,ENSG00000182871
552	query_1	TRUE	1.20541522552969e-10	467	244	39	0.159836065573771	0.0835117773019272	HPA:0471443	HPA	skin 2; fibrohistiocytic cells[High]	11019	706	HPA:0471442	Supported,Enhanced,Enhanced,Enhanced,Enhanced,Enhanced,Enhanced,Supported,Supported,Supported,Approved,Supported,Supported,Enhanced,Enhanced,Enhanced,Supported,Supported,Enhanced,Enhanced,Enhanced,Supported,Supported,Supported,Enhanced,Enhanced,Supported,Supported,Supported,Enhanced,Supported,Supported,Enhanced,Supported,Enhanced,Enhanced,Enhanced,Supported,Enhanced	ENSG00000137076,ENSG00000102879,ENSG00000125730,ENSG00000196924,ENSG00000123416,ENSG00000167552,ENSG00000146701,ENSG00000111640,ENSG00000148180,ENSG00000075624,ENSG00000184009,ENSG00000083642,ENSG00000187837,ENSG00000115414,ENSG00000124491,ENSG00000189058,ENSG00000074800,ENSG00000153187,ENSG00000116560,ENSG00000166794,ENSG00000107796,ENSG00000163017,ENSG00000173372,ENSG00000203747,ENSG00000076706…
553	query_1	TRUE	1.44834372789488e-10	885	244	55	0.225409836065574	0.0621468926553672	HPA:0461441	HPA	skin 1; fibrohistiocytic cells[≥Low]	11019	652	HPA:0460000	Supported,Supported,Enhanced,Supported,Enhanced,Supported,Supported,Enhanced,Enhanced,Enhanced,Enhanced,Supported,Supported,Supported,Approved,Supported,Supported,Enhanced,Enhanced,Enhanced,Enhanced,Enhanced,Enhanced,Supported,Supported,Supported,Enhanced,Enhanced,Enhanced,Supported,Supported,Supported,Enhanced,Enhanced,Enhanced,Enhanced,Enhanced,Supported,Supported,Supported,Supported,Enhanced,S…	ENSG00000137076,ENSG00000204389,ENSG00000102879,ENSG00000149925,ENSG00000130203,ENSG00000144381,ENSG00000130402,ENSG00000196924,ENSG00000123416,ENSG00000167552,ENSG00000146701,ENSG00000111640,ENSG00000148180,ENSG00000075624,ENSG00000184009,ENSG00000083642,ENSG00000187837,ENSG00000166825,ENSG00000101439,ENSG00000115414,ENSG00000124491,ENSG00000077942,ENSG00000189058,ENSG00000182326,ENSG00000074800…
554	query_1	TRUE	1.44834372789488e-10	699	244	48	0.19672131147541	0.0686695278969957	HPA:0461442	HPA	skin 1; fibrohistiocytic cells[≥Medium]	11019	653	HPA:0461441	Supported,Supported,Enhanced,Enhanced,Supported,Supported,Enhanced,Enhanced,Enhanced,Enhanced,Supported,Supported,Supported,Supported,Enhanced,Enhanced,Enhanced,Enhanced,Enhanced,Enhanced,Supported,Supported,Enhanced,Enhanced,Supported,Supported,Enhanced,Enhanced,Enhanced,Enhanced,Supported,Supported,Supported,Supported,Enhanced,Supported,Supported,Supported,Enhanced,Enhanced,Supported,Enhanced,E…	ENSG00000137076,ENSG00000204389,ENSG00000102879,ENSG00000130203,ENSG00000144381,ENSG00000130402,ENSG00000196924,ENSG00000123416,ENSG00000167552,ENSG00000146701,ENSG00000111640,ENSG00000148180,ENSG00000083642,ENSG00000187837,ENSG00000166825,ENSG00000101439,ENSG00000115414,ENSG00000124491,ENSG00000077942,ENSG00000189058,ENSG00000074800,ENSG00000153187,ENSG00000116560,ENSG00000166794,ENSG00000173372…
555	query_1	TRUE	1.44834372789488e-10	833	244	53	0.217213114754098	0.063625450180072	HPA:0471442	HPA	skin 2; fibrohistiocytic cells[≥Medium]	11019	705	HPA:0471441	Supported,Supported,Enhanced,Supported,Enhanced,Enhanced,Enhanced,Enhanced,Enhanced,Supported,Supported,Supported,Approved,Supported,Enhanced,Supported,Enhanced,Enhanced,Enhanced,Enhanced,Enhanced,Enhanced,Supported,Supported,Enhanced,Enhanced,Enhanced,Supported,Supported,Supported,Enhanced,Enhanced,Enhanced,Supported,Enhanced,Enhanced,Supported,Supported,Supported,Enhanced,Supported,Supported,Su…	ENSG00000137076,ENSG00000204389,ENSG00000102879,ENSG00000144381,ENSG00000125730,ENSG00000196924,ENSG00000123416,ENSG00000167552,ENSG00000146701,ENSG00000111640,ENSG00000148180,ENSG00000075624,ENSG00000184009,ENSG00000083642,ENSG00000275395,ENSG00000187837,ENSG00000166825,ENSG00000115414,ENSG00000163931,ENSG00000124491,ENSG00000077942,ENSG00000189058,ENSG00000074800,ENSG00000153187,ENSG00000116560…
556	query_1	TRUE	2.95400192572468e-10	1021	244	59	0.241803278688525	0.0577864838393732	HPA:0471441	HPA	skin 2; fibrohistiocytic cells[≥Low]	11019	704	HPA:0470000	Supported,Supported,Enhanced,Supported,Supported,Enhanced,Enhanced,Enhanced,Enhanced,Enhanced,Supported,Supported,Supported,Approved,Supported,Enhanced,Supported,Enhanced,Enhanced,Enhanced,Enhanced,Enhanced,Enhanced,Enhanced,Supported,Supported,Supported,Supported,Enhanced,Enhanced,Enhanced,Supported,Supported,Supported,Supported,Enhanced,Enhanced,Enhanced,Supported,Enhanced,Enhanced,Supported,Su…	ENSG00000137076,ENSG00000204389,ENSG00000102879,ENSG00000149925,ENSG00000144381,ENSG00000125730,ENSG00000196924,ENSG00000123416,ENSG00000167552,ENSG00000146701,ENSG00000111640,ENSG00000148180,ENSG00000075624,ENSG00000184009,ENSG00000083642,ENSG00000275395,ENSG00000187837,ENSG00000100345,ENSG00000166825,ENSG00000115414,ENSG00000163931,ENSG00000124491,ENSG00000077942,ENSG00000189058,ENSG00000182326…
557	query_1	TRUE	2.0572688456914e-08	1453	244	69	0.282786885245902	0.0474879559532003	HPA:0040083	HPA	bone marrow; hematopoietic cells[High]	11019	53	HPA:0040082	Approved,Approved,Supported,Enhanced,Enhanced,Enhanced,Enhanced,Enhanced,Enhanced,Enhanced,Supported,Supported,Supported,Supported,Supported,Supported,Supported,Supported,Supported,Supported,Enhanced,Enhanced,Enhanced,Approved,Enhanced,Supported,Approved,Supported,Supported,Supported,Supported,Supported,Enhanced,Approved,Enhanced,Enhanced,Enhanced,Approved,Enhanced,Enhanced,Supported,Approved,Sup…	ENSG00000108953,ENSG00000164924,ENSG00000137076,ENSG00000102879,ENSG00000133742,ENSG00000136167,ENSG00000188404,ENSG00000196924,ENSG00000123416,ENSG00000167552,ENSG00000083642,ENSG00000196747,ENSG00000196866,ENSG00000274997,ENSG00000276368,ENSG00000246705,ENSG00000168298,ENSG00000124575,ENSG00000187837,ENSG00000211896,ENSG00000152234,ENSG00000090382,ENSG00000163931,ENSG00000211893,ENSG00000164047…
558	query_1	TRUE	2.23735579098798e-08	817	244	48	0.19672131147541	0.0587515299877601	HPA:0530713	HPA	spleen; cells in red pulp[High]	11019	778	HPA:0530712	Approved,Supported,Enhanced,Enhanced,Enhanced,Supported,Supported,Supported,Supported,Supported,Enhanced,Approved,Approved,Enhanced,Enhanced,Supported,Supported,Enhanced,Supported,Enhanced,Approved,Enhanced,Approved,Enhanced,Supported,Approved,Supported,Enhanced,Approved,Approved,Approved,Supported,Supported,Supported,Supported,Supported,Supported,Supported,Supported,Supported,Approved,Enhanced,S…	ENSG00000164924,ENSG00000137076,ENSG00000102879,ENSG00000136167,ENSG00000146701,ENSG00000148180,ENSG00000083642,ENSG00000168298,ENSG00000124575,ENSG00000187837,ENSG00000152234,ENSG00000137801,ENSG00000172757,ENSG00000073754,ENSG00000164047,ENSG00000278637,ENSG00000153187,ENSG00000116560,ENSG00000203747,ENSG00000108518,ENSG00000122694,ENSG00000179218,ENSG00000072110,ENSG00000100985,ENSG00000170144…
559	query_1	TRUE	2.77700915995439e-08	408	244	32	0.131147540983607	0.0784313725490196	HPA:0461443	HPA	skin 1; fibrohistiocytic cells[High]	11019	654	HPA:0461442	Supported,Enhanced,Enhanced,Supported,Enhanced,Enhanced,Enhanced,Enhanced,Supported,Supported,Supported,Supported,Enhanced,Enhanced,Enhanced,Supported,Supported,Enhanced,Enhanced,Supported,Enhanced,Enhanced,Supported,Supported,Supported,Enhanced,Supported,Enhanced,Enhanced,Enhanced,Supported,Enhanced	ENSG00000137076,ENSG00000102879,ENSG00000130203,ENSG00000130402,ENSG00000196924,ENSG00000123416,ENSG00000167552,ENSG00000146701,ENSG00000111640,ENSG00000148180,ENSG00000083642,ENSG00000187837,ENSG00000124491,ENSG00000077942,ENSG00000189058,ENSG00000074800,ENSG00000153187,ENSG00000116560,ENSG00000166794,ENSG00000173372,ENSG00000076706,ENSG00000170458,ENSG00000182871,ENSG00000170144,ENSG00000099783…
560	query_1	TRUE	9.81681339457197e-08	888	244	49	0.200819672131148	0.0551801801801802	HPA:0470201	HPA	skin 2; endothelial cells[≥Low]	11019	695	HPA:0470000	Supported,Supported,Supported,Enhanced,Supported,Enhanced,Supported,Enhanced,Enhanced,Enhanced,Enhanced,Supported,Supported,Supported,Approved,Supported,Supported,Enhanced,Enhanced,Enhanced,Supported,Supported,Supported,Supported,Enhanced,Enhanced,Enhanced,Supported,Supported,Enhanced,Enhanced,Enhanced,Enhanced,Enhanced,Supported,Enhanced,Supported,Supported,Supported,Enhanced,Enhanced,Enhanced,E…	ENSG00000137076,ENSG00000204389,ENSG00000149925,ENSG00000130203,ENSG00000144381,ENSG00000125730,ENSG00000205403,ENSG00000196924,ENSG00000123416,ENSG00000167552,ENSG00000146701,ENSG00000111640,ENSG00000148180,ENSG00000075624,ENSG00000184009,ENSG00000083642,ENSG00000187837,ENSG00000100345,ENSG00000115414,ENSG00000077942,ENSG00000182326,ENSG00000074800,ENSG00000149131,ENSG00000153187,ENSG00000116560…
561	query_1	TRUE	3.06198786558842e-07	48	244	11	0.0450819672131148	0.229166666666667	HPA:0461432	HPA	skin 1; extracellular matrix[≥Medium]	11019	647	HPA:0461431	Enhanced,Enhanced,Supported,Supported,Enhanced,Enhanced,Supported,Enhanced,Supported,Supported,Supported	ENSG00000130203,ENSG00000125730,ENSG00000205403,ENSG00000115380,ENSG00000115414,ENSG00000077942,ENSG00000173372,ENSG00000143369,ENSG00000139329,ENSG00000159189,ENSG00000182871
562	query_1	TRUE	3.06198786558842e-07	637	244	39	0.159836065573771	0.0612244897959184	HPA:0470202	HPA	skin 2; endothelial cells[≥Medium]	11019	696	HPA:0470201	Supported,Supported,Enhanced,Supported,Enhanced,Supported,Enhanced,Enhanced,Enhanced,Supported,Supported,Approved,Supported,Supported,Enhanced,Enhanced,Supported,Supported,Enhanced,Enhanced,Enhanced,Supported,Supported,Enhanced,Enhanced,Enhanced,Supported,Enhanced,Supported,Supported,Supported,Enhanced,Enhanced,Enhanced,Supported,Enhanced,Enhanced,Supported,Enhanced	ENSG00000137076,ENSG00000204389,ENSG00000130203,ENSG00000144381,ENSG00000125730,ENSG00000205403,ENSG00000196924,ENSG00000123416,ENSG00000167552,ENSG00000111640,ENSG00000075624,ENSG00000184009,ENSG00000083642,ENSG00000187837,ENSG00000100345,ENSG00000115414,ENSG00000074800,ENSG00000153187,ENSG00000116560,ENSG00000166794,ENSG00000107796,ENSG00000163017,ENSG00000173372,ENSG00000076706,ENSG00000166598…
563	query_1	TRUE	5.46272847313958e-07	51	244	11	0.0450819672131148	0.215686274509804	HPA:0471432	HPA	skin 2; extracellular matrix[≥Medium]	11019	702	HPA:0471431	Enhanced,Supported,Supported,Supported,Enhanced,Enhanced,Supported,Enhanced,Supported,Supported,Supported	ENSG00000125730,ENSG00000205403,ENSG00000115380,ENSG00000148180,ENSG00000115414,ENSG00000077942,ENSG00000173372,ENSG00000143369,ENSG00000139329,ENSG00000159189,ENSG00000182871
564	query_1	TRUE	5.79068374910465e-07	683	244	40	0.163934426229508	0.0585651537335286	HPA:0080123	HPA	caudate; glial cells[High]	11019	93	HPA:0080122	Approved,Enhanced,Enhanced,Supported,Supported,Supported,Supported,Supported,Supported,Supported,Supported,Supported,Enhanced,Enhanced,Enhanced,Supported,Approved,Supported,Supported,Supported,Supported,Supported,Enhanced,Enhanced,Approved,Supported,Approved,Supported,Supported,Supported,Supported,Supported,Supported,Supported,Supported,Supported,Supported,Enhanced,Approved,Supported	ENSG00000164924,ENSG00000130203,ENSG00000146701,ENSG00000083642,ENSG00000196747,ENSG00000196866,ENSG00000274997,ENSG00000276368,ENSG00000246705,ENSG00000168298,ENSG00000124575,ENSG00000187837,ENSG00000152234,ENSG00000163931,ENSG00000189058,ENSG00000158406,ENSG00000276180,ENSG00000276966,ENSG00000277157,ENSG00000278637,ENSG00000278705,ENSG00000153187,ENSG00000116560,ENSG00000166598,ENSG00000143367…
565	query_1	TRUE	9.21774969967732e-07	841	244	45	0.184426229508197	0.0535077288941736	HPA:0460201	HPA	skin 1; endothelial cells[≥Low]	11019	643	HPA:0460000	Supported,Supported,Supported,Supported,Enhanced,Supported,Supported,Enhanced,Enhanced,Enhanced,Enhanced,Supported,Supported,Supported,Supported,Enhanced,Enhanced,Enhanced,Enhanced,Supported,Supported,Supported,Enhanced,Enhanced,Supported,Enhanced,Enhanced,Enhanced,Enhanced,Enhanced,Supported,Enhanced,Supported,Supported,Supported,Enhanced,Enhanced,Enhanced,Enhanced,Supported,Enhanced,Enhanced,Su…	ENSG00000137076,ENSG00000204389,ENSG00000149925,ENSG00000144381,ENSG00000125730,ENSG00000205403,ENSG00000130402,ENSG00000196924,ENSG00000123416,ENSG00000167552,ENSG00000146701,ENSG00000111640,ENSG00000148180,ENSG00000083642,ENSG00000187837,ENSG00000100345,ENSG00000115414,ENSG00000163931,ENSG00000077942,ENSG00000074800,ENSG00000149131,ENSG00000153187,ENSG00000116560,ENSG00000166794,ENSG00000173372…
566	query_1	TRUE	1.90863724419533e-06	322	244	25	0.102459016393443	0.077639751552795	HPA:0291163	HPA	liver; cholangiocytes[High]	11019	439	HPA:0291162	Approved,Approved,Supported,Enhanced,Supported,Enhanced,Enhanced,Enhanced,Supported,Enhanced,Supported,Approved,Enhanced,Supported,Supported,Supported,Supported,Supported,Supported,Supported,Supported,Supported,Supported,Enhanced,Supported	ENSG00000108953,ENSG00000164924,ENSG00000130402,ENSG00000110955,ENSG00000187837,ENSG00000100345,ENSG00000152234,ENSG00000166825,ENSG00000278637,ENSG00000116560,ENSG00000170144,ENSG00000197451,ENSG00000111057,ENSG00000099783,ENSG00000197903,ENSG00000234289,ENSG00000158373,ENSG00000180596,ENSG00000203814,ENSG00000275713,ENSG00000233822,ENSG00000273703,ENSG00000185130,ENSG00000111716,ENSG00000130826
567	query_1	TRUE	3.68211799248847e-06	593	244	35	0.14344262295082	0.0590219224283305	HPA:0460202	HPA	skin 1; endothelial cells[≥Medium]	11019	644	HPA:0460201	Supported,Supported,Enhanced,Supported,Supported,Enhanced,Enhanced,Enhanced,Enhanced,Supported,Supported,Supported,Supported,Enhanced,Enhanced,Supported,Supported,Supported,Enhanced,Enhanced,Supported,Enhanced,Enhanced,Enhanced,Enhanced,Supported,Supported,Supported,Enhanced,Enhanced,Enhanced,Supported,Enhanced,Enhanced,Supported	ENSG00000137076,ENSG00000204389,ENSG00000125730,ENSG00000205403,ENSG00000130402,ENSG00000196924,ENSG00000123416,ENSG00000167552,ENSG00000146701,ENSG00000111640,ENSG00000148180,ENSG00000083642,ENSG00000187837,ENSG00000100345,ENSG00000115414,ENSG00000074800,ENSG00000149131,ENSG00000153187,ENSG00000116560,ENSG00000166794,ENSG00000173372,ENSG00000076706,ENSG00000166598,ENSG00000096384,ENSG00000170458…
568	query_1	TRUE	3.72565791554332e-06	567	244	34	0.139344262295082	0.0599647266313933	HPA:0271142	HPA	kidney; proximal tubules (cell body)[≥Medium]	11019	424	HPA:0271141	Enhanced,Enhanced,Supported,Enhanced,Enhanced,Enhanced,Enhanced,Supported,Enhanced,Enhanced,Supported,Supported,Enhanced,Enhanced,Enhanced,Enhanced,Enhanced,Enhanced,Supported,Enhanced,Enhanced,Enhanced,Enhanced,Enhanced,Enhanced,Enhanced,Enhanced,Enhanced,Enhanced,Enhanced,Enhanced,Enhanced,Enhanced,Enhanced	ENSG00000113889,ENSG00000130203,ENSG00000144381,ENSG00000125730,ENSG00000196136,ENSG00000196924,ENSG00000146701,ENSG00000111640,ENSG00000171564,ENSG00000039537,ENSG00000187837,ENSG00000135744,ENSG00000166825,ENSG00000125166,ENSG00000101439,ENSG00000115414,ENSG00000163931,ENSG00000189058,ENSG00000138207,ENSG00000166598,ENSG00000134121,ENSG00000148346,ENSG00000121691,ENSG00000164733,ENSG00000162896…
569	query_1	TRUE	4.84963863977754e-06	365	244	26	0.10655737704918	0.0712328767123288	HPA:0131332	HPA	colon; mucosal lymphoid cells[≥Medium]	11019	238	HPA:0131331	Enhanced,Supported,Enhanced,Enhanced,Enhanced,Supported,Supported,Supported,Enhanced,Enhanced,Enhanced,Enhanced,Enhanced,Supported,Supported,Enhanced,Supported,Enhanced,Enhanced,Supported,Supported,Enhanced,Enhanced,Supported,Supported,Enhanced	ENSG00000102879,ENSG00000144381,ENSG00000196136,ENSG00000136167,ENSG00000196924,ENSG00000148180,ENSG00000083642,ENSG00000139178,ENSG00000077942,ENSG00000189058,ENSG00000132465,ENSG00000166794,ENSG00000120708,ENSG00000173372,ENSG00000130208,ENSG00000096384,ENSG00000104529,ENSG00000121691,ENSG00000100985,ENSG00000182871,ENSG00000123384,ENSG00000044574,ENSG00000111716,ENSG00000178607,ENSG00000130826…
570	query_1	TRUE	6.97764705872002e-06	728	244	39	0.159836065573771	0.0535714285714286	HPA:0271141	HPA	kidney; proximal tubules (cell body)[≥Low]	11019	423	HPA:0270000	Enhanced,Enhanced,Enhanced,Supported,Enhanced,Enhanced,Enhanced,Enhanced,Supported,Enhanced,Supported,Enhanced,Supported,Supported,Supported,Supported,Enhanced,Enhanced,Enhanced,Enhanced,Enhanced,Enhanced,Supported,Enhanced,Enhanced,Enhanced,Enhanced,Enhanced,Enhanced,Enhanced,Enhanced,Enhanced,Enhanced,Enhanced,Enhanced,Enhanced,Enhanced,Enhanced,Enhanced	ENSG00000163631,ENSG00000113889,ENSG00000130203,ENSG00000144381,ENSG00000125730,ENSG00000196136,ENSG00000196924,ENSG00000146701,ENSG00000111640,ENSG00000171564,ENSG00000171557,ENSG00000039537,ENSG00000187837,ENSG00000113905,ENSG00000135744,ENSG00000139178,ENSG00000166825,ENSG00000125166,ENSG00000101439,ENSG00000115414,ENSG00000163931,ENSG00000189058,ENSG00000138207,ENSG00000166598,ENSG00000134121…
571	query_1	TRUE	1.20618769301876e-05	138	244	15	0.0614754098360656	0.108695652173913	HPA:0471401	HPA	skin 2; cells in corneal layer[≥Low]	11019	683	HPA:0470000	Supported,Supported,Enhanced,Enhanced,Enhanced,Supported,Enhanced,Enhanced,Enhanced,Enhanced,Supported,Enhanced,Enhanced,Supported,Enhanced	ENSG00000204389,ENSG00000115380,ENSG00000186395,ENSG00000123416,ENSG00000167552,ENSG00000148180,ENSG00000160862,ENSG00000167768,ENSG00000172867,ENSG00000189058,ENSG00000074800,ENSG00000046604,ENSG00000143369,ENSG00000104529,ENSG00000172115
572	query_1	TRUE	1.23556135892412e-05	962	244	46	0.188524590163934	0.0478170478170478	HPA:0471391	HPA	skin 2; cells in basal layer[≥Low]	11019	680	HPA:0470000	Supported,Supported,Enhanced,Supported,Supported,Enhanced,Enhanced,Enhanced,Enhanced,Enhanced,Supported,Supported,Supported,Enhanced,Supported,Enhanced,Enhanced,Enhanced,Enhanced,Enhanced,Supported,Enhanced,Supported,Enhanced,Enhanced,Enhanced,Enhanced,Supported,Enhanced,Supported,Supported,Supported,Enhanced,Supported,Enhanced,Enhanced,Enhanced,Supported,Enhanced,Enhanced,Enhanced,Enhanced,Suppo…	ENSG00000137076,ENSG00000204389,ENSG00000102879,ENSG00000149925,ENSG00000144381,ENSG00000125730,ENSG00000196924,ENSG00000123416,ENSG00000167552,ENSG00000146701,ENSG00000111640,ENSG00000148180,ENSG00000083642,ENSG00000275395,ENSG00000187837,ENSG00000186847,ENSG00000100345,ENSG00000186081,ENSG00000163931,ENSG00000189058,ENSG00000074800,ENSG00000046604,ENSG00000153187,ENSG00000116560,ENSG00000108518…
573	query_1	TRUE	1.7663012825379e-05	90	244	12	0.0491803278688525	0.133333333333333	HPA:0471402	HPA	skin 2; cells in corneal layer[≥Medium]	11019	684	HPA:0471401	Supported,Supported,Enhanced,Enhanced,Enhanced,Enhanced,Enhanced,Enhanced,Enhanced,Enhanced,Supported,Enhanced	ENSG00000204389,ENSG00000115380,ENSG00000186395,ENSG00000123416,ENSG00000167552,ENSG00000160862,ENSG00000167768,ENSG00000172867,ENSG00000046604,ENSG00000143369,ENSG00000104529,ENSG00000172115
574	query_1	TRUE	1.7663012825379e-05	760	244	39	0.159836065573771	0.0513157894736842	HPA:0461411	HPA	skin 1; cells in spinous layer[≥Low]	11019	637	HPA:0460000	Supported,Supported,Enhanced,Enhanced,Supported,Supported,Supported,Enhanced,Enhanced,Enhanced,Enhanced,Supported,Supported,Supported,Enhanced,Enhanced,Enhanced,Enhanced,Enhanced,Enhanced,Enhanced,Supported,Enhanced,Supported,Enhanced,Enhanced,Enhanced,Enhanced,Enhanced,Supported,Supported,Supported,Supported,Enhanced,Enhanced,Enhanced,Supported,Enhanced,Enhanced	ENSG00000137076,ENSG00000204389,ENSG00000102879,ENSG00000130203,ENSG00000144381,ENSG00000130402,ENSG00000115380,ENSG00000186395,ENSG00000123416,ENSG00000167552,ENSG00000146701,ENSG00000111640,ENSG00000083642,ENSG00000187837,ENSG00000186847,ENSG00000100345,ENSG00000167768,ENSG00000186081,ENSG00000172867,ENSG00000101439,ENSG00000163931,ENSG00000074800,ENSG00000046604,ENSG00000153187,ENSG00000116560…
575	query_1	TRUE	4.00261663764205e-05	263	244	20	0.0819672131147541	0.0760456273764259	HPA:0030442	HPA	appendix; non-germinal center cells[≥Medium]	11019	48	HPA:0030441	Enhanced,Supported,Enhanced,Enhanced,Supported,Supported,Approved,Supported,Enhanced,Enhanced,Enhanced,Supported,Supported,Enhanced,Supported,Enhanced,Enhanced,Supported,Supported,Enhanced	ENSG00000102879,ENSG00000144381,ENSG00000136167,ENSG00000196924,ENSG00000148180,ENSG00000075624,ENSG00000184009,ENSG00000083642,ENSG00000090382,ENSG00000166794,ENSG00000107796,ENSG00000163017,ENSG00000173372,ENSG00000096384,ENSG00000104529,ENSG00000100985,ENSG00000044574,ENSG00000178607,ENSG00000130826,ENSG00000026508
576	query_1	TRUE	4.00261663764205e-05	881	244	42	0.172131147540984	0.0476730987514188	HPA:0461391	HPA	skin 1; cells in basal layer[≥Low]	11019	628	HPA:0460000	Supported,Supported,Enhanced,Supported,Supported,Supported,Enhanced,Enhanced,Enhanced,Enhanced,Supported,Supported,Enhanced,Supported,Enhanced,Enhanced,Enhanced,Enhanced,Enhanced,Enhanced,Supported,Enhanced,Supported,Enhanced,Enhanced,Enhanced,Enhanced,Enhanced,Enhanced,Supported,Supported,Supported,Supported,Enhanced,Enhanced,Enhanced,Enhanced,Enhanced,Supported,Enhanced,Enhanced,Enhanced	ENSG00000137076,ENSG00000204389,ENSG00000102879,ENSG00000149925,ENSG00000144381,ENSG00000130402,ENSG00000196924,ENSG00000123416,ENSG00000167552,ENSG00000146701,ENSG00000111640,ENSG00000083642,ENSG00000275395,ENSG00000187837,ENSG00000186847,ENSG00000100345,ENSG00000186081,ENSG00000172867,ENSG00000163931,ENSG00000189058,ENSG00000074800,ENSG00000046604,ENSG00000153187,ENSG00000116560,ENSG00000166794…
577	query_1	TRUE	5.17054609000241e-05	317	244	22	0.0901639344262295	0.0694006309148265	HPA:0460203	HPA	skin 1; endothelial cells[High]	11019	645	HPA:0460202	Supported,Enhanced,Enhanced,Enhanced,Enhanced,Enhanced,Supported,Supported,Supported,Enhanced,Supported,Supported,Enhanced,Supported,Enhanced,Enhanced,Supported,Supported,Enhanced,Supported,Enhanced,Supported	ENSG00000137076,ENSG00000125730,ENSG00000196924,ENSG00000123416,ENSG00000167552,ENSG00000146701,ENSG00000111640,ENSG00000083642,ENSG00000187837,ENSG00000100345,ENSG00000149131,ENSG00000153187,ENSG00000116560,ENSG00000173372,ENSG00000076706,ENSG00000170458,ENSG00000182871,ENSG00000170144,ENSG00000044574,ENSG00000173482,ENSG00000138722,ENSG00000130826
578	query_1	TRUE	5.18624902703626e-05	647	244	34	0.139344262295082	0.0525502318392581	HPA:0471472	HPA	skin 2; lymphocytes[≥Medium]	11019	714	HPA:0471471	Supported,Supported,Supported,Enhanced,Enhanced,Enhanced,Enhanced,Enhanced,Supported,Supported,Supported,Approved,Supported,Supported,Enhanced,Supported,Supported,Enhanced,Enhanced,Enhanced,Supported,Supported,Enhanced,Supported,Enhanced,Supported,Supported,Supported,Supported,Enhanced,Enhanced,Enhanced,Supported,Enhanced	ENSG00000137076,ENSG00000204389,ENSG00000144381,ENSG00000125730,ENSG00000196924,ENSG00000123416,ENSG00000167552,ENSG00000146701,ENSG00000111640,ENSG00000148180,ENSG00000075624,ENSG00000184009,ENSG00000083642,ENSG00000187837,ENSG00000100345,ENSG00000074800,ENSG00000153187,ENSG00000116560,ENSG00000166794,ENSG00000107796,ENSG00000163017,ENSG00000173372,ENSG00000108518,ENSG00000130208,ENSG00000096384…
579	query_1	TRUE	5.6006861825042e-05	802	244	39	0.159836065573771	0.0486284289276808	HPA:0471471	HPA	skin 2; lymphocytes[≥Low]	11019	713	HPA:0470000	Supported,Supported,Supported,Supported,Enhanced,Enhanced,Enhanced,Enhanced,Enhanced,Supported,Supported,Supported,Approved,Supported,Supported,Enhanced,Supported,Supported,Enhanced,Enhanced,Enhanced,Supported,Supported,Supported,Enhanced,Enhanced,Supported,Enhanced,Enhanced,Supported,Supported,Supported,Supported,Enhanced,Enhanced,Enhanced,Enhanced,Supported,Enhanced	ENSG00000137076,ENSG00000204389,ENSG00000149925,ENSG00000144381,ENSG00000125730,ENSG00000196924,ENSG00000123416,ENSG00000167552,ENSG00000146701,ENSG00000111640,ENSG00000148180,ENSG00000075624,ENSG00000184009,ENSG00000083642,ENSG00000187837,ENSG00000100345,ENSG00000074800,ENSG00000153187,ENSG00000116560,ENSG00000166794,ENSG00000107796,ENSG00000163017,ENSG00000173372,ENSG00000203747,ENSG00000108518…
580	query_1	TRUE	0.000147101918946895	1371	244	55	0.225409836065574	0.0401167031363968	HPA:0300413	HPA	lung; macrophages[High]	11019	458	HPA:0300412	Approved,Supported,Supported,Enhanced,Enhanced,Enhanced,Enhanced,Enhanced,Supported,Supported,Supported,Supported,Supported,Supported,Supported,Enhanced,Supported,Supported,Enhanced,Enhanced,Enhanced,Enhanced,Enhanced,Supported,Supported,Enhanced,Supported,Supported,Enhanced,Approved,Approved,Supported,Approved,Supported,Enhanced,Enhanced,Supported,Enhanced,Enhanced,Supported,Supported,Supported,…	ENSG00000164924,ENSG00000137076,ENSG00000144381,ENSG00000136167,ENSG00000196924,ENSG00000123416,ENSG00000167552,ENSG00000146701,ENSG00000111640,ENSG00000148180,ENSG00000196747,ENSG00000196866,ENSG00000274997,ENSG00000276368,ENSG00000246705,ENSG00000110955,ENSG00000168298,ENSG00000187837,ENSG00000152234,ENSG00000101439,ENSG00000090382,ENSG00000123838,ENSG00000132465,ENSG00000278637,ENSG00000153187…
581	query_1	TRUE	0.00014884026824454	592	244	31	0.127049180327869	0.0523648648648649	HPA:0461412	HPA	skin 1; cells in spinous layer[≥Medium]	11019	638	HPA:0461411	Supported,Enhanced,Supported,Supported,Supported,Enhanced,Enhanced,Enhanced,Enhanced,Supported,Supported,Supported,Enhanced,Enhanced,Enhanced,Enhanced,Enhanced,Supported,Supported,Enhanced,Enhanced,Supported,Supported,Supported,Supported,Enhanced,Enhanced,Enhanced,Supported,Enhanced,Enhanced	ENSG00000204389,ENSG00000130203,ENSG00000144381,ENSG00000130402,ENSG00000115380,ENSG00000186395,ENSG00000123416,ENSG00000167552,ENSG00000146701,ENSG00000111640,ENSG00000083642,ENSG00000187837,ENSG00000186847,ENSG00000167768,ENSG00000186081,ENSG00000172867,ENSG00000101439,ENSG00000074800,ENSG00000153187,ENSG00000116560,ENSG00000096384,ENSG00000104529,ENSG00000182871,ENSG00000170144,ENSG00000099783…
582	query_1	TRUE	0.000150582851848883	871	244	40	0.163934426229508	0.0459242250287026	HPA:0471411	HPA	skin 2; cells in spinous layer[≥Low]	11019	689	HPA:0470000	Supported,Supported,Enhanced,Enhanced,Supported,Enhanced,Supported,Enhanced,Enhanced,Enhanced,Enhanced,Enhanced,Supported,Supported,Supported,Supported,Enhanced,Enhanced,Enhanced,Enhanced,Enhanced,Supported,Enhanced,Supported,Enhanced,Enhanced,Enhanced,Supported,Enhanced,Supported,Supported,Supported,Supported,Supported,Enhanced,Enhanced,Enhanced,Supported,Enhanced,Enhanced	ENSG00000137076,ENSG00000204389,ENSG00000102879,ENSG00000130203,ENSG00000144381,ENSG00000125730,ENSG00000115380,ENSG00000186395,ENSG00000196924,ENSG00000123416,ENSG00000167552,ENSG00000146701,ENSG00000111640,ENSG00000148180,ENSG00000083642,ENSG00000187837,ENSG00000186847,ENSG00000167768,ENSG00000186081,ENSG00000172867,ENSG00000163931,ENSG00000074800,ENSG00000046604,ENSG00000153187,ENSG00000116560…
583	query_1	TRUE	0.00016145018561376	398	244	24	0.0983606557377049	0.0603015075376884	HPA:0401332	HPA	rectum; mucosal lymphoid cells[≥Medium]	11019	569	HPA:0401331	Enhanced,Supported,Enhanced,Enhanced,Enhanced,Supported,Supported,Enhanced,Enhanced,Enhanced,Enhanced,Supported,Enhanced,Supported,Enhanced,Enhanced,Enhanced,Supported,Supported,Enhanced,Enhanced,Supported,Supported,Enhanced	ENSG00000102879,ENSG00000144381,ENSG00000196136,ENSG00000136167,ENSG00000196924,ENSG00000148180,ENSG00000083642,ENSG00000077942,ENSG00000189058,ENSG00000132465,ENSG00000166794,ENSG00000173372,ENSG00000096384,ENSG00000104529,ENSG00000121691,ENSG00000021355,ENSG00000100985,ENSG00000182871,ENSG00000123384,ENSG00000044574,ENSG00000111716,ENSG00000178607,ENSG00000130826,ENSG00000026508
584	query_1	TRUE	0.00016145018561376	509	244	28	0.114754098360656	0.0550098231827112	HPA:0131331	HPA	colon; mucosal lymphoid cells[≥Low]	11019	237	HPA:0130000	Enhanced,Supported,Enhanced,Enhanced,Enhanced,Supported,Supported,Enhanced,Supported,Enhanced,Enhanced,Enhanced,Enhanced,Enhanced,Enhanced,Supported,Supported,Enhanced,Supported,Enhanced,Enhanced,Supported,Supported,Enhanced,Enhanced,Supported,Supported,Enhanced	ENSG00000102879,ENSG00000144381,ENSG00000196136,ENSG00000136167,ENSG00000196924,ENSG00000148180,ENSG00000083642,ENSG00000150656,ENSG00000139178,ENSG00000090382,ENSG00000077942,ENSG00000189058,ENSG00000132465,ENSG00000166794,ENSG00000120708,ENSG00000173372,ENSG00000130208,ENSG00000096384,ENSG00000104529,ENSG00000121691,ENSG00000100985,ENSG00000182871,ENSG00000123384,ENSG00000044574,ENSG00000111716…
585	query_1	TRUE	0.000177808172915446	296	244	20	0.0819672131147541	0.0675675675675676	HPA:0471393	HPA	skin 2; cells in basal layer[High]	11019	682	HPA:0471392	Supported,Supported,Enhanced,Enhanced,Enhanced,Supported,Supported,Supported,Enhanced,Enhanced,Enhanced,Supported,Enhanced,Enhanced,Supported,Enhanced,Enhanced,Supported,Enhanced,Enhanced	ENSG00000204389,ENSG00000144381,ENSG00000123416,ENSG00000167552,ENSG00000146701,ENSG00000111640,ENSG00000083642,ENSG00000187837,ENSG00000186847,ENSG00000186081,ENSG00000046604,ENSG00000153187,ENSG00000116560,ENSG00000166598,ENSG00000099783,ENSG00000044574,ENSG00000166913,ENSG00000130826,ENSG00000172115,ENSG00000026508
586	query_1	TRUE	0.00018000867281957	543	244	29	0.118852459016393	0.0534069981583794	HPA:0401331	HPA	rectum; mucosal lymphoid cells[≥Low]	11019	568	HPA:0400000	Enhanced,Supported,Enhanced,Enhanced,Enhanced,Supported,Supported,Enhanced,Supported,Enhanced,Enhanced,Enhanced,Enhanced,Enhanced,Enhanced,Supported,Enhanced,Supported,Enhanced,Enhanced,Enhanced,Supported,Supported,Enhanced,Enhanced,Supported,Enhanced,Supported,Enhanced	ENSG00000102879,ENSG00000144381,ENSG00000196136,ENSG00000136167,ENSG00000196924,ENSG00000148180,ENSG00000083642,ENSG00000150656,ENSG00000139178,ENSG00000090382,ENSG00000171236,ENSG00000077942,ENSG00000189058,ENSG00000132465,ENSG00000166794,ENSG00000173372,ENSG00000096384,ENSG00000104529,ENSG00000121691,ENSG00000021355,ENSG00000100985,ENSG00000182871,ENSG00000123384,ENSG00000044574,ENSG00000111716…
587	query_1	TRUE	0.000200306370776036	378	244	23	0.0942622950819672	0.0608465608465608	HPA:0340463	HPA	ovary; ovarian stroma cells[High]	11019	498	HPA:0340462	Enhanced,Enhanced,Enhanced,Supported,Supported,Enhanced,Supported,Enhanced,Enhanced,Supported,Supported,Approved,Supported,Supported,Supported,Supported,Supported,Supported,Supported,Supported,Supported,Supported,Supported	ENSG00000196924,ENSG00000123416,ENSG00000167552,ENSG00000168298,ENSG00000187837,ENSG00000077942,ENSG00000278637,ENSG00000116560,ENSG00000166598,ENSG00000182871,ENSG00000170144,ENSG00000197451,ENSG00000099783,ENSG00000197903,ENSG00000234289,ENSG00000158373,ENSG00000180596,ENSG00000203814,ENSG00000275713,ENSG00000233822,ENSG00000273703,ENSG00000185130,ENSG00000130826
588	query_1	TRUE	0.000243185150161938	304	244	20	0.0819672131147541	0.0657894736842105	HPA:0381222	HPA	placenta; syncytiotrophoblasts - microvilli[≥Medium]	11019	534	HPA:0381221	Enhanced,Supported,Enhanced,Enhanced,Supported,Supported,Supported,Supported,Enhanced,Enhanced,Enhanced,Enhanced,Enhanced,Enhanced,Supported,Enhanced,Enhanced,Enhanced,Enhanced,Enhanced	ENSG00000125730,ENSG00000244731,ENSG00000091513,ENSG00000167552,ENSG00000148180,ENSG00000075624,ENSG00000083642,ENSG00000135744,ENSG00000152234,ENSG00000115414,ENSG00000077942,ENSG00000189058,ENSG00000166794,ENSG00000107796,ENSG00000203747,ENSG00000111057,ENSG00000044574,ENSG00000164506,ENSG00000111716,ENSG00000166913
589	query_1	TRUE	0.00027434742674466	711	244	34	0.139344262295082	0.0478199718706048	HPA:0460181	HPA	skin 1; cells in granular layer[≥Low]	11019	634	HPA:0460000	Supported,Enhanced,Supported,Supported,Enhanced,Enhanced,Enhanced,Enhanced,Supported,Supported,Enhanced,Supported,Supported,Enhanced,Enhanced,Enhanced,Supported,Enhanced,Supported,Enhanced,Enhanced,Enhanced,Enhanced,Enhanced,Supported,Supported,Supported,Supported,Enhanced,Enhanced,Supported,Enhanced,Supported,Enhanced	ENSG00000204389,ENSG00000130203,ENSG00000130402,ENSG00000115380,ENSG00000186395,ENSG00000123416,ENSG00000167552,ENSG00000146701,ENSG00000111640,ENSG00000148180,ENSG00000160862,ENSG00000083642,ENSG00000187837,ENSG00000167768,ENSG00000172867,ENSG00000101439,ENSG00000074800,ENSG00000046604,ENSG00000153187,ENSG00000116560,ENSG00000166794,ENSG00000166598,ENSG00000096384,ENSG00000143369,ENSG00000104529…
590	query_1	TRUE	0.00027434742674466	837	244	38	0.155737704918033	0.045400238948626	HPA:0050093	HPA	breast; myoepithelial cells[High]	11019	63	HPA:0050092	Approved,Enhanced,Enhanced,Enhanced,Supported,Approved,Supported,Supported,Supported,Enhanced,Enhanced,Approved,Approved,Enhanced,Supported,Supported,Enhanced,Enhanced,Approved,Supported,Supported,Approved,Supported,Enhanced,Approved,Enhanced,Supported,Supported,Supported,Supported,Supported,Supported,Supported,Supported,Supported,Approved,Approved,Approved	ENSG00000164924,ENSG00000123416,ENSG00000167552,ENSG00000146701,ENSG00000075624,ENSG00000184009,ENSG00000083642,ENSG00000168298,ENSG00000187837,ENSG00000186847,ENSG00000152234,ENSG00000137801,ENSG00000106333,ENSG00000189058,ENSG00000278637,ENSG00000153187,ENSG00000116560,ENSG00000107796,ENSG00000072110,ENSG00000104529,ENSG00000170144,ENSG00000197451,ENSG00000099783,ENSG00000164733,ENSG00000130811…
591	query_1	TRUE	0.00027434742674466	558	244	29	0.118852459016393	0.0519713261648745	HPA:0460182	HPA	skin 1; cells in granular layer[≥Medium]	11019	635	HPA:0460181	Supported,Supported,Supported,Enhanced,Enhanced,Enhanced,Enhanced,Supported,Supported,Enhanced,Supported,Supported,Enhanced,Enhanced,Enhanced,Supported,Supported,Enhanced,Enhanced,Supported,Supported,Supported,Supported,Enhanced,Enhanced,Supported,Enhanced,Supported,Enhanced	ENSG00000204389,ENSG00000130402,ENSG00000115380,ENSG00000186395,ENSG00000123416,ENSG00000167552,ENSG00000146701,ENSG00000111640,ENSG00000148180,ENSG00000160862,ENSG00000083642,ENSG00000187837,ENSG00000167768,ENSG00000172867,ENSG00000101439,ENSG00000074800,ENSG00000153187,ENSG00000116560,ENSG00000096384,ENSG00000104529,ENSG00000182871,ENSG00000170144,ENSG00000099783,ENSG00000213719,ENSG00000044574…
592	query_1	TRUE	0.000286574498867876	336	244	21	0.0860655737704918	0.0625	HPA:0030441	HPA	appendix; non-germinal center cells[≥Low]	11019	47	HPA:0030000	Enhanced,Supported,Enhanced,Enhanced,Supported,Supported,Approved,Supported,Enhanced,Enhanced,Enhanced,Enhanced,Supported,Supported,Enhanced,Supported,Enhanced,Enhanced,Supported,Supported,Enhanced	ENSG00000102879,ENSG00000144381,ENSG00000136167,ENSG00000196924,ENSG00000148180,ENSG00000075624,ENSG00000184009,ENSG00000083642,ENSG00000090382,ENSG00000132465,ENSG00000166794,ENSG00000107796,ENSG00000163017,ENSG00000173372,ENSG00000096384,ENSG00000104529,ENSG00000100985,ENSG00000044574,ENSG00000178607,ENSG00000130826,ENSG00000026508
593	query_1	TRUE	0.000286574498867876	683	244	33	0.135245901639344	0.0483162518301611	HPA:0471412	HPA	skin 2; cells in spinous layer[≥Medium]	11019	690	HPA:0471411	Supported,Enhanced,Supported,Enhanced,Supported,Enhanced,Enhanced,Enhanced,Enhanced,Enhanced,Supported,Supported,Supported,Enhanced,Enhanced,Enhanced,Enhanced,Supported,Enhanced,Supported,Enhanced,Enhanced,Supported,Enhanced,Supported,Supported,Supported,Enhanced,Enhanced,Enhanced,Supported,Enhanced,Enhanced	ENSG00000204389,ENSG00000102879,ENSG00000144381,ENSG00000125730,ENSG00000115380,ENSG00000186395,ENSG00000196924,ENSG00000123416,ENSG00000167552,ENSG00000146701,ENSG00000111640,ENSG00000083642,ENSG00000187837,ENSG00000186847,ENSG00000167768,ENSG00000186081,ENSG00000172867,ENSG00000074800,ENSG00000046604,ENSG00000153187,ENSG00000116560,ENSG00000166598,ENSG00000130208,ENSG00000096384,ENSG00000104529…
594	query_1	TRUE	0.000318790807196309	944	244	41	0.168032786885246	0.0434322033898305	HPA:0310433	HPA	lymph node; germinal center cells[High]	11019	462	HPA:0310432	Approved,Approved,Supported,Enhanced,Enhanced,Enhanced,Enhanced,Enhanced,Supported,Approved,Supported,Supported,Supported,Enhanced,Approved,Enhanced,Approved,Supported,Supported,Enhanced,Enhanced,Enhanced,Supported,Supported,Approved,Supported,Enhanced,Approved,Supported,Supported,Supported,Supported,Supported,Supported,Supported,Supported,Supported,Enhanced,Supported,Enhanced,Supported	ENSG00000108953,ENSG00000164924,ENSG00000137076,ENSG00000102879,ENSG00000136167,ENSG00000123416,ENSG00000167552,ENSG00000146701,ENSG00000075624,ENSG00000184009,ENSG00000168298,ENSG00000124575,ENSG00000187837,ENSG00000152234,ENSG00000137801,ENSG00000125166,ENSG00000172757,ENSG00000278637,ENSG00000153187,ENSG00000116560,ENSG00000108518,ENSG00000096384,ENSG00000104529,ENSG00000170144,ENSG00000197451…
595	query_1	TRUE	0.000337953689693995	27	244	6	0.0245901639344262	0.222222222222222	HPA:0461433	HPA	skin 1; extracellular matrix[High]	11019	648	HPA:0461432	Enhanced,Supported,Enhanced,Supported,Supported,Supported	ENSG00000130203,ENSG00000115380,ENSG00000077942,ENSG00000139329,ENSG00000159189,ENSG00000182871
596	query_1	TRUE	0.000341584370879483	754	244	35	0.14344262295082	0.0464190981432361	HPA:0471392	HPA	skin 2; cells in basal layer[≥Medium]	11019	681	HPA:0471391	Supported,Supported,Enhanced,Supported,Enhanced,Enhanced,Enhanced,Enhanced,Enhanced,Supported,Supported,Supported,Enhanced,Enhanced,Enhanced,Supported,Enhanced,Supported,Enhanced,Enhanced,Supported,Enhanced,Supported,Supported,Enhanced,Supported,Enhanced,Enhanced,Enhanced,Supported,Enhanced,Enhanced,Supported,Enhanced,Enhanced	ENSG00000137076,ENSG00000204389,ENSG00000102879,ENSG00000144381,ENSG00000125730,ENSG00000196924,ENSG00000123416,ENSG00000167552,ENSG00000146701,ENSG00000111640,ENSG00000083642,ENSG00000187837,ENSG00000186847,ENSG00000186081,ENSG00000163931,ENSG00000074800,ENSG00000046604,ENSG00000153187,ENSG00000116560,ENSG00000166598,ENSG00000130208,ENSG00000096384,ENSG00000104529,ENSG00000170144,ENSG00000111057…
597	query_1	TRUE	0.000353298383007172	662	244	32	0.131147540983607	0.0483383685800604	HPA:0471462	HPA	skin 2; langerhans cells[≥Medium]	11019	711	HPA:0471461	Supported,Enhanced,Enhanced,Enhanced,Enhanced,Supported,Supported,Supported,Approved,Supported,Supported,Enhanced,Supported,Enhanced,Supported,Enhanced,Enhanced,Supported,Enhanced,Enhanced,Supported,Enhanced,Supported,Supported,Supported,Enhanced,Enhanced,Enhanced,Enhanced,Supported,Enhanced,Enhanced	ENSG00000144381,ENSG00000125730,ENSG00000123416,ENSG00000167552,ENSG00000146701,ENSG00000111640,ENSG00000148180,ENSG00000075624,ENSG00000184009,ENSG00000083642,ENSG00000187837,ENSG00000077942,ENSG00000074800,ENSG00000046604,ENSG00000153187,ENSG00000116560,ENSG00000107796,ENSG00000163017,ENSG00000108518,ENSG00000166598,ENSG00000130208,ENSG00000096384,ENSG00000104529,ENSG00000170144,ENSG00000099783…
598	query_1	TRUE	0.000378115271656988	456	244	25	0.102459016393443	0.0548245614035088	HPA:0471473	HPA	skin 2; lymphocytes[High]	11019	715	HPA:0471472	Supported,Enhanced,Enhanced,Enhanced,Enhanced,Enhanced,Supported,Supported,Supported,Enhanced,Supported,Supported,Enhanced,Enhanced,Supported,Enhanced,Supported,Supported,Supported,Supported,Enhanced,Enhanced,Enhanced,Supported,Enhanced	ENSG00000137076,ENSG00000125730,ENSG00000196924,ENSG00000123416,ENSG00000167552,ENSG00000146701,ENSG00000111640,ENSG00000083642,ENSG00000187837,ENSG00000100345,ENSG00000074800,ENSG00000153187,ENSG00000116560,ENSG00000166794,ENSG00000173372,ENSG00000108518,ENSG00000130208,ENSG00000104529,ENSG00000170144,ENSG00000099783,ENSG00000213719,ENSG00000044574,ENSG00000166913,ENSG00000130826,ENSG00000026508
599	query_1	TRUE	0.000388433765725581	28	244	6	0.0245901639344262	0.214285714285714	HPA:0471433	HPA	skin 2; extracellular matrix[High]	11019	703	HPA:0471432	Supported,Enhanced,Enhanced,Supported,Supported,Supported	ENSG00000115380,ENSG00000115414,ENSG00000077942,ENSG00000139329,ENSG00000159189,ENSG00000182871
600	query_1	TRUE	0.000408661010241901	321	244	20	0.0819672131147541	0.0623052959501558	HPA:0470203	HPA	skin 2; endothelial cells[High]	11019	697	HPA:0470202	Supported,Enhanced,Supported,Enhanced,Enhanced,Supported,Supported,Supported,Enhanced,Enhanced,Supported,Supported,Enhanced,Enhanced,Enhanced,Enhanced,Supported,Supported,Supported,Supported	ENSG00000137076,ENSG00000125730,ENSG00000205403,ENSG00000123416,ENSG00000167552,ENSG00000111640,ENSG00000083642,ENSG00000187837,ENSG00000100345,ENSG00000115414,ENSG00000074800,ENSG00000153187,ENSG00000116560,ENSG00000076706,ENSG00000166598,ENSG00000170458,ENSG00000182871,ENSG00000170144,ENSG00000099783,ENSG00000130826
601	query_1	TRUE	0.000511704374951548	93	244	10	0.040983606557377	0.10752688172043	HPA:0461401	HPA	skin 1; cells in corneal layer[≥Low]	11019	631	HPA:0460000	Supported,Supported,Enhanced,Supported,Enhanced,Enhanced,Enhanced,Enhanced,Enhanced,Supported	ENSG00000204389,ENSG00000115380,ENSG00000186395,ENSG00000148180,ENSG00000160862,ENSG00000167768,ENSG00000172867,ENSG00000046604,ENSG00000143369,ENSG00000159189
602	query_1	TRUE	0.000536305186968341	178	244	14	0.0573770491803279	0.0786516853932584	HPA:0381223	HPA	placenta; syncytiotrophoblasts - microvilli[High]	11019	535	HPA:0381222	Supported,Enhanced,Enhanced,Supported,Supported,Supported,Enhanced,Enhanced,Enhanced,Enhanced,Enhanced,Supported,Enhanced,Enhanced	ENSG00000244731,ENSG00000091513,ENSG00000167552,ENSG00000148180,ENSG00000075624,ENSG00000083642,ENSG00000152234,ENSG00000077942,ENSG00000189058,ENSG00000166794,ENSG00000107796,ENSG00000203747,ENSG00000111057,ENSG00000044574
603	query_1	TRUE	0.00054172481457173	744	244	34	0.139344262295082	0.0456989247311828	HPA:0100123	HPA	cerebral cortex; glial cells[High]	11019	188	HPA:0100122	Approved,Enhanced,Supported,Supported,Supported,Supported,Supported,Supported,Supported,Supported,Enhanced,Supported,Approved,Supported,Supported,Supported,Supported,Supported,Enhanced,Enhanced,Supported,Approved,Supported,Supported,Supported,Supported,Supported,Supported,Supported,Supported,Supported,Supported,Enhanced,Supported	ENSG00000164924,ENSG00000130203,ENSG00000083642,ENSG00000196747,ENSG00000196866,ENSG00000274997,ENSG00000276368,ENSG00000246705,ENSG00000168298,ENSG00000187837,ENSG00000189058,ENSG00000158406,ENSG00000276180,ENSG00000276966,ENSG00000277157,ENSG00000278637,ENSG00000278705,ENSG00000153187,ENSG00000116560,ENSG00000166598,ENSG00000170144,ENSG00000197451,ENSG00000099783,ENSG00000197903,ENSG00000234289…
604	query_1	TRUE	0.000590592788192815	716	244	33	0.135245901639344	0.0460893854748603	HPA:0461461	HPA	skin 1; langerhans cells[≥Low]	11019	661	HPA:0460000	Supported,Supported,Supported,Supported,Enhanced,Enhanced,Enhanced,Supported,Supported,Supported,Enhanced,Supported,Enhanced,Enhanced,Supported,Enhanced,Supported,Enhanced,Enhanced,Enhanced,Enhanced,Enhanced,Supported,Enhanced,Supported,Supported,Enhanced,Enhanced,Enhanced,Enhanced,Supported,Enhanced,Enhanced	ENSG00000137076,ENSG00000204389,ENSG00000144381,ENSG00000130402,ENSG00000123416,ENSG00000167552,ENSG00000146701,ENSG00000111640,ENSG00000148180,ENSG00000083642,ENSG00000275395,ENSG00000187837,ENSG00000100345,ENSG00000163931,ENSG00000074800,ENSG00000046604,ENSG00000153187,ENSG00000116560,ENSG00000166794,ENSG00000108518,ENSG00000166598,ENSG00000096384,ENSG00000104529,ENSG00000170458,ENSG00000170144…
605	query_1	TRUE	0.000600238024594711	562	244	28	0.114754098360656	0.0498220640569395	HPA:0470182	HPA	skin 2; cells in granular layer[≥Medium]	11019	687	HPA:0470181	Supported,Enhanced,Enhanced,Enhanced,Enhanced,Supported,Supported,Enhanced,Supported,Supported,Enhanced,Enhanced,Enhanced,Supported,Enhanced,Supported,Enhanced,Supported,Enhanced,Enhanced,Supported,Supported,Enhanced,Enhanced,Supported,Enhanced,Supported,Enhanced	ENSG00000204389,ENSG00000186395,ENSG00000123416,ENSG00000167552,ENSG00000146701,ENSG00000111640,ENSG00000148180,ENSG00000160862,ENSG00000083642,ENSG00000187837,ENSG00000167768,ENSG00000172867,ENSG00000189058,ENSG00000074800,ENSG00000046604,ENSG00000153187,ENSG00000116560,ENSG00000203747,ENSG00000166598,ENSG00000096384,ENSG00000104529,ENSG00000099783,ENSG00000213719,ENSG00000044574,ENSG00000173482…
606	query_1	TRUE	0.000658416570019934	362	244	21	0.0860655737704918	0.0580110497237569	HPA:0381221	HPA	placenta; syncytiotrophoblasts - microvilli[≥Low]	11019	533	HPA:0380000	Enhanced,Supported,Enhanced,Enhanced,Supported,Supported,Supported,Supported,Enhanced,Enhanced,Enhanced,Enhanced,Enhanced,Enhanced,Supported,Supported,Enhanced,Enhanced,Enhanced,Enhanced,Enhanced	ENSG00000125730,ENSG00000244731,ENSG00000091513,ENSG00000167552,ENSG00000148180,ENSG00000075624,ENSG00000083642,ENSG00000135744,ENSG00000152234,ENSG00000115414,ENSG00000077942,ENSG00000189058,ENSG00000166794,ENSG00000107796,ENSG00000203747,ENSG00000130208,ENSG00000111057,ENSG00000044574,ENSG00000164506,ENSG00000111716,ENSG00000166913
607	query_1	TRUE	0.000707315368933945	789	244	35	0.14344262295082	0.0443599493029151	HPA:0471461	HPA	skin 2; langerhans cells[≥Low]	11019	710	HPA:0470000	Supported,Supported,Enhanced,Enhanced,Enhanced,Enhanced,Supported,Supported,Supported,Approved,Supported,Enhanced,Supported,Enhanced,Enhanced,Supported,Enhanced,Supported,Enhanced,Enhanced,Supported,Enhanced,Enhanced,Supported,Enhanced,Supported,Supported,Supported,Enhanced,Enhanced,Enhanced,Enhanced,Supported,Enhanced,Enhanced	ENSG00000204389,ENSG00000144381,ENSG00000125730,ENSG00000123416,ENSG00000167552,ENSG00000146701,ENSG00000111640,ENSG00000148180,ENSG00000075624,ENSG00000184009,ENSG00000083642,ENSG00000275395,ENSG00000187837,ENSG00000163931,ENSG00000077942,ENSG00000074800,ENSG00000046604,ENSG00000153187,ENSG00000116560,ENSG00000107796,ENSG00000163017,ENSG00000108518,ENSG00000166598,ENSG00000130208,ENSG00000096384…
608	query_1	TRUE	0.000841417123552268	288	244	18	0.0737704918032787	0.0625	HPA:0271143	HPA	kidney; proximal tubules (cell body)[High]	11019	425	HPA:0271142	Supported,Enhanced,Supported,Supported,Supported,Enhanced,Enhanced,Enhanced,Enhanced,Supported,Enhanced,Enhanced,Enhanced,Enhanced,Enhanced,Enhanced,Enhanced,Enhanced	ENSG00000144381,ENSG00000146701,ENSG00000111640,ENSG00000187837,ENSG00000135744,ENSG00000101439,ENSG00000115414,ENSG00000163931,ENSG00000189058,ENSG00000138207,ENSG00000166598,ENSG00000134121,ENSG00000148346,ENSG00000164733,ENSG00000162896,ENSG00000182199,ENSG00000091483,ENSG00000172115
609	query_1	TRUE	0.000841417123552268	637	244	30	0.122950819672131	0.0470957613814757	HPA:0461392	HPA	skin 1; cells in basal layer[≥Medium]	11019	629	HPA:0461391	Supported,Supported,Enhanced,Supported,Supported,Enhanced,Enhanced,Enhanced,Enhanced,Supported,Supported,Supported,Enhanced,Enhanced,Enhanced,Supported,Enhanced,Supported,Enhanced,Enhanced,Supported,Supported,Supported,Enhanced,Enhanced,Enhanced,Enhanced,Enhanced,Supported,Enhanced	ENSG00000137076,ENSG00000204389,ENSG00000102879,ENSG00000144381,ENSG00000130402,ENSG00000196924,ENSG00000123416,ENSG00000167552,ENSG00000146701,ENSG00000111640,ENSG00000083642,ENSG00000187837,ENSG00000186847,ENSG00000186081,ENSG00000163931,ENSG00000074800,ENSG00000046604,ENSG00000153187,ENSG00000116560,ENSG00000096384,ENSG00000104529,ENSG00000170144,ENSG00000099783,ENSG00000213719,ENSG00000044574…
610	query_1	TRUE	0.000987887689053787	292	244	18	0.0737704918032787	0.0616438356164384	HPA:0510703	HPA	soft tissue 2; peripheral nerve[High]	11019	770	HPA:0510702	Enhanced,Enhanced,Supported,Supported,Supported,Enhanced,Supported,Approved,Supported,Supported,Supported,Supported,Supported,Supported,Supported,Supported,Supported,Supported	ENSG00000123416,ENSG00000167552,ENSG00000168298,ENSG00000187837,ENSG00000278637,ENSG00000116560,ENSG00000182871,ENSG00000197451,ENSG00000099783,ENSG00000197903,ENSG00000234289,ENSG00000158373,ENSG00000180596,ENSG00000203814,ENSG00000275713,ENSG00000233822,ENSG00000273703,ENSG00000185130
611	query_1	TRUE	1.08005948839269e-64	86	228	55	0.241228070175439	0.63953488372093	KEGG:04610	KEGG	Complement and coagulation cascades	8484	320	KEGG:00000	KEGG,KEGG,KEGG,KEGG,KEGG,KEGG,KEGG,KEGG,KEGG,KEGG,KEGG,KEGG,KEGG,KEGG,KEGG,KEGG,KEGG,KEGG,KEGG,KEGG,KEGG,KEGG,KEGG,KEGG,KEGG,KEGG,KEGG,KEGG,KEGG,KEGG,KEGG,KEGG,KEGG,KEGG,KEGG,KEGG,KEGG,KEGG,KEGG,KEGG,KEGG,KEGG,KEGG,KEGG,KEGG,KEGG,KEGG,KEGG,KEGG,KEGG,KEGG,KEGG,KEGG,KEGG,KEGG	ENSG00000188488,ENSG00000127241,ENSG00000175899,ENSG00000112936,ENSG00000113889,ENSG00000125730,ENSG00000205403,ENSG00000126218,ENSG00000117601,ENSG00000244731,ENSG00000198734,ENSG00000176919,ENSG00000224389,ENSG00000113600,ENSG00000106804,ENSG00000000971,ENSG00000110799,ENSG00000184500,ENSG00000171564,ENSG00000157131,ENSG00000171557,ENSG00000039537,ENSG00000088926,ENSG00000123843,ENSG00000134389…
612	query_1	TRUE	1.26325140640544e-28	132	228	39	0.171052631578947	0.295454545454545	KEGG:05322	KEGG	Systemic lupus erythematosus	8484	484	KEGG:00000	KEGG,KEGG,KEGG,KEGG,KEGG,KEGG,KEGG,KEGG,KEGG,KEGG,KEGG,KEGG,KEGG,KEGG,KEGG,KEGG,KEGG,KEGG,KEGG,KEGG,KEGG,KEGG,KEGG,KEGG,KEGG,KEGG,KEGG,KEGG,KEGG,KEGG,KEGG,KEGG,KEGG,KEGG,KEGG,KEGG,KEGG,KEGG,KEGG	ENSG00000112936,ENSG00000125730,ENSG00000130402,ENSG00000244731,ENSG00000176919,ENSG00000224389,ENSG00000113600,ENSG00000106804,ENSG00000196747,ENSG00000196866,ENSG00000274997,ENSG00000276368,ENSG00000246705,ENSG00000157131,ENSG00000039537,ENSG00000021852,ENSG00000159403,ENSG00000166278,ENSG00000182326,ENSG00000158406,ENSG00000276180,ENSG00000276966,ENSG00000277157,ENSG00000278637,ENSG00000278705…
613	query_1	TRUE	7.67720682926437e-18	86	228	25	0.109649122807018	0.290697674418605	KEGG:05150	KEGG	Staphylococcus aureus infection	8484	439	KEGG:00000	KEGG,KEGG,KEGG,KEGG,KEGG,KEGG,KEGG,KEGG,KEGG,KEGG,KEGG,KEGG,KEGG,KEGG,KEGG,KEGG,KEGG,KEGG,KEGG,KEGG,KEGG,KEGG,KEGG,KEGG,KEGG	ENSG00000127241,ENSG00000125730,ENSG00000205403,ENSG00000244731,ENSG00000224389,ENSG00000186395,ENSG00000106804,ENSG00000000971,ENSG00000171557,ENSG00000186847,ENSG00000122194,ENSG00000159403,ENSG00000164047,ENSG00000166278,ENSG00000182326,ENSG00000171403,ENSG00000173372,ENSG00000173369,ENSG00000197766,ENSG00000203747,ENSG00000159189,ENSG00000111057,ENSG00000009724,ENSG00000206047,ENSG00000239839
614	query_1	TRUE	1.24159500455846e-15	188	228	32	0.140350877192982	0.170212765957447	KEGG:04613	KEGG	Neutrophil extracellular trap formation	8484	323	KEGG:00000	KEGG,KEGG,KEGG,KEGG,KEGG,KEGG,KEGG,KEGG,KEGG,KEGG,KEGG,KEGG,KEGG,KEGG,KEGG,KEGG,KEGG,KEGG,KEGG,KEGG,KEGG,KEGG,KEGG,KEGG,KEGG,KEGG,KEGG,KEGG,KEGG,KEGG,KEGG,KEGG	ENSG00000125730,ENSG00000106804,ENSG00000075624,ENSG00000184009,ENSG00000196747,ENSG00000196866,ENSG00000274997,ENSG00000276368,ENSG00000246705,ENSG00000110799,ENSG00000171564,ENSG00000171557,ENSG00000164047,ENSG00000158406,ENSG00000276180,ENSG00000276966,ENSG00000277157,ENSG00000278637,ENSG00000278705,ENSG00000203747,ENSG00000171560,ENSG00000005381,ENSG00000197903,ENSG00000234289,ENSG00000158373…
615	query_1	TRUE	1.60696910238925e-09	51	228	14	0.0614035087719298	0.274509803921569	KEGG:04979	KEGG	Cholesterol metabolism	8484	410	KEGG:00000	KEGG,KEGG,KEGG,KEGG,KEGG,KEGG,KEGG,KEGG,KEGG,KEGG,KEGG,KEGG,KEGG,KEGG	ENSG00000084674,ENSG00000130203,ENSG00000169174,ENSG00000118137,ENSG00000110244,ENSG00000087237,ENSG00000091583,ENSG00000198670,ENSG00000100979,ENSG00000110245,ENSG00000130208,ENSG00000123384,ENSG00000213398,ENSG00000158874
616	query_1	TRUE	3.13965050891283e-09	231	228	27	0.118421052631579	0.116883116883117	KEGG:05171	KEGG	Coronavirus disease - COVID-19	8484	452	KEGG:00000	KEGG,KEGG,KEGG,KEGG,KEGG,KEGG,KEGG,KEGG,KEGG,KEGG,KEGG,KEGG,KEGG,KEGG,KEGG,KEGG,KEGG,KEGG,KEGG,KEGG,KEGG,KEGG,KEGG,KEGG,KEGG,KEGG,KEGG	ENSG00000127241,ENSG00000112936,ENSG00000125730,ENSG00000244731,ENSG00000176919,ENSG00000224389,ENSG00000113600,ENSG00000106804,ENSG00000110799,ENSG00000171564,ENSG00000157131,ENSG00000171557,ENSG00000039537,ENSG00000021852,ENSG00000143278,ENSG00000124491,ENSG00000159403,ENSG00000166278,ENSG00000182326,ENSG00000180210,ENSG00000173372,ENSG00000173369,ENSG00000197766,ENSG00000171560,ENSG00000159189…
617	query_1	TRUE	3.67875510136085e-09	201	228	25	0.109649122807018	0.124378109452736	KEGG:05203	KEGG	Viral carcinogenesis	8484	455	KEGG:00000	KEGG,KEGG,KEGG,KEGG,KEGG,KEGG,KEGG,KEGG,KEGG,KEGG,KEGG,KEGG,KEGG,KEGG,KEGG,KEGG,KEGG,KEGG,KEGG,KEGG,KEGG,KEGG,KEGG,KEGG,KEGG	ENSG00000108953,ENSG00000164924,ENSG00000125730,ENSG00000130402,ENSG00000067225,ENSG00000148180,ENSG00000134308,ENSG00000158406,ENSG00000276180,ENSG00000276966,ENSG00000277157,ENSG00000278637,ENSG00000278705,ENSG00000072110,ENSG00000197903,ENSG00000234289,ENSG00000158373,ENSG00000180596,ENSG00000203814,ENSG00000275713,ENSG00000233822,ENSG00000273703,ENSG00000185130,ENSG00000136238,ENSG00000166913
618	query_1	TRUE	3.14387238671935e-08	76	228	15	0.0657894736842105	0.197368421052632	KEGG:05133	KEGG	Pertussis	8484	430	KEGG:00000	KEGG,KEGG,KEGG,KEGG,KEGG,KEGG,KEGG,KEGG,KEGG,KEGG,KEGG,KEGG,KEGG,KEGG,KEGG	ENSG00000125730,ENSG00000244731,ENSG00000224389,ENSG00000106804,ENSG00000123843,ENSG00000172757,ENSG00000123838,ENSG00000159403,ENSG00000166278,ENSG00000182326,ENSG00000149131,ENSG00000173372,ENSG00000173369,ENSG00000159189,ENSG00000170458
619	query_1	TRUE	2.99403891732901e-06	187	228	20	0.087719298245614	0.106951871657754	KEGG:05034	KEGG	Alcoholism	8484	422	KEGG:00000	KEGG,KEGG,KEGG,KEGG,KEGG,KEGG,KEGG,KEGG,KEGG,KEGG,KEGG,KEGG,KEGG,KEGG,KEGG,KEGG,KEGG,KEGG,KEGG,KEGG	ENSG00000196747,ENSG00000196866,ENSG00000274997,ENSG00000276368,ENSG00000246705,ENSG00000158406,ENSG00000276180,ENSG00000276966,ENSG00000277157,ENSG00000278637,ENSG00000278705,ENSG00000197903,ENSG00000234289,ENSG00000158373,ENSG00000180596,ENSG00000203814,ENSG00000275713,ENSG00000233822,ENSG00000273703,ENSG00000185130
620	query_1	TRUE	8.07307736174893e-06	147	228	17	0.0745614035087719	0.115646258503401	KEGG:04145	KEGG	Phagosome	8484	281	KEGG:00000	KEGG,KEGG,KEGG,KEGG,KEGG,KEGG,KEGG,KEGG,KEGG,KEGG,KEGG,KEGG,KEGG,KEGG,KEGG,KEGG,KEGG	ENSG00000102879,ENSG00000125730,ENSG00000123416,ENSG00000167552,ENSG00000075624,ENSG00000184009,ENSG00000137801,ENSG00000105664,ENSG00000159403,ENSG00000203747,ENSG00000179218,ENSG00000170458,ENSG00000005381,ENSG00000136238,ENSG00000072274,ENSG00000113296,ENSG00000118004
621	query_1	TRUE	7.53440375231437e-05	36	228	8	0.0350877192982456	0.222222222222222	KEGG:05143	KEGG	African trypanosomiasis	8484	435	KEGG:00000	KEGG,KEGG,KEGG,KEGG,KEGG,KEGG,KEGG,KEGG	ENSG00000113889,ENSG00000118137,ENSG00000100342,ENSG00000244734,ENSG00000162692,ENSG00000261701,ENSG00000188536,ENSG00000206172
622	query_1	TRUE	8.08249883807811e-05	214	228	19	0.0833333333333333	0.088785046728972	KEGG:05417	KEGG	Lipid and atherosclerosis	8484	494	KEGG:00000	KEGG,KEGG,KEGG,KEGG,KEGG,KEGG,KEGG,KEGG,KEGG,KEGG,KEGG,KEGG,KEGG,KEGG,KEGG,KEGG,KEGG,KEGG,KEGG	ENSG00000204388,ENSG00000204389,ENSG00000084674,ENSG00000144381,ENSG00000118137,ENSG00000110244,ENSG00000109971,ENSG00000166598,ENSG00000096384,ENSG00000170458,ENSG00000100985,ENSG00000129988,ENSG00000044574,ENSG00000162692,ENSG00000136238,ENSG00000178607,ENSG00000127314,ENSG00000116473,ENSG00000172115
623	query_1	TRUE	0.000171072264880678	115	228	13	0.0570175438596491	0.11304347826087	KEGG:01200	KEGG	Carbon metabolism	8484	184	KEGG:00000	KEGG,KEGG,KEGG,KEGG,KEGG,KEGG,KEGG,KEGG,KEGG,KEGG,KEGG,KEGG,KEGG	ENSG00000149925,ENSG00000067225,ENSG00000146701,ENSG00000111640,ENSG00000067057,ENSG00000125166,ENSG00000163931,ENSG00000074800,ENSG00000111669,ENSG00000136872,ENSG00000121691,ENSG00000182199,ENSG00000091483
624	query_1	TRUE	0.000171072264880678	271	228	21	0.0921052631578947	0.0774907749077491	KEGG:05020	KEGG	Prion disease	8484	416	KEGG:00000	KEGG,KEGG,KEGG,KEGG,KEGG,KEGG,KEGG,KEGG,KEGG,KEGG,KEGG,KEGG,KEGG,KEGG,KEGG,KEGG,KEGG,KEGG,KEGG,KEGG,KEGG	ENSG00000204388,ENSG00000204389,ENSG00000112936,ENSG00000176919,ENSG00000113600,ENSG00000106804,ENSG00000123416,ENSG00000167552,ENSG00000110955,ENSG00000157131,ENSG00000039537,ENSG00000152234,ENSG00000109971,ENSG00000021852,ENSG00000149294,ENSG00000173372,ENSG00000173369,ENSG00000159189,ENSG00000044574,ENSG00000136238,ENSG00000172115
625	query_1	TRUE	0.000171072264880678	227	228	19	0.0833333333333333	0.0837004405286344	KEGG:04810	KEGG	Regulation of actin cytoskeleton	8484	365	KEGG:00000	KEGG,KEGG,KEGG,KEGG,KEGG,KEGG,KEGG,KEGG,KEGG,KEGG,KEGG,KEGG,KEGG,KEGG,KEGG,KEGG,KEGG,KEGG,KEGG	ENSG00000112936,ENSG00000113889,ENSG00000130402,ENSG00000176919,ENSG00000113600,ENSG00000106804,ENSG00000148180,ENSG00000075624,ENSG00000184009,ENSG00000157131,ENSG00000039537,ENSG00000100345,ENSG00000115414,ENSG00000172757,ENSG00000021852,ENSG00000180210,ENSG00000108518,ENSG00000072110,ENSG00000136238
626	query_1	TRUE	0.000326271455705147	89	228	11	0.0482456140350877	0.123595505617978	KEGG:04512	KEGG	ECM-receptor interaction	8484	314	KEGG:00000	KEGG,KEGG,KEGG,KEGG,KEGG,KEGG,KEGG,KEGG,KEGG,KEGG,KEGG	ENSG00000110799,ENSG00000137801,ENSG00000115414,ENSG00000105664,ENSG00000168477,ENSG00000109072,ENSG00000142798,ENSG00000163359,ENSG00000178732,ENSG00000113296,ENSG00000026508
627	query_1	TRUE	0.000329309694765265	74	228	10	0.043859649122807	0.135135135135135	KEGG:01230	KEGG	Biosynthesis of amino acids	8484	188	KEGG:00000	KEGG,KEGG,KEGG,KEGG,KEGG,KEGG,KEGG,KEGG,KEGG,KEGG	ENSG00000149925,ENSG00000067225,ENSG00000111640,ENSG00000067057,ENSG00000125166,ENSG00000163931,ENSG00000074800,ENSG00000111669,ENSG00000136872,ENSG00000182199
628	query_1	TRUE	0.000350606317266675	202	228	17	0.0745614035087719	0.0841584158415842	KEGG:04510	KEGG	Focal adhesion	8484	313	KEGG:00000	KEGG,KEGG,KEGG,KEGG,KEGG,KEGG,KEGG,KEGG,KEGG,KEGG,KEGG,KEGG,KEGG,KEGG,KEGG,KEGG,KEGG	ENSG00000137076,ENSG00000130402,ENSG00000196924,ENSG00000075624,ENSG00000184009,ENSG00000110799,ENSG00000137801,ENSG00000115414,ENSG00000105664,ENSG00000168477,ENSG00000109072,ENSG00000072110,ENSG00000163359,ENSG00000136238,ENSG00000127314,ENSG00000116473,ENSG00000113296
629	query_1	TRUE	0.000480997749951632	49	228	8	0.0350877192982456	0.163265306122449	KEGG:05144	KEGG	Malaria	8484	436	KEGG:00000	KEGG,KEGG,KEGG,KEGG,KEGG,KEGG,KEGG,KEGG	ENSG00000137801,ENSG00000105664,ENSG00000244734,ENSG00000123384,ENSG00000162692,ENSG00000113296,ENSG00000188536,ENSG00000206172
630	query_1	TRUE	0.000749426296456657	67	228	9	0.0394736842105263	0.134328358208955	KEGG:00010	KEGG	Glycolysis / Gluconeogenesis	8484	2	KEGG:00000	KEGG,KEGG,KEGG,KEGG,KEGG,KEGG,KEGG,KEGG,KEGG	ENSG00000149925,ENSG00000067225,ENSG00000111640,ENSG00000067057,ENSG00000074800,ENSG00000111669,ENSG00000136872,ENSG00000134333,ENSG00000111716
631	query_1	TRUE	3.28014060280268e-83	111	325	73	0.224615384615385	0.657657657657658	REAC:R-HSA-166658	REAC	Complement cascade	10842	377	REAC:R-HSA-168249	REAC,REAC,REAC,REAC,REAC,REAC,REAC,REAC,REAC,REAC,REAC,REAC,REAC,REAC,REAC,REAC,REAC,REAC,REAC,REAC,REAC,REAC,REAC,REAC,REAC,REAC,REAC,REAC,REAC,REAC,REAC,REAC,REAC,REAC,REAC,REAC,REAC,REAC,REAC,REAC,REAC,REAC,REAC,REAC,REAC,REAC,REAC,REAC,REAC,REAC,REAC,REAC,REAC,REAC,REAC,REAC,REAC,REAC,REAC,REAC,REAC,REAC,REAC,REAC,REAC,REAC,REAC,REAC,REAC,REAC,REAC,REAC,REAC	ENSG00000127241,ENSG00000211677,ENSG00000112936,ENSG00000125730,ENSG00000205403,ENSG00000244731,ENSG00000176919,ENSG00000270550,ENSG00000224389,ENSG00000113600,ENSG00000106804,ENSG00000211942,ENSG00000000971,ENSG00000178772,ENSG00000184500,ENSG00000157131,ENSG00000039537,ENSG00000274576,ENSG00000123843,ENSG00000211896,ENSG00000134389,ENSG00000116785,ENSG00000242371,ENSG00000251546,ENSG00000239951…
632	query_1	TRUE	1.15424852231256e-76	101	325	67	0.206153846153846	0.663366336633663	REAC:R-HSA-977606	REAC	Regulation of Complement cascade	10842	1920	REAC:R-HSA-166658	REAC,REAC,REAC,REAC,REAC,REAC,REAC,REAC,REAC,REAC,REAC,REAC,REAC,REAC,REAC,REAC,REAC,REAC,REAC,REAC,REAC,REAC,REAC,REAC,REAC,REAC,REAC,REAC,REAC,REAC,REAC,REAC,REAC,REAC,REAC,REAC,REAC,REAC,REAC,REAC,REAC,REAC,REAC,REAC,REAC,REAC,REAC,REAC,REAC,REAC,REAC,REAC,REAC,REAC,REAC,REAC,REAC,REAC,REAC,REAC,REAC,REAC,REAC,REAC,REAC,REAC,REAC	ENSG00000211677,ENSG00000112936,ENSG00000125730,ENSG00000205403,ENSG00000244731,ENSG00000176919,ENSG00000270550,ENSG00000224389,ENSG00000113600,ENSG00000106804,ENSG00000211942,ENSG00000000971,ENSG00000178772,ENSG00000184500,ENSG00000157131,ENSG00000039537,ENSG00000274576,ENSG00000123843,ENSG00000211896,ENSG00000134389,ENSG00000116785,ENSG00000242371,ENSG00000251546,ENSG00000239951,ENSG00000241351…
633	query_1	TRUE	2.25684335398078e-54	76	325	49	0.150769230769231	0.644736842105263	REAC:R-HSA-166663	REAC	Initial triggering of complement	10842	1166	REAC:R-HSA-166658	REAC,REAC,REAC,REAC,REAC,REAC,REAC,REAC,REAC,REAC,REAC,REAC,REAC,REAC,REAC,REAC,REAC,REAC,REAC,REAC,REAC,REAC,REAC,REAC,REAC,REAC,REAC,REAC,REAC,REAC,REAC,REAC,REAC,REAC,REAC,REAC,REAC,REAC,REAC,REAC,REAC,REAC,REAC,REAC,REAC,REAC,REAC,REAC,REAC	ENSG00000127241,ENSG00000211677,ENSG00000125730,ENSG00000244731,ENSG00000270550,ENSG00000224389,ENSG00000211942,ENSG00000274576,ENSG00000211896,ENSG00000242371,ENSG00000251546,ENSG00000239951,ENSG00000241351,ENSG00000243466,ENSG00000126759,ENSG00000211893,ENSG00000166278,ENSG00000182326,ENSG00000173372,ENSG00000197766,ENSG00000243238,ENSG00000211892,ENSG00000159189,ENSG00000142748,ENSG00000211652…
634	query_1	TRUE	5.99343879358583e-54	69	325	47	0.144615384615385	0.681159420289855	REAC:R-HSA-2168880	REAC	Scavenging of heme from plasma	10842	2116	REAC:R-HSA-2173782	REAC,REAC,REAC,REAC,REAC,REAC,REAC,REAC,REAC,REAC,REAC,REAC,REAC,REAC,REAC,REAC,REAC,REAC,REAC,REAC,REAC,REAC,REAC,REAC,REAC,REAC,REAC,REAC,REAC,REAC,REAC,REAC,REAC,REAC,REAC,REAC,REAC,REAC,REAC,REAC,REAC,REAC,REAC,REAC,REAC,REAC,REAC	ENSG00000163631,ENSG00000211677,ENSG00000270550,ENSG00000211942,ENSG00000118137,ENSG00000274576,ENSG00000110169,ENSG00000242371,ENSG00000251546,ENSG00000239951,ENSG00000241351,ENSG00000243466,ENSG00000257017,ENSG00000106927,ENSG00000132465,ENSG00000211890,ENSG00000211895,ENSG00000100342,ENSG00000243238,ENSG00000244734,ENSG00000211652,ENSG00000211663,ENSG00000211956,ENSG00000211938,ENSG00000123384…
635	query_1	TRUE	1.10928733491907e-53	97	325	53	0.163076923076923	0.54639175257732	REAC:R-HSA-2173782	REAC	Binding and Uptake of Ligands by Scavenger Receptors	10842	216	REAC:R-HSA-5653656	REAC,REAC,REAC,REAC,REAC,REAC,REAC,REAC,REAC,REAC,REAC,REAC,REAC,REAC,REAC,REAC,REAC,REAC,REAC,REAC,REAC,REAC,REAC,REAC,REAC,REAC,REAC,REAC,REAC,REAC,REAC,REAC,REAC,REAC,REAC,REAC,REAC,REAC,REAC,REAC,REAC,REAC,REAC,REAC,REAC,REAC,REAC,REAC,REAC,REAC,REAC,REAC,REAC	ENSG00000163631,ENSG00000127241,ENSG00000211677,ENSG00000084674,ENSG00000130203,ENSG00000270550,ENSG00000211942,ENSG00000118137,ENSG00000274576,ENSG00000110169,ENSG00000242371,ENSG00000251546,ENSG00000239951,ENSG00000241351,ENSG00000243466,ENSG00000257017,ENSG00000106927,ENSG00000132465,ENSG00000211890,ENSG00000211895,ENSG00000100342,ENSG00000243238,ENSG00000166598,ENSG00000179218,ENSG00000244734…
636	query_1	TRUE	3.00425010648767e-53	672	325	112	0.344615384615385	0.166666666666667	REAC:R-HSA-109582	REAC	Hemostasis	10842	1085	REAC:0000000	REAC,REAC,REAC,REAC,REAC,REAC,REAC,REAC,REAC,REAC,REAC,REAC,REAC,REAC,REAC,REAC,REAC,REAC,REAC,REAC,REAC,REAC,REAC,REAC,REAC,REAC,REAC,REAC,REAC,REAC,REAC,REAC,REAC,REAC,REAC,REAC,REAC,REAC,REAC,REAC,REAC,REAC,REAC,REAC,REAC,REAC,REAC,REAC,REAC,REAC,REAC,REAC,REAC,REAC,REAC,REAC,REAC,REAC,REAC,REAC,REAC,REAC,REAC,REAC,REAC,REAC,REAC,REAC,REAC,REAC,REAC,REAC,REAC,REAC,REAC,REAC,REAC,REAC,REAC,REAC…	ENSG00000164924,ENSG00000188488,ENSG00000137076,ENSG00000163631,ENSG00000211677,ENSG00000149925,ENSG00000175899,ENSG00000084674,ENSG00000113889,ENSG00000126218,ENSG00000130402,ENSG00000117601,ENSG00000198734,ENSG00000196136,ENSG00000091513,ENSG00000055955,ENSG00000270550,ENSG00000188404,ENSG00000196924,ENSG00000123416,ENSG00000167552,ENSG00000211942,ENSG00000075624,ENSG00000109272,ENSG00000110799…
637	query_1	TRUE	3.1066286324374e-47	68	325	43	0.132307692307692	0.632352941176471	REAC:R-HSA-166786	REAC	Creation of C4 and C2 activators	10842	399	REAC:R-HSA-166663	REAC,REAC,REAC,REAC,REAC,REAC,REAC,REAC,REAC,REAC,REAC,REAC,REAC,REAC,REAC,REAC,REAC,REAC,REAC,REAC,REAC,REAC,REAC,REAC,REAC,REAC,REAC,REAC,REAC,REAC,REAC,REAC,REAC,REAC,REAC,REAC,REAC,REAC,REAC,REAC,REAC,REAC,REAC	ENSG00000127241,ENSG00000211677,ENSG00000270550,ENSG00000211942,ENSG00000274576,ENSG00000211896,ENSG00000242371,ENSG00000251546,ENSG00000239951,ENSG00000241351,ENSG00000243466,ENSG00000211893,ENSG00000182326,ENSG00000173372,ENSG00000243238,ENSG00000211892,ENSG00000159189,ENSG00000142748,ENSG00000211652,ENSG00000211663,ENSG00000211956,ENSG00000211938,ENSG00000132693,ENSG00000240382,ENSG00000239975…
638	query_1	TRUE	5.29620604263005e-47	1101	325	132	0.406153846153846	0.119891008174387	REAC:R-HSA-168249	REAC	Innate Immune System	10842	1170	REAC:R-HSA-168256	REAC,REAC,REAC,REAC,REAC,REAC,REAC,REAC,REAC,REAC,REAC,REAC,REAC,REAC,REAC,REAC,REAC,REAC,REAC,REAC,REAC,REAC,REAC,REAC,REAC,REAC,REAC,REAC,REAC,REAC,REAC,REAC,REAC,REAC,REAC,REAC,REAC,REAC,REAC,REAC,REAC,REAC,REAC,REAC,REAC,REAC,REAC,REAC,REAC,REAC,REAC,REAC,REAC,REAC,REAC,REAC,REAC,REAC,REAC,REAC,REAC,REAC,REAC,REAC,REAC,REAC,REAC,REAC,REAC,REAC,REAC,REAC,REAC,REAC,REAC,REAC,REAC,REAC,REAC,REAC…	ENSG00000204388,ENSG00000204389,ENSG00000118271,ENSG00000127241,ENSG00000211677,ENSG00000149925,ENSG00000112936,ENSG00000084674,ENSG00000125730,ENSG00000205403,ENSG00000244731,ENSG00000196136,ENSG00000176919,ENSG00000270550,ENSG00000067225,ENSG00000188404,ENSG00000224389,ENSG00000113600,ENSG00000106804,ENSG00000148180,ENSG00000211942,ENSG00000000971,ENSG00000075624,ENSG00000184009,ENSG00000178772…
639	query_1	TRUE	7.19685986822139e-45	125	325	52	0.16	0.416	REAC:R-HSA-114608	REAC	Platelet degranulation	10842	1714	REAC:R-HSA-76005	REAC,REAC,REAC,REAC,REAC,REAC,REAC,REAC,REAC,REAC,REAC,REAC,REAC,REAC,REAC,REAC,REAC,REAC,REAC,REAC,REAC,REAC,REAC,REAC,REAC,REAC,REAC,REAC,REAC,REAC,REAC,REAC,REAC,REAC,REAC,REAC,REAC,REAC,REAC,REAC,REAC,REAC,REAC,REAC,REAC,REAC,REAC,REAC,REAC,REAC,REAC,REAC	ENSG00000137076,ENSG00000163631,ENSG00000149925,ENSG00000175899,ENSG00000113889,ENSG00000130402,ENSG00000198734,ENSG00000196136,ENSG00000091513,ENSG00000055955,ENSG00000196924,ENSG00000110799,ENSG00000184500,ENSG00000118137,ENSG00000171564,ENSG00000171557,ENSG00000113905,ENSG00000162267,ENSG00000100665,ENSG00000122194,ENSG00000137801,ENSG00000091583,ENSG00000108679,ENSG00000115414,ENSG00000172757…
640	query_1	TRUE	7.73902981058184e-44	130	325	52	0.16	0.4	REAC:R-HSA-76005	REAC	Response to elevated platelet cytosolic Ca2+	10842	2023	REAC:R-HSA-76002	REAC,REAC,REAC,REAC,REAC,REAC,REAC,REAC,REAC,REAC,REAC,REAC,REAC,REAC,REAC,REAC,REAC,REAC,REAC,REAC,REAC,REAC,REAC,REAC,REAC,REAC,REAC,REAC,REAC,REAC,REAC,REAC,REAC,REAC,REAC,REAC,REAC,REAC,REAC,REAC,REAC,REAC,REAC,REAC,REAC,REAC,REAC,REAC,REAC,REAC,REAC,REAC	ENSG00000137076,ENSG00000163631,ENSG00000149925,ENSG00000175899,ENSG00000113889,ENSG00000130402,ENSG00000198734,ENSG00000196136,ENSG00000091513,ENSG00000055955,ENSG00000196924,ENSG00000110799,ENSG00000184500,ENSG00000118137,ENSG00000171564,ENSG00000171557,ENSG00000113905,ENSG00000162267,ENSG00000100665,ENSG00000122194,ENSG00000137801,ENSG00000091583,ENSG00000108679,ENSG00000115414,ENSG00000172757…
641	query_1	TRUE	3.68964960608886e-43	61	325	39	0.12	0.639344262295082	REAC:R-HSA-173623	REAC	Classical antibody-mediated complement activation	10842	363	REAC:R-HSA-166786	REAC,REAC,REAC,REAC,REAC,REAC,REAC,REAC,REAC,REAC,REAC,REAC,REAC,REAC,REAC,REAC,REAC,REAC,REAC,REAC,REAC,REAC,REAC,REAC,REAC,REAC,REAC,REAC,REAC,REAC,REAC,REAC,REAC,REAC,REAC,REAC,REAC,REAC,REAC	ENSG00000211677,ENSG00000270550,ENSG00000211942,ENSG00000274576,ENSG00000211896,ENSG00000242371,ENSG00000251546,ENSG00000239951,ENSG00000241351,ENSG00000243466,ENSG00000211893,ENSG00000182326,ENSG00000173372,ENSG00000243238,ENSG00000211892,ENSG00000159189,ENSG00000211652,ENSG00000211663,ENSG00000211956,ENSG00000211938,ENSG00000132693,ENSG00000240382,ENSG00000239975,ENSG00000242076,ENSG00000211653…
642	query_1	TRUE	7.54822699788589e-36	67	325	36	0.110769230769231	0.537313432835821	REAC:R-HSA-2029481	REAC	FCGR activation	10842	866	REAC:R-HSA-2029480	REAC,REAC,REAC,REAC,REAC,REAC,REAC,REAC,REAC,REAC,REAC,REAC,REAC,REAC,REAC,REAC,REAC,REAC,REAC,REAC,REAC,REAC,REAC,REAC,REAC,REAC,REAC,REAC,REAC,REAC,REAC,REAC,REAC,REAC,REAC,REAC	ENSG00000211677,ENSG00000270550,ENSG00000211942,ENSG00000274576,ENSG00000211896,ENSG00000242371,ENSG00000251546,ENSG00000239951,ENSG00000241351,ENSG00000243466,ENSG00000211893,ENSG00000203747,ENSG00000243238,ENSG00000211892,ENSG00000211652,ENSG00000211663,ENSG00000211956,ENSG00000211938,ENSG00000240382,ENSG00000239975,ENSG00000242076,ENSG00000211653,ENSG00000211648,ENSG00000211598,ENSG00000278196…
643	query_1	TRUE	2.9125986720977e-33	60	325	33	0.101538461538462	0.55	REAC:R-HSA-5690714	REAC	CD22 mediated BCR regulation	10842	257	REAC:R-HSA-983705	REAC,REAC,REAC,REAC,REAC,REAC,REAC,REAC,REAC,REAC,REAC,REAC,REAC,REAC,REAC,REAC,REAC,REAC,REAC,REAC,REAC,REAC,REAC,REAC,REAC,REAC,REAC,REAC,REAC,REAC,REAC,REAC,REAC	ENSG00000211677,ENSG00000270550,ENSG00000211942,ENSG00000274576,ENSG00000242371,ENSG00000251546,ENSG00000239951,ENSG00000241351,ENSG00000243466,ENSG00000211899,ENSG00000243238,ENSG00000211652,ENSG00000211663,ENSG00000211956,ENSG00000211938,ENSG00000240382,ENSG00000239975,ENSG00000242076,ENSG00000211653,ENSG00000211648,ENSG00000211598,ENSG00000278196,ENSG00000211666,ENSG00000211937,ENSG00000211659…
644	query_1	TRUE	2.95559264215861e-33	258	325	58	0.178461538461538	0.224806201550388	REAC:R-HSA-76002	REAC	Platelet activation, signaling and aggregation	10842	1712	REAC:R-HSA-109582	REAC,REAC,REAC,REAC,REAC,REAC,REAC,REAC,REAC,REAC,REAC,REAC,REAC,REAC,REAC,REAC,REAC,REAC,REAC,REAC,REAC,REAC,REAC,REAC,REAC,REAC,REAC,REAC,REAC,REAC,REAC,REAC,REAC,REAC,REAC,REAC,REAC,REAC,REAC,REAC,REAC,REAC,REAC,REAC,REAC,REAC,REAC,REAC,REAC,REAC,REAC,REAC,REAC,REAC,REAC,REAC,REAC,REAC	ENSG00000164924,ENSG00000137076,ENSG00000163631,ENSG00000149925,ENSG00000175899,ENSG00000113889,ENSG00000130402,ENSG00000198734,ENSG00000196136,ENSG00000091513,ENSG00000055955,ENSG00000196924,ENSG00000110799,ENSG00000184500,ENSG00000118137,ENSG00000171564,ENSG00000171557,ENSG00000113905,ENSG00000162267,ENSG00000100665,ENSG00000122194,ENSG00000137801,ENSG00000091583,ENSG00000108679,ENSG00000115414…
645	query_1	TRUE	4.25578667546778e-33	116	325	42	0.129230769230769	0.362068965517241	REAC:R-HSA-2029482	REAC	Regulation of actin dynamics for phagocytic cup formation	10842	1958	REAC:R-HSA-2029480	REAC,REAC,REAC,REAC,REAC,REAC,REAC,REAC,REAC,REAC,REAC,REAC,REAC,REAC,REAC,REAC,REAC,REAC,REAC,REAC,REAC,REAC,REAC,REAC,REAC,REAC,REAC,REAC,REAC,REAC,REAC,REAC,REAC,REAC,REAC,REAC,REAC,REAC,REAC,REAC,REAC,REAC	ENSG00000211677,ENSG00000270550,ENSG00000211942,ENSG00000075624,ENSG00000184009,ENSG00000274576,ENSG00000211896,ENSG00000100345,ENSG00000242371,ENSG00000251546,ENSG00000239951,ENSG00000241351,ENSG00000243466,ENSG00000172757,ENSG00000211893,ENSG00000203747,ENSG00000243238,ENSG00000096384,ENSG00000211892,ENSG00000211652,ENSG00000211663,ENSG00000211956,ENSG00000211938,ENSG00000136238,ENSG00000240382…
646	query_1	TRUE	4.27211925834397e-32	81	325	36	0.110769230769231	0.444444444444444	REAC:R-HSA-2029485	REAC	Role of phospholipids in phagocytosis	10842	2042	REAC:R-HSA-2029480	REAC,REAC,REAC,REAC,REAC,REAC,REAC,REAC,REAC,REAC,REAC,REAC,REAC,REAC,REAC,REAC,REAC,REAC,REAC,REAC,REAC,REAC,REAC,REAC,REAC,REAC,REAC,REAC,REAC,REAC,REAC,REAC,REAC,REAC,REAC,REAC	ENSG00000211677,ENSG00000270550,ENSG00000211942,ENSG00000274576,ENSG00000211896,ENSG00000242371,ENSG00000251546,ENSG00000239951,ENSG00000241351,ENSG00000243466,ENSG00000211893,ENSG00000203747,ENSG00000243238,ENSG00000211892,ENSG00000211652,ENSG00000211663,ENSG00000211956,ENSG00000211938,ENSG00000240382,ENSG00000239975,ENSG00000242076,ENSG00000211653,ENSG00000211648,ENSG00000211598,ENSG00000278196…
647	query_1	TRUE	4.12033172206112e-31	113	325	40	0.123076923076923	0.353982300884956	REAC:R-HSA-9664422	REAC	FCGR3A-mediated phagocytosis	10842	868	REAC:R-HSA-9664417	REAC,REAC,REAC,REAC,REAC,REAC,REAC,REAC,REAC,REAC,REAC,REAC,REAC,REAC,REAC,REAC,REAC,REAC,REAC,REAC,REAC,REAC,REAC,REAC,REAC,REAC,REAC,REAC,REAC,REAC,REAC,REAC,REAC,REAC,REAC,REAC,REAC,REAC,REAC,REAC	ENSG00000211677,ENSG00000270550,ENSG00000211942,ENSG00000075624,ENSG00000184009,ENSG00000274576,ENSG00000211896,ENSG00000100345,ENSG00000242371,ENSG00000251546,ENSG00000239951,ENSG00000241351,ENSG00000243466,ENSG00000211893,ENSG00000203747,ENSG00000243238,ENSG00000211892,ENSG00000211652,ENSG00000211663,ENSG00000211956,ENSG00000211938,ENSG00000136238,ENSG00000240382,ENSG00000239975,ENSG00000242076…
648	query_1	TRUE	4.12033172206112e-31	113	325	40	0.123076923076923	0.353982300884956	REAC:R-HSA-9664407	REAC	Parasite infection	10842	1666	REAC:R-HSA-9658195	REAC,REAC,REAC,REAC,REAC,REAC,REAC,REAC,REAC,REAC,REAC,REAC,REAC,REAC,REAC,REAC,REAC,REAC,REAC,REAC,REAC,REAC,REAC,REAC,REAC,REAC,REAC,REAC,REAC,REAC,REAC,REAC,REAC,REAC,REAC,REAC,REAC,REAC,REAC,REAC	ENSG00000211677,ENSG00000270550,ENSG00000211942,ENSG00000075624,ENSG00000184009,ENSG00000274576,ENSG00000211896,ENSG00000100345,ENSG00000242371,ENSG00000251546,ENSG00000239951,ENSG00000241351,ENSG00000243466,ENSG00000211893,ENSG00000203747,ENSG00000243238,ENSG00000211892,ENSG00000211652,ENSG00000211663,ENSG00000211956,ENSG00000211938,ENSG00000136238,ENSG00000240382,ENSG00000239975,ENSG00000242076…
649	query_1	TRUE	4.12033172206112e-31	113	325	40	0.123076923076923	0.353982300884956	REAC:R-HSA-9664417	REAC	Leishmania phagocytosis	10842	1277	REAC:R-HSA-9664407	REAC,REAC,REAC,REAC,REAC,REAC,REAC,REAC,REAC,REAC,REAC,REAC,REAC,REAC,REAC,REAC,REAC,REAC,REAC,REAC,REAC,REAC,REAC,REAC,REAC,REAC,REAC,REAC,REAC,REAC,REAC,REAC,REAC,REAC,REAC,REAC,REAC,REAC,REAC,REAC	ENSG00000211677,ENSG00000270550,ENSG00000211942,ENSG00000075624,ENSG00000184009,ENSG00000274576,ENSG00000211896,ENSG00000100345,ENSG00000242371,ENSG00000251546,ENSG00000239951,ENSG00000241351,ENSG00000243466,ENSG00000211893,ENSG00000203747,ENSG00000243238,ENSG00000211892,ENSG00000211652,ENSG00000211663,ENSG00000211956,ENSG00000211938,ENSG00000136238,ENSG00000240382,ENSG00000239975,ENSG00000242076…
650	query_1	TRUE	1.46533446631953e-29	93	325	36	0.110769230769231	0.387096774193548	REAC:R-HSA-9664323	REAC	FCGR3A-mediated IL10 synthesis	10842	867	REAC:R-HSA-9662851	REAC,REAC,REAC,REAC,REAC,REAC,REAC,REAC,REAC,REAC,REAC,REAC,REAC,REAC,REAC,REAC,REAC,REAC,REAC,REAC,REAC,REAC,REAC,REAC,REAC,REAC,REAC,REAC,REAC,REAC,REAC,REAC,REAC,REAC,REAC,REAC	ENSG00000211677,ENSG00000270550,ENSG00000211942,ENSG00000274576,ENSG00000211896,ENSG00000242371,ENSG00000251546,ENSG00000239951,ENSG00000241351,ENSG00000243466,ENSG00000211893,ENSG00000203747,ENSG00000243238,ENSG00000211892,ENSG00000211652,ENSG00000211663,ENSG00000211956,ENSG00000211938,ENSG00000240382,ENSG00000239975,ENSG00000242076,ENSG00000211653,ENSG00000211648,ENSG00000211598,ENSG00000278196…
651	query_1	TRUE	2.26217261290457e-29	140	325	42	0.129230769230769	0.3	REAC:R-HSA-2029480	REAC	Fcgamma receptor (FCGR) dependent phagocytosis	10842	908	REAC:R-HSA-168249	REAC,REAC,REAC,REAC,REAC,REAC,REAC,REAC,REAC,REAC,REAC,REAC,REAC,REAC,REAC,REAC,REAC,REAC,REAC,REAC,REAC,REAC,REAC,REAC,REAC,REAC,REAC,REAC,REAC,REAC,REAC,REAC,REAC,REAC,REAC,REAC,REAC,REAC,REAC,REAC,REAC,REAC	ENSG00000211677,ENSG00000270550,ENSG00000211942,ENSG00000075624,ENSG00000184009,ENSG00000274576,ENSG00000211896,ENSG00000100345,ENSG00000242371,ENSG00000251546,ENSG00000239951,ENSG00000241351,ENSG00000243466,ENSG00000172757,ENSG00000211893,ENSG00000203747,ENSG00000243238,ENSG00000096384,ENSG00000211892,ENSG00000211652,ENSG00000211663,ENSG00000211956,ENSG00000211938,ENSG00000136238,ENSG00000240382…
652	query_1	TRUE	2.60606539462444e-29	69	325	32	0.0984615384615385	0.463768115942029	REAC:R-HSA-2730905	REAC	Role of LAT2/NTAL/LAB on calcium mobilization	10842	2041	REAC:R-HSA-2454202	REAC,REAC,REAC,REAC,REAC,REAC,REAC,REAC,REAC,REAC,REAC,REAC,REAC,REAC,REAC,REAC,REAC,REAC,REAC,REAC,REAC,REAC,REAC,REAC,REAC,REAC,REAC,REAC,REAC,REAC,REAC,REAC	ENSG00000211677,ENSG00000270550,ENSG00000211942,ENSG00000274576,ENSG00000242371,ENSG00000251546,ENSG00000239951,ENSG00000241351,ENSG00000243466,ENSG00000243238,ENSG00000211652,ENSG00000211663,ENSG00000211956,ENSG00000211938,ENSG00000240382,ENSG00000239975,ENSG00000242076,ENSG00000211653,ENSG00000211648,ENSG00000211598,ENSG00000278196,ENSG00000211666,ENSG00000211937,ENSG00000211659,ENSG00000211658…
653	query_1	TRUE	7.97212800266982e-28	2052	325	149	0.458461538461538	0.0726120857699805	REAC:R-HSA-168256	REAC	Immune System	10842	1136	REAC:0000000	REAC,REAC,REAC,REAC,REAC,REAC,REAC,REAC,REAC,REAC,REAC,REAC,REAC,REAC,REAC,REAC,REAC,REAC,REAC,REAC,REAC,REAC,REAC,REAC,REAC,REAC,REAC,REAC,REAC,REAC,REAC,REAC,REAC,REAC,REAC,REAC,REAC,REAC,REAC,REAC,REAC,REAC,REAC,REAC,REAC,REAC,REAC,REAC,REAC,REAC,REAC,REAC,REAC,REAC,REAC,REAC,REAC,REAC,REAC,REAC,REAC,REAC,REAC,REAC,REAC,REAC,REAC,REAC,REAC,REAC,REAC,REAC,REAC,REAC,REAC,REAC,REAC,REAC,REAC,REAC…	ENSG00000164924,ENSG00000204388,ENSG00000204389,ENSG00000118271,ENSG00000127241,ENSG00000211677,ENSG00000149925,ENSG00000112936,ENSG00000084674,ENSG00000125730,ENSG00000205403,ENSG00000133742,ENSG00000244731,ENSG00000196136,ENSG00000176919,ENSG00000136167,ENSG00000270550,ENSG00000067225,ENSG00000188404,ENSG00000224389,ENSG00000113600,ENSG00000196924,ENSG00000106804,ENSG00000123416,ENSG00000167552…
654	query_1	TRUE	1.45136550327455e-27	83	325	33	0.101538461538462	0.397590361445783	REAC:R-HSA-2871796	REAC	FCERI mediated MAPK activation	10842	864	REAC:R-HSA-2454202	REAC,REAC,REAC,REAC,REAC,REAC,REAC,REAC,REAC,REAC,REAC,REAC,REAC,REAC,REAC,REAC,REAC,REAC,REAC,REAC,REAC,REAC,REAC,REAC,REAC,REAC,REAC,REAC,REAC,REAC,REAC,REAC,REAC	ENSG00000211677,ENSG00000270550,ENSG00000211942,ENSG00000274576,ENSG00000242371,ENSG00000251546,ENSG00000239951,ENSG00000241351,ENSG00000243466,ENSG00000243238,ENSG00000211652,ENSG00000211663,ENSG00000211956,ENSG00000211938,ENSG00000136238,ENSG00000240382,ENSG00000239975,ENSG00000242076,ENSG00000211653,ENSG00000211648,ENSG00000211598,ENSG00000278196,ENSG00000211666,ENSG00000211937,ENSG00000211659…
655	query_1	TRUE	2.23449596473159e-27	84	325	33	0.101538461538462	0.392857142857143	REAC:R-HSA-983695	REAC	Antigen activates B Cell Receptor (BCR) leading to generation of second messengers	10842	147	REAC:R-HSA-983705	REAC,REAC,REAC,REAC,REAC,REAC,REAC,REAC,REAC,REAC,REAC,REAC,REAC,REAC,REAC,REAC,REAC,REAC,REAC,REAC,REAC,REAC,REAC,REAC,REAC,REAC,REAC,REAC,REAC,REAC,REAC,REAC,REAC	ENSG00000211677,ENSG00000270550,ENSG00000211942,ENSG00000274576,ENSG00000242371,ENSG00000251546,ENSG00000239951,ENSG00000241351,ENSG00000243466,ENSG00000211899,ENSG00000243238,ENSG00000211652,ENSG00000211663,ENSG00000211956,ENSG00000211938,ENSG00000240382,ENSG00000239975,ENSG00000242076,ENSG00000211653,ENSG00000211648,ENSG00000211598,ENSG00000278196,ENSG00000211666,ENSG00000211937,ENSG00000211659…
[truncated: 184 more rows]
