# Supplementary material for: Developing serum proteomics based prediction models of disease progression in ADPKD
Source: Nat Commun. 2025 Jul 19;16:6646. doi: 10.1038/s41467-025-61887-8 (PMC12274525; doi:10.1038/s41467-025-61887-8)
Supplement: Supplementary file 5 — Supplementary Data S3 [file 41467_2025_61887_MOESM5_ESM.csv]

	query	significant	p_value	term_size	query_size	intersection_size	precision	recall	term_id	source	term_name	effective_domain_size	source_order	parents	evidence_codes	intersection
1	query_1	TRUE	0.0347114704359743	3	28	3	0.107142857142857	1	GO:0030299	GO:BP	intestinal cholesterol absorption	413	6995	c("GO:0030301", "GO:0044241", "GO:0098856")	IBA IEA,IBA IEA,IEA	ENSG00000118137,ENSG00000110244,ENSG00000158874
2	query_1	TRUE	0.0347114704359743	3	28	3	0.107142857142857	1	GO:0050892	GO:BP	intestinal absorption	413	13771	c("GO:0006810", "GO:0022600")	IBA IEA,IBA IEA,IEA	ENSG00000118137,ENSG00000110244,ENSG00000158874
3	query_1	TRUE	0.0347114704359743	3	28	3	0.107142857142857	1	GO:0044241	GO:BP	lipid digestion	413	11301	GO:0007586	IBA IEA,IBA IEA,IEA	ENSG00000118137,ENSG00000110244,ENSG00000158874
4	query_1	TRUE	0.0347114704359743	3	28	3	0.107142857142857	1	GO:0044058	GO:BP	regulation of digestive system process	413	11254	c("GO:0022600", "GO:0044057")	IBA IEA,IBA IEA,IEA	ENSG00000118137,ENSG00000110244,ENSG00000158874
5	query_1	TRUE	0.0347114704359743	3	28	3	0.107142857142857	1	GO:1904478	GO:BP	regulation of intestinal absorption	413	24482	c("GO:0044058", "GO:0050892", "GO:0051049")	IBA IEA,IBA IEA,IEA	ENSG00000118137,ENSG00000110244,ENSG00000158874
6	query_1	TRUE	0.0347114704359743	3	28	3	0.107142857142857	1	GO:1904729	GO:BP	regulation of intestinal lipid absorption	413	24689	c("GO:0032368", "GO:0098856", "GO:1904478")	IBA IEA,IBA IEA,IEA	ENSG00000118137,ENSG00000110244,ENSG00000158874
7	query_1	TRUE	0.0347114704359743	3	28	3	0.107142857142857	1	GO:0030300	GO:BP	regulation of intestinal cholesterol absorption	413	6996	c("GO:0030299", "GO:0032374", "GO:1904729")	IBA IEA,IBA IEA,IEA	ENSG00000118137,ENSG00000110244,ENSG00000158874
8	query_1	TRUE	0.0347114704359743	5	28	4	0.142857142857143	0.8	GO:0022600	GO:BP	digestive system process	413	6845	c("GO:0003008", "GO:0007586")	IBA IEA,IDA,IBA IEA,IEA	ENSG00000118137,ENSG00000138207,ENSG00000110244,ENSG00000158874
9	query_1	TRUE	0.0347114704359743	3	28	3	0.107142857142857	1	GO:0098856	GO:BP	intestinal lipid absorption	413	19463	c("GO:0006869", "GO:0050892")	IBA IEA,IBA IEA,IEA	ENSG00000118137,ENSG00000110244,ENSG00000158874
10	query_1	TRUE	0.0347114704359743	5	28	4	0.142857142857143	0.8	GO:0007586	GO:BP	digestion	413	3082	GO:0032501	IBA IEA,IDA,IBA IEA,IEA	ENSG00000118137,ENSG00000138207,ENSG00000110244,ENSG00000158874
11	query_1	TRUE	0.0358198683164855	55	28	11	0.392857142857143	0.2	GO:0051241	GO:BP	negative regulation of multicellular organismal process	413	14039	c("GO:0032501", "GO:0048519", "GO:0051239")	IDA IBA IEA,IMP,IDA,ISS,IDA,IEA,IDA TAS IEA,IDA,IDA,IDA,IDA	ENSG00000132386,ENSG00000101439,ENSG00000118137,ENSG00000138207,ENSG00000115380,ENSG00000184500,ENSG00000167711,ENSG00000229314,ENSG00000110244,ENSG00000132703,ENSG00000158874
12	query_1	TRUE	0.0883308150118697	4	28	3	0.107142857142857	0.75	GO:0032651	GO:BP	regulation of interleukin-1 beta production	413	7974	c("GO:0032611", "GO:0032652")	IDA,IDA,IDA	ENSG00000118137,ENSG00000229314,ENSG00000228278
13	query_1	TRUE	0.0883308150118697	4	28	3	0.107142857142857	0.75	GO:0032612	GO:BP	interleukin-1 production	413	7936	GO:0001816	IDA,IDA,IDA	ENSG00000118137,ENSG00000229314,ENSG00000228278
14	query_1	TRUE	0.0883308150118697	4	28	3	0.107142857142857	0.75	GO:0032611	GO:BP	interleukin-1 beta production	413	7935	GO:0032612	IDA,IDA,IDA	ENSG00000118137,ENSG00000229314,ENSG00000228278
15	query_1	TRUE	0.0883308150118697	4	28	3	0.107142857142857	0.75	GO:0032652	GO:BP	regulation of interleukin-1 production	413	7975	c("GO:0001817", "GO:0032612")	IDA,IDA,IDA	ENSG00000118137,ENSG00000229314,ENSG00000228278
16	query_1	TRUE	0.0782052841690945	80	28	13	0.464285714285714	0.1625	GO:0062023	GO:CC	collagen-containing extracellular matrix	413	2360	GO:0031012	HDA IEA,IDA,IDA,HDA,HDA,HDA,HDA,HDA,HDA,HDA,HDA,HDA,HDA	ENSG00000132386,ENSG00000106538,ENSG00000214274,ENSG00000160862,ENSG00000106927,ENSG00000118137,ENSG00000115380,ENSG00000106333,ENSG00000167711,ENSG00000229314,ENSG00000110244,ENSG00000132703,ENSG00000228278
17	query_1	TRUE	0.0782052841690945	87	28	13	0.464285714285714	0.149425287356322	GO:0031012	GO:CC	extracellular matrix	413	1028	GO:0030312	HDA IEA,IDA IBA,IDA,HDA,HDA,HDA,HDA TAS,HDA,HDA,HDA,HDA,HDA,HDA	ENSG00000132386,ENSG00000106538,ENSG00000214274,ENSG00000160862,ENSG00000106927,ENSG00000118137,ENSG00000115380,ENSG00000106333,ENSG00000167711,ENSG00000229314,ENSG00000110244,ENSG00000132703,ENSG00000228278
18	query_1	TRUE	0.0782052841690945	87	28	13	0.464285714285714	0.149425287356322	GO:0030312	GO:CC	external encapsulating structure	413	927	c("GO:0071944", "GO:0110165")	HDA IEA,IDA IBA,IDA,HDA,HDA,HDA,HDA TAS,HDA,HDA,HDA,HDA,HDA,HDA	ENSG00000132386,ENSG00000106538,ENSG00000214274,ENSG00000160862,ENSG00000106927,ENSG00000118137,ENSG00000115380,ENSG00000106333,ENSG00000167711,ENSG00000229314,ENSG00000110244,ENSG00000132703,ENSG00000228278
19	query_1	TRUE	0.0982233762259618	120	28	15	0.535714285714286	0.125	GO:0097708	GO:CC	intracellular vesicle	413	3137	c("GO:0031982", "GO:0043231")	IEA,TAS,TAS,TAS,TAS,TAS,IEA,IDA TAS,IDA IBA TAS IEA,TAS,TAS,TAS,TAS,TAS,TAS	ENSG00000132386,ENSG00000149781,ENSG00000106538,ENSG00000101439,ENSG00000197766,ENSG00000090382,ENSG00000214274,ENSG00000118137,ENSG00000091513,ENSG00000184500,ENSG00000167711,ENSG00000229314,ENSG00000110244,ENSG00000158874,ENSG00000228278
20	query_1	TRUE	0.0982233762259618	98	28	13	0.464285714285714	0.13265306122449	GO:0072562	GO:CC	blood microparticle	413	2814	c("GO:0005615", "GO:0110165")	HDA,HDA,HDA,HDA,HDA,HDA,HDA,HDA,HDA,HDA,HDA,HDA,HDA	ENSG00000079557,ENSG00000244414,ENSG00000106927,ENSG00000118137,ENSG00000091513,ENSG00000184500,ENSG00000167711,ENSG00000229314,ENSG00000110244,ENSG00000123838,ENSG00000132703,ENSG00000158874,ENSG00000228278
21	query_1	TRUE	0.0982233762259618	277	28	25	0.892857142857143	0.0902527075812274	GO:0031982	GO:CC	vesicle	413	1228	GO:0043227	HDA,HDA IEA,HDA,HDA TAS,TAS,HDA IBA TAS,HDA TAS,HDA TAS,IEA,HDA,HDA,IDA HDA TAS,IDA HDA IBA TAS IEA,HDA,HDA,HDA,HDA TAS,HDA,HDA TAS,HDA TAS,HDA TAS,HDA,HDA,HDA TAS,HDA TAS	ENSG00000211445,ENSG00000132386,ENSG00000079557,ENSG00000149781,ENSG00000106538,ENSG00000101439,ENSG00000197766,ENSG00000090382,ENSG00000214274,ENSG00000160862,ENSG00000106927,ENSG00000118137,ENSG00000091513,ENSG00000138207,ENSG00000115380,ENSG00000129538,ENSG00000184500,ENSG00000106333,ENSG00000167711,ENSG00000229314,ENSG00000110244,ENSG00000170099,ENSG00000132703,ENSG00000158874,ENSG00000228278
22	query_1	TRUE	0.0982233762259618	120	28	15	0.535714285714286	0.125	GO:0031410	GO:CC	cytoplasmic vesicle	413	1106	c("GO:0005737", "GO:0097708")	IEA,TAS,TAS,TAS,TAS,TAS,IEA,IDA TAS,IDA IBA TAS IEA,TAS,TAS,TAS,TAS,TAS,TAS	ENSG00000132386,ENSG00000149781,ENSG00000106538,ENSG00000101439,ENSG00000197766,ENSG00000090382,ENSG00000214274,ENSG00000118137,ENSG00000091513,ENSG00000184500,ENSG00000167711,ENSG00000229314,ENSG00000110244,ENSG00000158874,ENSG00000228278
23	query_1	TRUE	0.0982233762259618	342	28	28	1	0.0818713450292398	GO:0005615	GO:CC	extracellular space	413	232	c("GO:0005576", "GO:0110165")	IDA HDA IBA,HDA IBA IEA,IDA HDA IEA,HDA IBA TAS,HDA,IDA IBA,IDA HDA IBA,IMP IBA IEA,HDA IEA,IDA HDA TAS,IDA IBA,IDA HDA IBA,HDA,IDA HDA ISS TAS IEA,HDA IBA IEA,IDA HDA ISS IBA IEA,IDA HDA,HDA,IDA HDA IBA IEA,HDA,IDA HDA IBA IEA,IDA HDA IBA TAS IEA,IDA HDA IBA IEA,HDA IBA IEA,IDA HDA IBA,IDA HDA IBA TAS,IDA HDA IBA TAS IEA,IDA HDA IBA TAS IEA	ENSG00000211445,ENSG00000132386,ENSG00000079557,ENSG00000244414,ENSG00000149781,ENSG00000106538,ENSG00000101439,ENSG00000167779,ENSG00000197766,ENSG00000090382,ENSG00000214274,ENSG00000160862,ENSG00000106927,ENSG00000118137,ENSG00000091513,ENSG00000138207,ENSG00000115380,ENSG00000129538,ENSG00000184500,ENSG00000106333,ENSG00000167711,ENSG00000229314,ENSG00000110244,ENSG00000170099,ENSG00000123838…
24	query_1	TRUE	0.0677020347289033	6	28	3	0.107142857142857	0.5	REAC:R-HSA-8963901	REAC	Chylomicron remodeling	413	352	REAC:R-HSA-8963899	REAC,REAC,REAC	ENSG00000118137,ENSG00000110244,ENSG00000158874
25	query_1	TRUE	0.0677020347289033	11	28	4	0.142857142857143	0.363636363636364	REAC:R-HSA-6806667	REAC	Metabolism of fat-soluble vitamins	413	1379	REAC:R-HSA-196854	REAC,REAC,REAC,REAC	ENSG00000118137,ENSG00000138207,ENSG00000110244,ENSG00000158874
26	query_1	TRUE	0.0677020347289033	6	28	3	0.107142857142857	0.5	REAC:R-HSA-8963888	REAC	Chylomicron assembly	413	350	REAC:R-HSA-8963898	REAC,REAC,REAC	ENSG00000118137,ENSG00000110244,ENSG00000158874
27	query_1	TRUE	0.0677020347289033	11	28	4	0.142857142857143	0.363636363636364	REAC:R-HSA-975634	REAC	Retinoid metabolism and transport	413	2026	c("REAC:R-HSA-2187338", "REAC:R-HSA-6806667")	REAC,REAC,REAC,REAC	ENSG00000118137,ENSG00000138207,ENSG00000110244,ENSG00000158874
28	query_1	TRUE	0.0677020347289033	52	28	9	0.321428571428571	0.173076923076923	REAC:R-HSA-114608	REAC	Platelet degranulation	413	1714	REAC:R-HSA-76005	REAC,REAC,REAC,REAC,REAC,REAC,REAC,REAC,REAC	ENSG00000149781,ENSG00000106538,ENSG00000197766,ENSG00000118137,ENSG00000091513,ENSG00000184500,ENSG00000167711,ENSG00000229314,ENSG00000228278
29	query_1	TRUE	0.0677020347289033	52	28	9	0.321428571428571	0.173076923076923	REAC:R-HSA-76005	REAC	Response to elevated platelet cytosolic Ca2+	413	2023	REAC:R-HSA-76002	REAC,REAC,REAC,REAC,REAC,REAC,REAC,REAC,REAC	ENSG00000149781,ENSG00000106538,ENSG00000197766,ENSG00000118137,ENSG00000091513,ENSG00000184500,ENSG00000167711,ENSG00000229314,ENSG00000228278
30	query_1	TRUE	0.0677020347289033	11	28	4	0.142857142857143	0.363636363636364	REAC:R-HSA-2187338	REAC	Visual phototransduction	413	2576	REAC:R-HSA-9709957	REAC,REAC,REAC,REAC	ENSG00000118137,ENSG00000138207,ENSG00000110244,ENSG00000158874
