# Supplementary material for: Developing serum proteomics based prediction models of disease progression in ADPKD
Source: Nat Commun. 2025 Jul 19;16:6646. doi: 10.1038/s41467-025-61887-8 (PMC12274525; doi:10.1038/s41467-025-61887-8)
Supplement: Supplementary file 6 — Supplementary Data S4 [file 41467_2025_61887_MOESM6_ESM.csv]

	query	significant	p_value	term_size	query_size	intersection_size	precision	recall	term_id	source	term_name	effective_domain_size	source_order	parents	evidence_codes	intersection	cluster
1	query_1	TRUE	0.0137961635205341	2	6	2	0.333333333333333	1	GO:0002701	GO:BP	negative regulation of production of molecular mediator of immune response	413	1226	c("GO:0002440", "GO:0002698", "GO:0002700", "GO:0010629")	IDA,IDA	ENSG00000158874,ENSG00000118137	3
2	query_1	TRUE	0.0137961635205341	2	6	2	0.333333333333333	1	GO:0008211	GO:BP	glucocorticoid metabolic process	413	3172	GO:0008202	IEA,IEA	ENSG00000118137,ENSG00000170099	3
3	query_1	TRUE	0.0137961635205341	2	6	2	0.333333333333333	1	GO:0002719	GO:BP	negative regulation of cytokine production involved in immune response	413	1244	c("GO:0001818", "GO:0002367", "GO:0002701", "GO:0002718")	IDA,IDA	ENSG00000158874,ENSG00000118137	3
4	query_1	TRUE	0.0137961635205341	2	6	2	0.333333333333333	1	GO:0002367	GO:BP	cytokine production involved in immune response	413	906	c("GO:0001816", "GO:0002440", "GO:0006955")	IDA,IDA	ENSG00000158874,ENSG00000118137	3
5	query_1	TRUE	0.0137961635205341	2	6	2	0.333333333333333	1	GO:0002718	GO:BP	regulation of cytokine production involved in immune response	413	1243	c("GO:0001817", "GO:0002367", "GO:0002700")	IDA,IDA	ENSG00000158874,ENSG00000118137	3
6	query_1	TRUE	0.0137961635205341	2	6	2	0.333333333333333	1	GO:0018206	GO:BP	peptidyl-methionine modification	413	5469	GO:0018193	IDA,IDA	ENSG00000158874,ENSG00000118137	3
7	query_1	TRUE	0.0137961635205341	2	6	2	0.333333333333333	1	GO:0018158	GO:BP	protein oxidation	413	5433	GO:0036211	IDA,IDA	ENSG00000158874,ENSG00000118137	3
8	query_1	TRUE	0.0137961635205341	17	6	4	0.666666666666667	0.235294117647059	GO:0031647	GO:BP	regulation of protein stability	413	7519	GO:0065008	IDA,IDA,TAS,IDA	ENSG00000158874,ENSG00000118137,ENSG00000091513,ENSG00000079557	3
9	query_1	TRUE	0.0143025920344054	3	6	2	0.333333333333333	0.666666666666667	GO:0050892	GO:BP	intestinal absorption	413	13771	c("GO:0006810", "GO:0022600")	IEA,IBA IEA	ENSG00000158874,ENSG00000118137	3
10	query_1	TRUE	0.0143025920344054	3	6	2	0.333333333333333	0.666666666666667	GO:0051180	GO:BP	vitamin transport	413	14003	GO:0006810	IMP,IDA IBA	ENSG00000118137,ENSG00000079557	3
11	query_1	TRUE	0.0143025920344054	3	6	2	0.333333333333333	0.666666666666667	GO:0006656	GO:BP	phosphatidylcholine biosynthetic process	413	2392	c("GO:0046470", "GO:0046474", "GO:1901566")	IDA,IDA	ENSG00000158874,ENSG00000118137	3
12	query_1	TRUE	0.0143025920344054	3	6	2	0.333333333333333	0.666666666666667	GO:0098856	GO:BP	intestinal lipid absorption	413	19463	c("GO:0006869", "GO:0050892")	IEA,IBA IEA	ENSG00000158874,ENSG00000118137	3
13	query_1	TRUE	0.0143025920344054	3	6	2	0.333333333333333	0.666666666666667	GO:1904478	GO:BP	regulation of intestinal absorption	413	24482	c("GO:0044058", "GO:0050892", "GO:0051049")	IEA,IBA IEA	ENSG00000158874,ENSG00000118137	3
14	query_1	TRUE	0.0143025920344054	3	6	2	0.333333333333333	0.666666666666667	GO:1904729	GO:BP	regulation of intestinal lipid absorption	413	24689	c("GO:0032368", "GO:0098856", "GO:1904478")	IEA,IBA IEA	ENSG00000158874,ENSG00000118137	3
15	query_1	TRUE	0.0143025920344054	3	6	2	0.333333333333333	0.666666666666667	GO:0044241	GO:BP	lipid digestion	413	11301	GO:0007586	IEA,IBA IEA	ENSG00000158874,ENSG00000118137	3
16	query_1	TRUE	0.0143025920344054	3	6	2	0.333333333333333	0.666666666666667	GO:0008654	GO:BP	phospholipid biosynthetic process	413	3262	c("GO:0006644", "GO:0008610", "GO:0090407")	IDA,IDA	ENSG00000158874,ENSG00000118137	3
17	query_1	TRUE	0.0143025920344054	3	6	2	0.333333333333333	0.666666666666667	GO:0030300	GO:BP	regulation of intestinal cholesterol absorption	413	6996	c("GO:0030299", "GO:0032374", "GO:1904729")	IEA,IBA IEA	ENSG00000158874,ENSG00000118137	3
18	query_1	TRUE	0.0143025920344054	3	6	2	0.333333333333333	0.666666666666667	GO:0030299	GO:BP	intestinal cholesterol absorption	413	6995	c("GO:0030301", "GO:0044241", "GO:0098856")	IEA,IBA IEA	ENSG00000158874,ENSG00000118137	3
19	query_1	TRUE	0.0143025920344054	3	6	2	0.333333333333333	0.666666666666667	GO:0010901	GO:BP	regulation of very-low-density lipoprotein particle remodeling	413	4544	c("GO:0034372", "GO:0051128", "GO:0051239")	IDA,IDA	ENSG00000158874,ENSG00000118137	3
20	query_1	TRUE	0.0143025920344054	3	6	2	0.333333333333333	0.666666666666667	GO:0010903	GO:BP	negative regulation of very-low-density lipoprotein particle remodeling	413	4546	c("GO:0010901", "GO:0034372", "GO:0051129", "GO:0051241")	IDA,IDA	ENSG00000158874,ENSG00000118137	3
21	query_1	TRUE	0.0143025920344054	3	6	2	0.333333333333333	0.666666666666667	GO:0070508	GO:BP	cholesterol import	413	16659	GO:0030301	IDA,IMP	ENSG00000158874,ENSG00000118137	3
22	query_1	TRUE	0.0143025920344054	3	6	2	0.333333333333333	0.666666666666667	GO:0046474	GO:BP	glycerophospholipid biosynthetic process	413	12586	c("GO:0006650", "GO:0008654", "GO:0045017")	IDA,IDA	ENSG00000158874,ENSG00000118137	3
23	query_1	TRUE	0.0143025920344054	3	6	2	0.333333333333333	0.666666666666667	GO:0044058	GO:BP	regulation of digestive system process	413	11254	c("GO:0022600", "GO:0044057")	IEA,IBA IEA	ENSG00000158874,ENSG00000118137	3
24	query_1	TRUE	0.0147139308310533	14	6	3	0.5	0.214285714285714	GO:0050821	GO:BP	protein stabilization	413	13712	GO:0031647	IDA,IDA,IDA	ENSG00000158874,ENSG00000118137,ENSG00000079557	3
25	query_1	TRUE	0.0147139308310533	14	6	3	0.5	0.214285714285714	GO:0008202	GO:BP	steroid metabolic process	413	3163	c("GO:0006629", "GO:1901360")	IBA IEA,IDA IMP IEA,IEA	ENSG00000158874,ENSG00000118137,ENSG00000170099	3
26	query_1	TRUE	0.0251402383525626	4	6	2	0.333333333333333	0.5	GO:0051496	GO:BP	positive regulation of stress fiber assembly	413	14206	c("GO:0032233", "GO:0043149", "GO:0051492")	IDA,IDA	ENSG00000118137,ENSG00000167711	3
27	query_1	TRUE	0.0272324659769188	79	6	5	0.833333333333333	0.0632911392405063	GO:1901360	GO:BP	organic cyclic compound metabolic process	413	21926	GO:0071704	IBA IEA,IDA IMP IEA,IEA,IDA IEA,IEA	ENSG00000158874,ENSG00000118137,ENSG00000091513,ENSG00000167711,ENSG00000170099	3
28	query_1	TRUE	0.0287970052534886	18	6	3	0.5	0.166666666666667	GO:0007015	GO:BP	actin filament organization	413	2655	c("GO:0030036", "GO:0097435")	IDA,IEA,IDA	ENSG00000118137,ENSG00000091513,ENSG00000167711	3
29	query_1	TRUE	0.0309236498808113	5	6	2	0.333333333333333	0.4	GO:0022600	GO:BP	digestive system process	413	6845	c("GO:0003008", "GO:0007586")	IEA,IBA IEA	ENSG00000158874,ENSG00000118137	3
30	query_1	TRUE	0.0309236498808113	5	6	2	0.333333333333333	0.4	GO:1905920	GO:BP	positive regulation of CoA-transferase activity	413	25679	c("GO:0051347", "GO:1905918")	IDA,IDA	ENSG00000158874,ENSG00000118137	3
31	query_1	TRUE	0.0309236498808113	5	6	2	0.333333333333333	0.4	GO:1905918	GO:BP	regulation of CoA-transferase activity	413	25677	GO:0051338	IDA,IDA	ENSG00000158874,ENSG00000118137	3
32	query_1	TRUE	0.0309236498808113	46	6	4	0.666666666666667	0.0869565217391304	GO:0051130	GO:BP	positive regulation of cellular component organization	413	13955	c("GO:0016043", "GO:0048522", "GO:0051128")	IDA,IDA,IDA IGI,IDA	ENSG00000158874,ENSG00000118137,ENSG00000091513,ENSG00000167711	3
33	query_1	TRUE	0.0309236498808113	5	6	2	0.333333333333333	0.4	GO:0007586	GO:BP	digestion	413	3082	GO:0032501	IEA,IBA IEA	ENSG00000158874,ENSG00000118137	3
34	query_1	TRUE	0.0309236498808113	5	6	2	0.333333333333333	0.4	GO:0002700	GO:BP	regulation of production of molecular mediator of immune response	413	1225	c("GO:0002440", "GO:0002697", "GO:0010468")	IDA,IDA	ENSG00000158874,ENSG00000118137	3
35	query_1	TRUE	0.0309236498808113	5	6	2	0.333333333333333	0.4	GO:0034380	GO:BP	high-density lipoprotein particle assembly	413	8896	GO:0034377	IDA IBA,IDA	ENSG00000158874,ENSG00000118137	3
36	query_1	TRUE	0.0309398313689743	20	6	3	0.5	0.15	GO:0045807	GO:BP	positive regulation of endocytosis	413	12027	c("GO:0006897", "GO:0030100", "GO:0051050", "GO:0051130")	IDA,IDA,IDA IGI	ENSG00000158874,ENSG00000118137,ENSG00000091513	3
37	query_1	TRUE	0.0358428051400968	6	6	2	0.333333333333333	0.333333333333333	GO:0032233	GO:BP	positive regulation of actin filament bundle assembly	413	7694	c("GO:0032231", "GO:0044089", "GO:0051017", "GO:0051495", "GO:1902905")	IDA,IDA	ENSG00000118137,ENSG00000167711	3
38	query_1	TRUE	0.0358428051400968	6	6	2	0.333333333333333	0.333333333333333	GO:0002440	GO:BP	production of molecular mediator of immune response	413	970	c("GO:0002376", "GO:0010467")	IDA,IDA	ENSG00000158874,ENSG00000118137	3
39	query_1	TRUE	0.0358428051400968	6	6	2	0.333333333333333	0.333333333333333	GO:0043149	GO:BP	stress fiber assembly	413	10905	c("GO:0030038", "GO:0031032")	IDA,IDA	ENSG00000118137,ENSG00000167711	3
40	query_1	TRUE	0.0358428051400968	6	6	2	0.333333333333333	0.333333333333333	GO:0030038	GO:BP	contractile actin filament bundle assembly	413	6898	GO:0051017	IDA,IDA	ENSG00000118137,ENSG00000167711	3
41	query_1	TRUE	0.0358428051400968	6	6	2	0.333333333333333	0.333333333333333	GO:0051492	GO:BP	regulation of stress fiber assembly	413	14202	c("GO:0032231", "GO:0043149", "GO:0110020")	IDA,IDA	ENSG00000118137,ENSG00000167711	3
42	query_1	TRUE	0.0358428051400968	6	6	2	0.333333333333333	0.333333333333333	GO:0110020	GO:BP	regulation of actomyosin structure organization	413	19913	c("GO:0031032", "GO:0032956")	IDA,IDA	ENSG00000118137,ENSG00000167711	3
43	query_1	TRUE	0.0358428051400968	6	6	2	0.333333333333333	0.333333333333333	GO:0034384	GO:BP	high-density lipoprotein particle clearance	413	8900	GO:0034381	IDA,IC	ENSG00000158874,ENSG00000118137	3
44	query_1	TRUE	0.0358428051400968	6	6	2	0.333333333333333	0.333333333333333	GO:0045017	GO:BP	glycerolipid biosynthetic process	413	11620	c("GO:0008610", "GO:0044249", "GO:0046486")	IDA,IDA	ENSG00000158874,ENSG00000118137	3
45	query_1	TRUE	0.0358428051400968	6	6	2	0.333333333333333	0.333333333333333	GO:0033700	GO:BP	phospholipid efflux	413	8639	GO:0015914	IDA,IDA	ENSG00000158874,ENSG00000118137	3
46	query_1	TRUE	0.0437274184943549	97	6	5	0.833333333333333	0.0515463917525773	GO:0065008	GO:BP	regulation of biological quality	413	16385	GO:0065007	IDA,IDA,TAS,IDA ISS TAS IEA,IDA	ENSG00000158874,ENSG00000118137,ENSG00000091513,ENSG00000167711,ENSG00000079557	3
47	query_1	TRUE	0.0439879753199909	7	6	2	0.333333333333333	0.285714285714286	GO:0032231	GO:BP	regulation of actin filament bundle assembly	413	7692	c("GO:0044087", "GO:0051017", "GO:0110053")	IDA,IDA	ENSG00000118137,ENSG00000167711	3
48	query_1	TRUE	0.0439879753199909	7	6	2	0.333333333333333	0.285714285714286	GO:0034372	GO:BP	very-low-density lipoprotein particle remodeling	413	8888	GO:0034370	IDA,IDA	ENSG00000158874,ENSG00000118137	3
49	query_1	TRUE	0.0439879753199909	7	6	2	0.333333333333333	0.285714285714286	GO:0120009	GO:BP	intermembrane lipid transfer	413	20024	c("GO:0006869", "GO:0061024")	IEA,IEA	ENSG00000158874,ENSG00000118137	3
50	query_1	TRUE	0.0439879753199909	7	6	2	0.333333333333333	0.285714285714286	GO:0034370	GO:BP	triglyceride-rich lipoprotein particle remodeling	413	8886	GO:0034369	IDA IBA,IDA	ENSG00000158874,ENSG00000118137	3
51	query_1	TRUE	0.0439879753199909	7	6	2	0.333333333333333	0.285714285714286	GO:0045834	GO:BP	positive regulation of lipid metabolic process	413	12048	c("GO:0006629", "GO:0009893", "GO:0019216")	IDA,IDA	ENSG00000158874,ENSG00000118137	3
52	query_1	TRUE	0.0528158922536442	27	6	3	0.5	0.111111111111111	GO:0030036	GO:BP	actin cytoskeleton organization	413	6897	c("GO:0007010", "GO:0030029")	IDA,IEA,IDA	ENSG00000118137,ENSG00000091513,ENSG00000167711	3
53	query_1	TRUE	0.053065666615625	8	6	2	0.333333333333333	0.25	GO:0015748	GO:BP	organophosphate ester transport	413	4926	GO:0071702	IDA,IDA	ENSG00000158874,ENSG00000118137	3
54	query_1	TRUE	0.053065666615625	8	6	2	0.333333333333333	0.25	GO:0015914	GO:BP	phospholipid transport	413	5070	c("GO:0006869", "GO:0015748")	IDA,IDA	ENSG00000158874,ENSG00000118137	3
55	query_1	TRUE	0.053065666615625	8	6	2	0.333333333333333	0.25	GO:0031032	GO:BP	actomyosin structure organization	413	7245	GO:0030036	IDA,IDA	ENSG00000118137,ENSG00000167711	3
56	query_1	TRUE	0.053065666615625	8	6	2	0.333333333333333	0.25	GO:0002698	GO:BP	negative regulation of immune effector process	413	1223	c("GO:0002252", "GO:0002683", "GO:0002697")	IDA,IDA	ENSG00000158874,ENSG00000118137	3
57	query_1	TRUE	0.0536571380325655	28	6	3	0.5	0.107142857142857	GO:0030100	GO:BP	regulation of endocytosis	413	6915	c("GO:0006897", "GO:0051128", "GO:0060627")	IDA,IDA,IDA IGI	ENSG00000158874,ENSG00000118137,ENSG00000091513	3
58	query_1	TRUE	0.0583967518215022	9	6	2	0.333333333333333	0.222222222222222	GO:0090407	GO:BP	organophosphate biosynthetic process	413	18806	c("GO:0019637", "GO:1901576")	IDA,IDA	ENSG00000158874,ENSG00000118137	3
59	query_1	TRUE	0.0583967518215022	30	6	3	0.5	0.1	GO:0030029	GO:BP	actin filament-based process	413	6890	GO:0009987	IDA,IEA,IDA	ENSG00000118137,ENSG00000091513,ENSG00000167711	3
60	query_1	TRUE	0.0583967518215022	9	6	2	0.333333333333333	0.222222222222222	GO:0110053	GO:BP	regulation of actin filament organization	413	19940	c("GO:0007015", "GO:0032956", "GO:1902903")	IDA,IDA	ENSG00000118137,ENSG00000167711	3
61	query_1	TRUE	0.0583967518215022	9	6	2	0.333333333333333	0.222222222222222	GO:0051495	GO:BP	positive regulation of cytoskeleton organization	413	14205	c("GO:0007010", "GO:0010638", "GO:0051493")	IDA,IDA	ENSG00000118137,ENSG00000167711	3
62	query_1	TRUE	0.0583967518215022	30	6	3	0.5	0.1	GO:0010629	GO:BP	negative regulation of gene expression	413	4325	c("GO:0010467", "GO:0010468", "GO:0010558")	IDA,IDA,IDA	ENSG00000158874,ENSG00000118137,ENSG00000167711	3
63	query_1	TRUE	0.0583967518215022	9	6	2	0.333333333333333	0.222222222222222	GO:0043691	GO:BP	reverse cholesterol transport	413	11198	GO:0030301	IDA,IMP	ENSG00000158874,ENSG00000118137	3
64	query_1	TRUE	0.0583967518215022	9	6	2	0.333333333333333	0.222222222222222	GO:0034377	GO:BP	plasma lipoprotein particle assembly	413	8893	c("GO:0065005", "GO:0071827", "GO:0097006")	IDA IBA,IDA	ENSG00000158874,ENSG00000118137	3
65	query_1	TRUE	0.0583967518215022	9	6	2	0.333333333333333	0.222222222222222	GO:0065005	GO:BP	protein-lipid complex assembly	413	16383	c("GO:0065003", "GO:0071825")	IDA IBA,IDA	ENSG00000158874,ENSG00000118137	3
66	query_1	TRUE	0.0645717107994658	10	6	2	0.333333333333333	0.2	GO:0061572	GO:BP	actin filament bundle organization	413	16055	GO:0007015	IDA,IDA	ENSG00000118137,ENSG00000167711	3
67	query_1	TRUE	0.0645717107994658	10	6	2	0.333333333333333	0.2	GO:0055092	GO:BP	sterol homeostasis	413	14707	GO:0055088	IDA IBA IEA,IDA IMP	ENSG00000158874,ENSG00000118137	3
68	query_1	TRUE	0.0645717107994658	10	6	2	0.333333333333333	0.2	GO:0034381	GO:BP	plasma lipoprotein particle clearance	413	8897	c("GO:0032501", "GO:0097006")	IDA,IC	ENSG00000158874,ENSG00000118137	3
69	query_1	TRUE	0.0645717107994658	10	6	2	0.333333333333333	0.2	GO:0042632	GO:BP	cholesterol homeostasis	413	10614	GO:0055092	IDA IBA IEA,IDA IMP	ENSG00000158874,ENSG00000118137	3
70	query_1	TRUE	0.0645717107994658	10	6	2	0.333333333333333	0.2	GO:0051017	GO:BP	actin filament bundle assembly	413	13881	c("GO:0022607", "GO:0061572")	IDA,IDA	ENSG00000118137,ENSG00000167711	3
71	query_1	TRUE	0.0645717107994658	10	6	2	0.333333333333333	0.2	GO:0046470	GO:BP	phosphatidylcholine metabolic process	413	12583	c("GO:0006650", "GO:1901564")	IDA,IDA IBA	ENSG00000158874,ENSG00000118137	3
72	query_1	TRUE	0.0645717107994658	10	6	2	0.333333333333333	0.2	GO:0034375	GO:BP	high-density lipoprotein particle remodeling	413	8891	GO:0034369	IDA IBA,IDA	ENSG00000158874,ENSG00000118137	3
73	query_1	TRUE	0.0645717107994658	10	6	2	0.333333333333333	0.2	GO:0006650	GO:BP	glycerophospholipid metabolic process	413	2387	c("GO:0006644", "GO:0046486")	IDA,IDA IBA	ENSG00000158874,ENSG00000118137	3
74	query_1	TRUE	0.0651239201921614	33	6	3	0.5	0.0909090909090909	GO:0048878	GO:BP	chemical homeostasis	413	13544	GO:0042592	IDA IBA IEA,IDA IMP,IGI IEA	ENSG00000158874,ENSG00000118137,ENSG00000091513	3
75	query_1	TRUE	0.0651239201921614	33	6	3	0.5	0.0909090909090909	GO:0001816	GO:BP	cytokine production	413	478	c("GO:0010467", "GO:0032501")	IDA,IDA,IDA IEA	ENSG00000158874,ENSG00000118137,ENSG00000167711	3
76	query_1	TRUE	0.0651239201921614	33	6	3	0.5	0.0909090909090909	GO:0001817	GO:BP	regulation of cytokine production	413	479	c("GO:0001816", "GO:0010468", "GO:0051239")	IDA,IDA,IDA IEA	ENSG00000158874,ENSG00000118137,ENSG00000167711	3
77	query_1	TRUE	0.0733788645689349	11	6	2	0.333333333333333	0.181818181818182	GO:0006644	GO:BP	phospholipid metabolic process	413	2382	c("GO:0006796", "GO:0019637", "GO:0044255")	IDA,IDA IBA IEA	ENSG00000158874,ENSG00000118137	3
78	query_1	TRUE	0.0733788645689349	11	6	2	0.333333333333333	0.181818181818182	GO:0055088	GO:BP	lipid homeostasis	413	14703	GO:0048878	IDA IBA IEA,IDA IMP	ENSG00000158874,ENSG00000118137	3
79	query_1	TRUE	0.0766662575366117	12	6	2	0.333333333333333	0.166666666666667	GO:0016125	GO:BP	sterol metabolic process	413	5204	c("GO:0008202", "GO:1901615")	IBA IEA,IDA IMP IEA	ENSG00000158874,ENSG00000118137	3
80	query_1	TRUE	0.0766662575366117	12	6	2	0.333333333333333	0.166666666666667	GO:0042157	GO:BP	lipoprotein metabolic process	413	10340	GO:0019538	IBA IEA,IEA	ENSG00000158874,ENSG00000118137	3
81	query_1	TRUE	0.0766662575366117	12	6	2	0.333333333333333	0.166666666666667	GO:0032371	GO:BP	regulation of sterol transport	413	7797	c("GO:0015918", "GO:0032368")	IDA IMP IEA,IDA IBA IEA	ENSG00000158874,ENSG00000118137	3
82	query_1	TRUE	0.0766662575366117	36	6	3	0.5	0.0833333333333333	GO:0060627	GO:BP	regulation of vesicle-mediated transport	413	15276	c("GO:0016192", "GO:0050794", "GO:0051049")	IDA,IDA,IDA IGI	ENSG00000158874,ENSG00000118137,ENSG00000091513	3
83	query_1	TRUE	0.0766662575366117	12	6	2	0.333333333333333	0.166666666666667	GO:0032374	GO:BP	regulation of cholesterol transport	413	7800	c("GO:0030301", "GO:0032371")	IDA IMP IEA,IDA IBA IEA	ENSG00000158874,ENSG00000118137	3
84	query_1	TRUE	0.0766662575366117	12	6	2	0.333333333333333	0.166666666666667	GO:1902905	GO:BP	positive regulation of supramolecular fiber organization	413	23169	c("GO:0051130", "GO:0097435", "GO:1902903")	IDA,IDA	ENSG00000118137,ENSG00000167711	3
85	query_1	TRUE	0.0766662575366117	12	6	2	0.333333333333333	0.166666666666667	GO:1902652	GO:BP	secondary alcohol metabolic process	413	22975	GO:0006066	IBA IEA,IDA IMP IEA	ENSG00000158874,ENSG00000118137	3
86	query_1	TRUE	0.0766662575366117	12	6	2	0.333333333333333	0.166666666666667	GO:0032956	GO:BP	regulation of actin cytoskeleton organization	413	8220	c("GO:0030036", "GO:0032970", "GO:0051493")	IDA,IDA	ENSG00000118137,ENSG00000167711	3
87	query_1	TRUE	0.0766662575366117	12	6	2	0.333333333333333	0.166666666666667	GO:0008203	GO:BP	cholesterol metabolic process	413	3164	c("GO:0016125", "GO:1902652")	IBA IEA,IDA IMP IEA	ENSG00000158874,ENSG00000118137	3
88	query_1	TRUE	0.0766662575366117	12	6	2	0.333333333333333	0.166666666666667	GO:0008610	GO:BP	lipid biosynthetic process	413	3242	c("GO:0006629", "GO:1901576")	IDA,IDA IEA	ENSG00000158874,ENSG00000118137	3
89	query_1	TRUE	0.0766662575366117	12	6	2	0.333333333333333	0.166666666666667	GO:0010638	GO:BP	positive regulation of organelle organization	413	4334	c("GO:0006996", "GO:0033043", "GO:0051130")	IDA,IDA	ENSG00000118137,ENSG00000167711	3
90	query_1	TRUE	0.0767348697855347	1	6	1	0.166666666666667	1	GO:0035270	GO:BP	endocrine system development	413	9238	GO:0048731	IEA	ENSG00000118137	3
91	query_1	TRUE	0.0767348697855347	14	6	2	0.333333333333333	0.142857142857143	GO:0019216	GO:BP	regulation of lipid metabolic process	413	5783	c("GO:0006629", "GO:0080090")	IDA,IDA	ENSG00000158874,ENSG00000118137	3
92	query_1	TRUE	0.0767348697855347	1	6	1	0.166666666666667	1	GO:0050919	GO:BP	negative chemotaxis	413	13796	GO:0006935	IDA	ENSG00000118137	3
93	query_1	TRUE	0.0767348697855347	14	6	2	0.333333333333333	0.142857142857143	GO:0050764	GO:BP	regulation of phagocytosis	413	13667	c("GO:0006909", "GO:0030100")	IDA,IDA	ENSG00000158874,ENSG00000118137	3
94	query_1	TRUE	0.0767348697855347	41	6	3	0.5	0.0731707317073171	GO:0051050	GO:BP	positive regulation of transport	413	13899	c("GO:0006810", "GO:0048518", "GO:0051049")	IDA,IDA,IDA IGI	ENSG00000158874,ENSG00000118137,ENSG00000091513	3
95	query_1	TRUE	0.0767348697855347	13	6	2	0.333333333333333	0.153846153846154	GO:0050766	GO:BP	positive regulation of phagocytosis	413	13669	c("GO:0006909", "GO:0045807", "GO:0050764")	IDA,IDA	ENSG00000158874,ENSG00000118137	3
96	query_1	TRUE	0.0767348697855347	14	6	2	0.333333333333333	0.142857142857143	GO:0071825	GO:BP	protein-lipid complex organization	413	17434	GO:0043933	IDA IBA,IDA	ENSG00000158874,ENSG00000118137	3
97	query_1	TRUE	0.0767348697855347	1	6	1	0.166666666666667	1	GO:0046340	GO:BP	diacylglycerol catabolic process	413	12471	c("GO:0046339", "GO:0046464")	IDA	ENSG00000158874	3
98	query_1	TRUE	0.0767348697855347	1	6	1	0.166666666666667	1	GO:0046330	GO:BP	positive regulation of JNK cascade	413	12462	c("GO:0007254", "GO:0043410", "GO:0046328")	IDA	ENSG00000167711	3
99	query_1	TRUE	0.0767348697855347	14	6	2	0.333333333333333	0.142857142857143	GO:0045893	GO:BP	positive regulation of DNA-templated transcription	413	12089	c("GO:0006351", "GO:0006355", "GO:1902680")	IEA,IDA IEA	ENSG00000091513,ENSG00000167711	3
100	query_1	TRUE	0.0767348697855347	40	6	3	0.5	0.075	GO:0010558	GO:BP	negative regulation of macromolecule biosynthetic process	413	4260	c("GO:0009059", "GO:0010556", "GO:0010605", "GO:0031327")	IDA,IDA,IDA	ENSG00000158874,ENSG00000118137,ENSG00000167711	3
101	query_1	TRUE	0.0767348697855347	1	6	1	0.166666666666667	1	GO:0043627	GO:BP	response to estrogen	413	11167	GO:0009725	IEA	ENSG00000158874	3
102	query_1	TRUE	0.0767348697855347	38	6	3	0.5	0.0789473684210526	GO:0006629	GO:BP	lipid metabolic process	413	2369	c("GO:0044238", "GO:0071704")	IDA IBA TAS IEA,IDA IMP IBA IEA,IEA	ENSG00000158874,ENSG00000118137,ENSG00000170099	3
103	query_1	TRUE	0.0767348697855347	77	6	4	0.666666666666667	0.051948051948052	GO:0051128	GO:BP	regulation of cellular component organization	413	13953	c("GO:0016043", "GO:0050794")	IDA,IDA,IDA IGI,IDA	ENSG00000158874,ENSG00000118137,ENSG00000091513,ENSG00000167711	3
104	query_1	TRUE	0.0767348697855347	1	6	1	0.166666666666667	1	GO:0034756	GO:BP	regulation of iron ion transport	413	9027	c("GO:0006826", "GO:0010959")	IGI	ENSG00000091513	3
105	query_1	TRUE	0.0767348697855347	1	6	1	0.166666666666667	1	GO:2000049	GO:BP	positive regulation of cell-cell adhesion mediated by cadherin	413	26076	c("GO:0022409", "GO:0044331", "GO:2000047")	TAS	ENSG00000167711	3
106	query_1	TRUE	0.0767348697855347	14	6	2	0.333333333333333	0.142857142857143	GO:0071827	GO:BP	plasma lipoprotein particle organization	413	17436	c("GO:0032501", "GO:0071825")	IDA IBA,IDA	ENSG00000158874,ENSG00000118137	3
107	query_1	TRUE	0.0767348697855347	38	6	3	0.5	0.0789473684210526	GO:0097435	GO:BP	supramolecular fiber organization	413	19199	GO:0016043	IDA,IEA,IDA ISS IEA	ENSG00000118137,ENSG00000091513,ENSG00000167711	3
108	query_1	TRUE	0.0767348697855347	1	6	1	0.166666666666667	1	GO:0071281	GO:BP	cellular response to iron ion	413	17037	c("GO:0010039", "GO:0071248")	IGI	ENSG00000091513	3
109	query_1	TRUE	0.0767348697855347	13	6	2	0.333333333333333	0.153846153846154	GO:0033344	GO:BP	cholesterol efflux	413	8435	GO:0030301	IDA,IDA IMP IEA	ENSG00000158874,ENSG00000118137	3
110	query_1	TRUE	0.0767348697855347	1	6	1	0.166666666666667	1	GO:0110114	GO:BP	negative regulation of lipid transporter activity	413	19988	c("GO:0032369", "GO:0032410", "GO:0110112")	IDA	ENSG00000158874	3
111	query_1	TRUE	0.0767348697855347	1	6	1	0.166666666666667	1	GO:0060695	GO:BP	negative regulation of cholesterol transporter activity	413	15343	c("GO:0060694", "GO:0110114")	IDA	ENSG00000158874	3
112	query_1	TRUE	0.0767348697855347	1	6	1	0.166666666666667	1	GO:0030325	GO:BP	adrenal gland development	413	7011	c("GO:0035270", "GO:0048732")	IEA	ENSG00000118137	3
113	query_1	TRUE	0.0767348697855347	1	6	1	0.166666666666667	1	GO:0060694	GO:BP	regulation of cholesterol transporter activity	413	15342	GO:0110112	IDA	ENSG00000158874	3
114	query_1	TRUE	0.0767348697855347	1	6	1	0.166666666666667	1	GO:0060354	GO:BP	negative regulation of cell adhesion molecule production	413	15031	c("GO:0048523", "GO:0060352", "GO:0060353")	IDA	ENSG00000118137	3
115	query_1	TRUE	0.0767348697855347	1	6	1	0.166666666666667	1	GO:0071693	GO:BP	protein transport within extracellular region	413	17363	c("GO:0015031", "GO:0035592")	IMP IBA	ENSG00000079557	3
116	query_1	TRUE	0.0767348697855347	1	6	1	0.166666666666667	1	GO:0060353	GO:BP	regulation of cell adhesion molecule production	413	15030	c("GO:0050794", "GO:0060352")	IDA	ENSG00000118137	3
117	query_1	TRUE	0.0767348697855347	14	6	2	0.333333333333333	0.142857142857143	GO:0034367	GO:BP	protein-containing complex remodeling	413	8883	GO:0043933	IDA IBA,IDA	ENSG00000158874,ENSG00000118137	3
118	query_1	TRUE	0.0767348697855347	14	6	2	0.333333333333333	0.142857142857143	GO:0032368	GO:BP	regulation of lipid transport	413	7794	c("GO:0006869", "GO:0051049", "GO:1905952")	IDA IMP IEA,IDA IBA IEA	ENSG00000158874,ENSG00000118137	3
119	query_1	TRUE	0.0767348697855347	14	6	2	0.333333333333333	0.142857142857143	GO:0034368	GO:BP	protein-lipid complex remodeling	413	8884	c("GO:0034367", "GO:0071825")	IDA IBA,IDA	ENSG00000158874,ENSG00000118137	3
120	query_1	TRUE	0.0767348697855347	14	6	2	0.333333333333333	0.142857142857143	GO:0034369	GO:BP	plasma lipoprotein particle remodeling	413	8885	c("GO:0034368", "GO:0071827", "GO:0097006")	IDA IBA,IDA	ENSG00000158874,ENSG00000118137	3
121	query_1	TRUE	0.0767348697855347	14	6	2	0.333333333333333	0.142857142857143	GO:1902680	GO:BP	positive regulation of RNA biosynthetic process	413	22992	c("GO:0010557", "GO:0032774", "GO:0051254", "GO:2001141")	IEA,IDA IEA	ENSG00000091513,ENSG00000167711	3
122	query_1	TRUE	0.0803521451281479	42	6	3	0.5	0.0714285714285714	GO:0031327	GO:BP	negative regulation of cellular biosynthetic process	413	7376	c("GO:0009890", "GO:0031324", "GO:0031326", "GO:0044249")	IDA,IDA,IDA	ENSG00000158874,ENSG00000118137,ENSG00000167711	3
123	query_1	TRUE	0.0803521451281479	42	6	3	0.5	0.0714285714285714	GO:0009890	GO:BP	negative regulation of biosynthetic process	413	3788	c("GO:0009058", "GO:0009889", "GO:0009892")	IDA,IDA,IDA	ENSG00000158874,ENSG00000118137,ENSG00000167711	3
124	query_1	TRUE	0.0838033335728354	43	6	3	0.5	0.0697674418604651	GO:0006897	GO:BP	endocytosis	413	2580	c("GO:0016192", "GO:0098657")	IDA,IDA,IDA IGI	ENSG00000158874,ENSG00000118137,ENSG00000091513	3
125	query_1	TRUE	0.0838033335728354	15	6	2	0.333333333333333	0.133333333333333	GO:0032970	GO:BP	regulation of actin filament-based process	413	8233	c("GO:0030029", "GO:0050794")	IDA,IDA	ENSG00000118137,ENSG00000167711	3
126	query_1	TRUE	0.0838033335728354	15	6	2	0.333333333333333	0.133333333333333	GO:0001818	GO:BP	negative regulation of cytokine production	413	480	c("GO:0001816", "GO:0001817", "GO:0010629", "GO:0051241")	IDA,IDA	ENSG00000158874,ENSG00000118137	3
127	query_1	TRUE	0.0838033335728354	15	6	2	0.333333333333333	0.133333333333333	GO:0006066	GO:BP	alcohol metabolic process	413	1952	c("GO:0044281", "GO:1901615")	IBA IEA,IDA IMP IEA	ENSG00000158874,ENSG00000118137	3
128	query_1	TRUE	0.0869317315382732	16	6	2	0.333333333333333	0.125	GO:0044057	GO:BP	regulation of system process	413	11253	c("GO:0003008", "GO:0051239")	IEA,IBA IEA	ENSG00000158874,ENSG00000118137	3
129	query_1	TRUE	0.0869317315382732	85	6	4	0.666666666666667	0.0470588235294118	GO:0010468	GO:BP	regulation of gene expression	413	4208	c("GO:0010467", "GO:0010556")	IDA,IDA,IEA,IDA IEA	ENSG00000158874,ENSG00000118137,ENSG00000091513,ENSG00000167711	3
130	query_1	TRUE	0.0869317315382732	16	6	2	0.333333333333333	0.125	GO:0051493	GO:BP	regulation of cytoskeleton organization	413	14203	c("GO:0007010", "GO:0033043")	IDA,IDA	ENSG00000118137,ENSG00000167711	3
131	query_1	TRUE	0.0869317315382732	45	6	3	0.5	0.0666666666666667	GO:1901362	GO:BP	organic cyclic compound biosynthetic process	413	21928	c("GO:1901360", "GO:1901576")	IEA,IEA,IDA IEA	ENSG00000118137,ENSG00000091513,ENSG00000167711	3
132	query_1	TRUE	0.0869317315382732	16	6	2	0.333333333333333	0.125	GO:1902903	GO:BP	regulation of supramolecular fiber organization	413	23167	c("GO:0051128", "GO:0097435")	IDA,IDA	ENSG00000118137,ENSG00000167711	3
133	query_1	TRUE	0.0869317315382732	44	6	3	0.5	0.0681818181818182	GO:0098657	GO:BP	import into cell	413	19355	GO:0006810	IDA,IDA,IDA IGI	ENSG00000158874,ENSG00000118137,ENSG00000091513	3
134	query_1	TRUE	0.0869317315382732	16	6	2	0.333333333333333	0.125	GO:0030301	GO:BP	cholesterol transport	413	6997	GO:0015918	IDA IMP IBA IEA,IDA IMP IBA IEA	ENSG00000158874,ENSG00000118137	3
135	query_1	TRUE	0.0869317315382732	16	6	2	0.333333333333333	0.125	GO:0022407	GO:BP	regulation of cell-cell adhesion	413	6835	c("GO:0030155", "GO:0098609")	IDA,TAS	ENSG00000118137,ENSG00000167711	3
136	query_1	TRUE	0.0869317315382732	16	6	2	0.333333333333333	0.125	GO:0015918	GO:BP	sterol transport	413	5073	c("GO:0006869", "GO:0015850")	IDA IMP IBA IEA,IDA IMP IBA IEA	ENSG00000158874,ENSG00000118137	3
137	query_1	TRUE	0.0869317315382732	45	6	3	0.5	0.0666666666666667	GO:0007010	GO:BP	cytoskeleton organization	413	2653	GO:0006996	IDA,IEA,IDA	ENSG00000118137,ENSG00000091513,ENSG00000167711	3
138	query_1	TRUE	0.0869317315382732	16	6	2	0.333333333333333	0.125	GO:0051254	GO:BP	positive regulation of RNA metabolic process	413	14049	c("GO:0010604", "GO:0016070", "GO:0045935", "GO:0051252")	IEA,IDA IEA	ENSG00000091513,ENSG00000167711	3
139	query_1	TRUE	0.0869317315382732	86	6	4	0.666666666666667	0.0465116279069767	GO:0010556	GO:BP	regulation of macromolecule biosynthetic process	413	4258	c("GO:0009059", "GO:0031326", "GO:0060255")	IDA,IDA,IEA,IDA IEA	ENSG00000158874,ENSG00000118137,ENSG00000091513,ENSG00000167711	3
140	query_1	TRUE	0.0877858379087993	87	6	4	0.666666666666667	0.0459770114942529	GO:0009893	GO:BP	positive regulation of metabolic process	413	3791	c("GO:0008152", "GO:0019222", "GO:0048518")	IDA,IDA,IEA,IDA IEA	ENSG00000158874,ENSG00000118137,ENSG00000091513,ENSG00000167711	3
141	query_1	TRUE	0.0905332811423709	46	6	3	0.5	0.0652173913043478	GO:0141124	GO:BP	intracellular signaling cassette	413	20599	GO:0035556	IDA,IEA,IDA	ENSG00000118137,ENSG00000091513,ENSG00000167711	3
142	query_1	TRUE	0.093824477131066	17	6	2	0.333333333333333	0.117647058823529	GO:0051347	GO:BP	positive regulation of transferase activity	413	14122	c("GO:0043085", "GO:0051338")	IDA,IDA	ENSG00000158874,ENSG00000118137	3
143	query_1	TRUE	0.093824477131066	17	6	2	0.333333333333333	0.117647058823529	GO:0070371	GO:BP	ERK1 and ERK2 cascade	413	16577	GO:0000165	IEA,IDA	ENSG00000091513,ENSG00000167711	3
144	query_1	TRUE	0.093824477131066	47	6	3	0.5	0.0638297872340425	GO:0042592	GO:BP	homeostatic process	413	10601	GO:0008150	IDA IBA IEA,IDA IMP,IGI IEA	ENSG00000158874,ENSG00000118137,ENSG00000091513	3
145	query_1	TRUE	0.093824477131066	17	6	2	0.333333333333333	0.117647058823529	GO:0097006	GO:BP	regulation of plasma lipoprotein particle levels	413	18975	GO:0050789	IDA IBA,IDA IC	ENSG00000158874,ENSG00000118137	3
146	query_1	TRUE	0.0951499614595151	2	6	1	0.166666666666667	0.5	GO:0070586	GO:BP	cell-cell adhesion involved in gastrulation	413	16687	c("GO:0007369", "GO:0098742")	IDA	ENSG00000118137	3
147	query_1	TRUE	0.0951499614595151	2	6	1	0.166666666666667	0.5	GO:0070587	GO:BP	regulation of cell-cell adhesion involved in gastrulation	413	16688	c("GO:0022407", "GO:0070586")	IDA	ENSG00000118137	3
148	query_1	TRUE	0.0951499614595151	2	6	1	0.166666666666667	0.5	GO:0090205	GO:BP	positive regulation of cholesterol metabolic process	413	18634	c("GO:0008203", "GO:0045940", "GO:0062013", "GO:0090181")	IDA	ENSG00000118137	3
149	query_1	TRUE	0.0951499614595151	2	6	1	0.166666666666667	0.5	GO:0032965	GO:BP	regulation of collagen biosynthetic process	413	8229	c("GO:0009889", "GO:0010712", "GO:0032964")	IDA IEA	ENSG00000167711	3
150	query_1	TRUE	0.0951499614595151	2	6	1	0.166666666666667	0.5	GO:0032692	GO:BP	negative regulation of interleukin-1 production	413	8014	c("GO:0001818", "GO:0032612", "GO:0032652")	IDA	ENSG00000118137	3
151	query_1	TRUE	0.0951499614595151	2	6	1	0.166666666666667	0.5	GO:0110112	GO:BP	regulation of lipid transporter activity	413	19986	c("GO:0032368", "GO:0032409")	IDA	ENSG00000158874	3
152	query_1	TRUE	0.0951499614595151	2	6	1	0.166666666666667	0.5	GO:0032691	GO:BP	negative regulation of interleukin-1 beta production	413	8013	c("GO:0032611", "GO:0032651", "GO:0032692")	IDA	ENSG00000118137	3
153	query_1	TRUE	0.0951499614595151	2	6	1	0.166666666666667	0.5	GO:0045780	GO:BP	positive regulation of bone resorption	413	12010	c("GO:0045124", "GO:0045453", "GO:0051240")	IEA	ENSG00000091513	3
154	query_1	TRUE	0.0951499614595151	2	6	1	0.166666666666667	0.5	GO:0032967	GO:BP	positive regulation of collagen biosynthetic process	413	8231	c("GO:0009891", "GO:0010714", "GO:0032964", "GO:0032965")	IDA IEA	ENSG00000167711	3
155	query_1	TRUE	0.0951499614595151	2	6	1	0.166666666666667	0.5	GO:0034115	GO:BP	negative regulation of heterotypic cell-cell adhesion	413	8706	c("GO:0022408", "GO:0034113", "GO:0034114", "GO:0070587")	IDA	ENSG00000118137	3
156	query_1	TRUE	0.0951499614595151	2	6	1	0.166666666666667	0.5	GO:0035025	GO:BP	positive regulation of Rho protein signal transduction	413	9070	c("GO:0007266", "GO:0035023", "GO:0051057")	IDA	ENSG00000118137	3
157	query_1	TRUE	0.0951499614595151	2	6	1	0.166666666666667	0.5	GO:0046328	GO:BP	regulation of JNK cascade	413	12460	c("GO:0007254", "GO:0043408")	IDA	ENSG00000167711	3
158	query_1	TRUE	0.0951499614595151	2	6	1	0.166666666666667	0.5	GO:0050886	GO:BP	endocrine process	413	13765	GO:0003008	ISS IEA	ENSG00000167711	3
159	query_1	TRUE	0.0951499614595151	2	6	1	0.166666666666667	0.5	GO:0060621	GO:BP	negative regulation of cholesterol import	413	15271	c("GO:0032375", "GO:0060620", "GO:0070508")	IDA	ENSG00000158874	3
160	query_1	TRUE	0.0951499614595151	2	6	1	0.166666666666667	0.5	GO:0060620	GO:BP	regulation of cholesterol import	413	15270	c("GO:0032374", "GO:0070508")	IDA	ENSG00000158874	3
161	query_1	TRUE	0.0951499614595151	2	6	1	0.166666666666667	0.5	GO:0060395	GO:BP	SMAD protein signal transduction	413	15066	c("GO:0007178", "GO:0141124")	IEA	ENSG00000091513	3
162	query_1	TRUE	0.0951499614595151	2	6	1	0.166666666666667	0.5	GO:0046339	GO:BP	diacylglycerol metabolic process	413	12470	GO:0006639	IDA	ENSG00000158874	3
163	query_1	TRUE	0.0951499614595151	2	6	1	0.166666666666667	0.5	GO:0060352	GO:BP	cell adhesion molecule production	413	15029	GO:0009987	IDA	ENSG00000118137	3
164	query_1	TRUE	0.0951499614595151	2	6	1	0.166666666666667	0.5	GO:0055091	GO:BP	phospholipid homeostasis	413	14706	GO:0055088	IDA	ENSG00000118137	3
165	query_1	TRUE	0.0951499614595151	2	6	1	0.166666666666667	0.5	GO:0002034	GO:BP	maintenance of blood vessel diameter homeostasis by renin-angiotensin	413	642	c("GO:0003072", "GO:0003081", "GO:0097746")	ISS IEA	ENSG00000167711	3
166	query_1	TRUE	0.0951499614595151	2	6	1	0.166666666666667	0.5	GO:0001990	GO:BP	regulation of systemic arterial blood pressure by hormone	413	600	c("GO:0003044", "GO:0050886")	ISS IEA	ENSG00000167711	3
167	query_1	TRUE	0.0951499614595151	19	6	2	0.333333333333333	0.105263157894737	GO:0046486	GO:BP	glycerolipid metabolic process	413	12596	GO:0044255	IDA TAS,IDA IBA	ENSG00000158874,ENSG00000118137	3
168	query_1	TRUE	0.0951499614595151	2	6	1	0.166666666666667	0.5	GO:0051057	GO:BP	positive regulation of small GTPase mediated signal transduction	413	13906	c("GO:0007264", "GO:0051056", "GO:1902533")	IDA	ENSG00000118137	3
169	query_1	TRUE	0.0951499614595151	2	6	1	0.166666666666667	0.5	GO:0050996	GO:BP	positive regulation of lipid catabolic process	413	13870	c("GO:0009896", "GO:0016042", "GO:0045834", "GO:0050994")	IDA	ENSG00000158874	3
170	query_1	TRUE	0.0951499614595151	2	6	1	0.166666666666667	0.5	GO:0045940	GO:BP	positive regulation of steroid metabolic process	413	12132	c("GO:0008202", "GO:0019218", "GO:0045834")	IDA	ENSG00000118137	3
171	query_1	TRUE	0.0951499614595151	19	6	2	0.333333333333333	0.105263157894737	GO:0061024	GO:BP	membrane organization	413	15620	GO:0016043	IEA,IEA	ENSG00000158874,ENSG00000118137	3
172	query_1	TRUE	0.0951499614595151	2	6	1	0.166666666666667	0.5	GO:0007254	GO:BP	JNK cascade	413	2820	GO:0000165	IDA	ENSG00000167711	3
173	query_1	TRUE	0.0951499614595151	2	6	1	0.166666666666667	0.5	GO:0003081	GO:BP	regulation of systemic arterial blood pressure by renin-angiotensin	413	1533	GO:0001990	ISS IEA	ENSG00000167711	3
174	query_1	TRUE	0.0951499614595151	19	6	2	0.333333333333333	0.105263157894737	GO:0018193	GO:BP	peptidyl-amino acid modification	413	5457	GO:0036211	IDA,IDA	ENSG00000158874,ENSG00000118137	3
175	query_1	TRUE	0.0951499614595151	2	6	1	0.166666666666667	0.5	GO:0010714	GO:BP	positive regulation of collagen metabolic process	413	4390	c("GO:0009893", "GO:0010712", "GO:0032963")	IDA IEA	ENSG00000167711	3
176	query_1	TRUE	0.0951499614595151	18	6	2	0.333333333333333	0.111111111111111	GO:0044089	GO:BP	positive regulation of cellular component biogenesis	413	11274	c("GO:0044085", "GO:0044087", "GO:0048522")	IDA,IDA	ENSG00000118137,ENSG00000167711	3
177	query_1	TRUE	0.0951499614595151	50	6	3	0.5	0.06	GO:0003008	GO:BP	system process	413	1466	GO:0032501	IEA,IBA IEA,ISS IEA	ENSG00000158874,ENSG00000118137,ENSG00000167711	3
178	query_1	TRUE	0.0951499614595151	2	6	1	0.166666666666667	0.5	GO:0003044	GO:BP	regulation of systemic arterial blood pressure mediated by a chemical signal	413	1502	GO:0003073	ISS IEA	ENSG00000167711	3
179	query_1	TRUE	0.0951499614595151	2	6	1	0.166666666666667	0.5	GO:0003071	GO:BP	renal system process involved in regulation of systemic arterial blood pressure	413	1529	c("GO:0003014", "GO:0003073")	ISS IEA	ENSG00000167711	3
180	query_1	TRUE	0.0951499614595151	2	6	1	0.166666666666667	0.5	GO:0003072	GO:BP	renal control of peripheral vascular resistance involved in regulation of systemic arterial blood pressure	413	1530	GO:0003071	ISS IEA	ENSG00000167711	3
181	query_1	TRUE	0.0951499614595151	2	6	1	0.166666666666667	0.5	GO:0003073	GO:BP	regulation of systemic arterial blood pressure	413	1531	GO:0008217	ISS IEA	ENSG00000167711	3
182	query_1	TRUE	0.0951499614595151	2	6	1	0.166666666666667	0.5	GO:0010804	GO:BP	negative regulation of tumor necrosis factor-mediated signaling pathway	413	4471	c("GO:0001960", "GO:0010803", "GO:0033209")	IDA	ENSG00000118137	3
183	query_1	TRUE	0.0951499614595151	19	6	2	0.333333333333333	0.105263157894737	GO:0015850	GO:BP	organic hydroxy compound transport	413	5018	GO:0071702	IDA IMP IBA IEA,IDA IMP IBA IEA	ENSG00000158874,ENSG00000118137	3
184	query_1	TRUE	0.0951499614595151	2	6	1	0.166666666666667	0.5	GO:2000047	GO:BP	regulation of cell-cell adhesion mediated by cadherin	413	26074	c("GO:0022407", "GO:0044331")	TAS	ENSG00000167711	3
185	query_1	TRUE	0.0951499614595151	18	6	2	0.333333333333333	0.111111111111111	GO:1905952	GO:BP	regulation of lipid localization	413	25703	c("GO:0010876", "GO:0032879")	IDA IMP IEA,IDA IBA IEA	ENSG00000158874,ENSG00000118137	3
186	query_1	TRUE	0.0951499614595151	91	6	4	0.666666666666667	0.043956043956044	GO:0031326	GO:BP	regulation of cellular biosynthetic process	413	7375	c("GO:0009889", "GO:0031323", "GO:0044249")	IDA,IDA,IEA,IDA IEA	ENSG00000158874,ENSG00000118137,ENSG00000091513,ENSG00000167711	3
187	query_1	TRUE	0.0951499614595151	2	6	1	0.166666666666667	0.5	GO:0010039	GO:BP	response to iron ion	413	3889	GO:0010038	IGI	ENSG00000091513	3
188	query_1	TRUE	0.0951499614595151	2	6	1	0.166666666666667	0.5	GO:1902995	GO:BP	positive regulation of phospholipid efflux	413	23251	c("GO:0033700", "GO:1902994", "GO:2001140")	IDA	ENSG00000118137	3
189	query_1	TRUE	0.0951499614595151	2	6	1	0.166666666666667	0.5	GO:1902994	GO:BP	regulation of phospholipid efflux	413	23250	c("GO:0033700", "GO:2001138")	IDA	ENSG00000118137	3
190	query_1	TRUE	0.0951499614595151	91	6	4	0.666666666666667	0.043956043956044	GO:0009889	GO:BP	regulation of biosynthetic process	413	3787	c("GO:0009058", "GO:0019222")	IDA,IDA,IEA,IDA IEA	ENSG00000158874,ENSG00000118137,ENSG00000091513,ENSG00000167711	3
191	query_1	TRUE	0.0965439001236286	20	6	2	0.333333333333333	0.1	GO:0002683	GO:BP	negative regulation of immune system process	413	1208	c("GO:0002376", "GO:0002682", "GO:0048519")	IDA,IDA	ENSG00000158874,ENSG00000118137	3
192	query_1	TRUE	0.0965439001236286	20	6	2	0.333333333333333	0.1	GO:0045935	GO:BP	positive regulation of nucleobase-containing compound metabolic process	413	12127	c("GO:0006139", "GO:0019219", "GO:0031325", "GO:0051173")	IEA,IDA IEA	ENSG00000091513,ENSG00000167711	3
193	query_1	TRUE	0.0965439001236286	20	6	2	0.333333333333333	0.1	GO:1901615	GO:BP	organic hydroxy compound metabolic process	413	22130	GO:0071704	IBA IEA,IDA IMP IEA	ENSG00000158874,ENSG00000118137	3
194	query_1	TRUE	0.020747496725145	5	6	2	0.333333333333333	0.4	KEGG:03320	KEGG	PPAR signaling pathway	413	236	KEGG:00000	KEGG,KEGG	ENSG00000158874,ENSG00000118137	3
195	query_1	TRUE	0.0593285574699662	14	6	2	0.333333333333333	0.142857142857143	KEGG:04979	KEGG	Cholesterol metabolism	413	410	KEGG:00000	KEGG,KEGG	ENSG00000158874,ENSG00000118137	3
196	query_1	TRUE	0.0593285574699662	1	6	1	0.166666666666667	1	KEGG:04978	KEGG	Mineral absorption	413	409	KEGG:00000	KEGG	ENSG00000091513	3
197	query_1	TRUE	0.0978177915409385	4	6	1	0.166666666666667	0.25	KEGG:04975	KEGG	Fat digestion and absorption	413	406	KEGG:00000	KEGG	ENSG00000118137	3
198	query_1	TRUE	0.0978177915409385	3	6	1	0.166666666666667	0.333333333333333	KEGG:04216	KEGG	Ferroptosis	413	293	KEGG:00000	KEGG	ENSG00000091513	3
199	query_1	TRUE	0.0978177915409385	3	6	1	0.166666666666667	0.333333333333333	KEGG:04350	KEGG	TGF-beta signaling pathway	413	304	KEGG:00000	KEGG	ENSG00000091513	3
200	query_1	TRUE	0.0978177915409385	4	6	1	0.166666666666667	0.25	KEGG:04977	KEGG	Vitamin digestion and absorption	413	408	KEGG:00000	KEGG	ENSG00000118137	3
201	query_1	TRUE	0.0873868685206516	5	14	3	0.214285714285714	0.6	GO:0001654	GO:BP	eye development	413	373	c("GO:0007423", "GO:0150063")	IEA,IMP ISS,IEP	ENSG00000132386,ENSG00000138207,ENSG00000115380	1
202	query_1	TRUE	0.0873868685206516	6	14	3	0.214285714285714	0.5	GO:0007423	GO:BP	sensory organ development	413	2952	GO:0048513	IEA,IMP ISS,IEP	ENSG00000132386,ENSG00000138207,ENSG00000115380	1
203	query_1	TRUE	0.0873868685206516	7	14	3	0.214285714285714	0.428571428571429	GO:0007600	GO:BP	sensory perception	413	3093	GO:0050877	IDA,IEA,TAS	ENSG00000160862,ENSG00000138207,ENSG00000115380	1
204	query_1	TRUE	0.0873868685206516	5	14	3	0.214285714285714	0.6	GO:0043010	GO:BP	camera-type eye development	413	10830	GO:0001654	IEA,ISS,IEP	ENSG00000132386,ENSG00000138207,ENSG00000115380	1
205	query_1	TRUE	0.0873868685206516	2	14	2	0.142857142857143	1	GO:0048562	GO:BP	embryonic organ morphogenesis	413	13260	c("GO:0009887", "GO:0048568", "GO:0048598")	ISS,IEP	ENSG00000138207,ENSG00000115380	1
206	query_1	TRUE	0.0873868685206516	7	14	3	0.214285714285714	0.428571428571429	GO:0048608	GO:BP	reproductive structure development	413	13294	c("GO:0003006", "GO:0048856", "GO:0061458")	IEA,ISS,NAS	ENSG00000132386,ENSG00000138207,ENSG00000214274	1
207	query_1	TRUE	0.0873868685206516	7	14	3	0.214285714285714	0.428571428571429	GO:0048880	GO:BP	sensory system development	413	13545	GO:0048731	IEA,IMP ISS,IEP	ENSG00000132386,ENSG00000138207,ENSG00000115380	1
208	query_1	TRUE	0.0873868685206516	14	14	4	0.285714285714286	0.285714285714286	GO:0050877	GO:BP	nervous system process	413	13757	GO:0003008	IDA,IEA,IEA,TAS	ENSG00000160862,ENSG00000132386,ENSG00000138207,ENSG00000115380	1
209	query_1	TRUE	0.0873868685206516	7	14	3	0.214285714285714	0.428571428571429	GO:0061458	GO:BP	reproductive system development	413	15982	GO:0048731	IEA,ISS,NAS	ENSG00000132386,ENSG00000138207,ENSG00000214274	1
210	query_1	TRUE	0.0873868685206516	7	14	3	0.214285714285714	0.428571428571429	GO:0150063	GO:BP	visual system development	413	20641	GO:0048880	IEA,IMP ISS,IEP	ENSG00000132386,ENSG00000138207,ENSG00000115380	1
211	query_1	TRUE	0.0346099749083838	3	14	2	0.142857142857143	0.666666666666667	KEGG:04970	KEGG	Salivary secretion	413	401	KEGG:00000	KEGG,KEGG	ENSG00000090382,ENSG00000101439	1
212	query_1	TRUE	0.0476386374856014	2	7	2	0.285714285714286	1	GO:0032732	GO:BP	positive regulation of interleukin-1 production	413	8053	c("GO:0001819", "GO:0032612", "GO:0032652")	IDA,IDA	ENSG00000228278,ENSG00000229314	2
213	query_1	TRUE	0.0476386374856014	2	7	2	0.285714285714286	1	GO:0032731	GO:BP	positive regulation of interleukin-1 beta production	413	8052	c("GO:0032611", "GO:0032651", "GO:0032732")	IDA,IDA	ENSG00000228278,ENSG00000229314	2
214	query_1	TRUE	0.0937374744914792	4	7	2	0.285714285714286	0.5	GO:0032651	GO:BP	regulation of interleukin-1 beta production	413	7974	c("GO:0032611", "GO:0032652")	IDA,IDA	ENSG00000228278,ENSG00000229314	2
215	query_1	TRUE	0.0937374744914792	4	7	2	0.285714285714286	0.5	GO:0032611	GO:BP	interleukin-1 beta production	413	7935	GO:0032612	IDA,IDA	ENSG00000228278,ENSG00000229314	2
216	query_1	TRUE	0.0937374744914792	4	7	2	0.285714285714286	0.5	GO:0032652	GO:BP	regulation of interleukin-1 production	413	7975	c("GO:0001817", "GO:0032612")	IDA,IDA	ENSG00000228278,ENSG00000229314	2
217	query_1	TRUE	0.0937374744914792	4	7	2	0.285714285714286	0.5	GO:0032612	GO:BP	interleukin-1 production	413	7936	GO:0001816	IDA,IDA	ENSG00000228278,ENSG00000229314	2
