# Supplementary material for: Developing serum proteomics based prediction models of disease progression in ADPKD
Source: Nat Commun. 2025 Jul 19;16:6646. doi: 10.1038/s41467-025-61887-8 (PMC12274525; doi:10.1038/s41467-025-61887-8)
Supplement: Supplementary file 10 — Source Data [file 41467_2025_61887_MOESM10_ESM.xlsx]

## Sheet: Figure 1
	GPX3	APOA2	APOA1	TF#1	TF#2	SERPINF2	AFM	SERPINA6	CFHR1	AZGP1	APOA4	SERPINF1	RBP4	LYZ	CFD	IGFBP6	CST3	RNASE1	AMBP	EFEMP1	PCOLCE	ANG	RARRES2	ORM2	ORM1	APCS	C4BPA	PROS1	FERMT3	before	eGFR	MAYO Class	Age	Sex
1	-0.347725	1.03792	0.516151	-1.18561	0.12649	0.53511	1.3321	0.236942	-0.067485	1.49382	1.55574	0.170874	1.35695	0.490899	0.321783	0.5292	1.158	-2.2858	2.02206	-0.484228	-0.863566	0.633177	0.397638	0.931308	0.360088	0.421982	1.31492	1.11795	-1.43969	-1.10541	-1.45253	More	1.40952	Level-2
2	-0.0646797	0.759557	-0.238269	1.39814	0.332835	-2.04081	-0.629273	-0.546397	1.0821	0.237245	0.4879	-0.253755	0.964348	-0.0910925	-0.4381	0.293021	-0.538871	-1.19061	0.476412	-1.21624	0.0950406	0.633587	-0.258443	-0.482262	-1.90492	0.260589	1.0652	0.92053	0.598338	-2.0764	-1.3005	Less	1.14675	Level-2
3	0.660275	-0.704215	-0.585797	0.460224	1.03846	0.868142	1.97282	0.715802	0.829321	0.596261	-0.694568	0.341596	-0.919947	-0.0293825	-0.827147	-0.643144	-0.182662	-0.675336	0.178985	-0.527517	-0.590268	-1.01326	1.25922	1.29189	1.02729	0.200792	0.47451	0.447317	-0.0436899	-2.91221	-1.10813	More	0.688419	Level-2
4	0.403189	0.162861	0.188499	-0.978502	-0.811358	-0.199006	-0.495613	0.486848	0.83439	1.27013	0.819336	-0.613495	-0.0495096	0.670349	-0.267916	0.240821	0.783058	0.415692	-0.525396	0.182931	-0.318624	0.453377	-0.231543	0.800036	1.47093	-1.02474	-0.184566	-0.00270706	-0.232224	-2.23363	-1.05487		1.49912	Level-1
5	-0.0296416	0.281078	-0.864686	0.412395	-0.571344	0.70247	0.262895	0.201923	-0.556312	-0.388547	-0.563715	1.69009	1.13684	0.193858	0.592753	0.891761	0.115043	0.722809	-0.0717954	1.11672	0.417474	-0.233138	1.42759	-1.21055	0.290688	0.0559126	0.387449	-0.225739	0.50362	-2.50733	-0.994772	Mid	-0.0344048	Level-1
6	0.271337	0.603545	1.30193	-1.39564	-1.10427	-0.269156	-0.196312	-0.0392513	-0.253448	0.794101	0.79119	-0.256991	1.22209	-0.332826	0.18632	0.0288925	1.17089	-0.32905	0.595778	0.348318	0.0447937	1.0277	0.599894	1.13283	0.888709	0.508958	-0.399196	-0.498632	0.438077	-1.38675	-0.945863	Less	0.639311	Level-1
7	-0.478198	0.20343	-0.0445124	-0.353665	-0.230868	-0.934033	-1.23068	-0.315208	0.507923	-0.611198	0.11368	-0.213403	-0.0157927	0.669101	-0.288526	-0.62846	0.438824	0.769527	-0.258557	0.228927	-0.970738	0.155322	-0.00508978	0.707213	1.01231	0.323372	-0.567976	-0.384138	0.39151	-4.56245	-0.940144	More	0.2723	Level-1
8	0.424898	0.599193	-0.167109	0.127054	-0.625096	-0.0430999	-1.13448	0.938012	0.954328	1.58781	-0.440915	-0.171017	-0.208803	0.100729	0.381338	0.475523	-0.217321	-1.32126	0.163966	0.105095	-1.37096	0.791683	1.01431	0.224609	0.277133	-0.464085	-0.177067	-0.163865	-0.317389	-4.47153	-0.917596	More	-0.827874	Level-2
9	0.15939	0.671274	1.91159	-0.387718	-1.104	0.622317	1.34342	0.121419	0.332656	2.09917	1.21686	1.35048	-0.185658	-1.4666	0.123983	1.14233	0.427246	-0.503474	-2.42135	-1.83498	0.973324	-0.612624	-0.157482	2.22576	0.937488	0.0418006	-1.06005	-0.841274	0.657874	-5.03249	-0.819115	More	0.584173	Level-2
10	-0.0788883	1.09059	0.519973	0.288274	1.13037	1.28962	-1.62325	1.07589	0.842504	0.895001	0.609174	0.606824	0.730767	1.25966	-0.412238	0.805506	1.66326	-0.129538	1.22943	1.48594	1.1389	-0.874122	0.032867	-1.0728	-1.65993	-2.1536	-2.07323	-1.21829	1.14885	-7.48384	-0.786329	More	-1.15956	Level-1
11	1.04051	-0.286894	0.805247	1.39952	0.32982	3.75468	0.0374184	-0.408616	-0.530766	1.11378	3.01833	1.72837	0.382688	1.51172	-2.2018	0.333122	-1.01693	0.412661	0.148367	1.05505	-0.553925	-0.513512	0.195849	-0.0778568	-0.402839	0.56833	0.275953	-0.708506	0.105601	-4.87089	-0.661977	More	-0.478093	Level-2
12	-0.353916	-0.629826	-0.704356	0.123475	0.497792	0.0145459	0.580602	-0.315493	0.365217	-1.40454	-0.333764	0.788096	0.660034	-0.225149	0.333079	0.0585001	-1.13412	0.712119	0.0957534	-0.701645	0.124503	-0.0734429	0.331369	1.70272	1.06459	1.53828	1.62405	0.595269	-0.303071	-0.650232	-0.629573	Mid	1.37247	Level-2
13	0.280951	1.43846	1.07501	-0.565159	0.420949	-0.51981	1.27646	-0.0994363	-0.317905	1.0875	0.394911	-0.184582	0.554762	-0.849625	0.617684	0.877834	0.669716	0.938723	-0.263781	-0.126811	1.01771	0.631945	0.996662	0.391163	0.507063	1.26851	1.9057	1.32537	0.806151	-5.4887	-0.602113	Mid	1.30441	Level-2
14	-1.60909	-0.606975	-0.221863	-0.51481	-0.3461	0.0432013	0.229539	-0.0113942	-0.778137	-2.24692	0.38493	0.949806	0.983984	0.921126	0.359203	0.0715966	-0.404756	-0.217824	-0.192409	0.250513	-1.39817	0.408364	0.433472	0.73114	-0.160988	0.0342406	-0.90925	-0.742816	-2.29332	-4.77678	-0.600374	More	-0.845966	Level-1
15	0.158443	-0.883873	0.13812	-0.850033	-0.614382	-0.813738	0.689037	-1.71199	0.0691078	1.45791	0.446226	-0.00919793	0.681351	-0.584528	0.31025	0.362501	0.169918	0.173691	0.878074	0.0280291	-0.282957	-0.273374	-1.08869	-1.26704	-1.47729	-0.286076	-1.1971	-0.63375	0.683031	-2.83064	-0.599278	Mid	1.49998	Level-2
16	0.294639	0.527081	1.47116	1.38938	0.549514	0.175096	-0.321603	-0.957704	0.397453	0.18768	1.12844	-0.0257919	0.460127	0.369249	-0.701995	0.42048	0.2507	0.25819	-0.194052	0.114479	0.229724	0.553553	1.37803	-1.32358	-0.789977	-0.934687	1.50583	0.926864	0.568287	-4.28669	-0.530725	Mid	0.704788	Level-1
17	0.576034	0.823825	0.508719	-0.870426	-1.29815	-0.296681	-0.248273	-0.694819	-0.00422052	-0.519388	0.891475	1.03565	0.209268	0.698565	0.204078	-0.708609	0.328263	0.880573	-0.899529	-0.137271	0.912889	-0.231412	-0.0607605	0.381015	0.0861179	0.686582	0.851361	0.898614	-1.60765	-2.27984	-0.511896	More	-0.468616	Level-2
18	-0.28455	-0.767669	0.655588	-0.609648	-0.337127	-0.909837	-1.30444	-0.988349	0.265963	-0.275042	0.26902	-0.631478	-0.639025	0.673662	-0.431706	0.150793	0.0818948	0.499341	-2.07125	-0.282569	-0.888891	-0.505211	0.336651	0.160636	0.124376	0.928781	1.27487	0.112538	-1.67644	-4.65215	-0.489813	Mid	1.60422	Level-2
19	0.240719	1.74988	1.63659	1.53888	0.296045	0.858736	1.37745	-0.981022	0.601172	1.30921	-0.27008	-0.706476	0.0634505	0.115779	-0.275117	-0.125313	-0.62419	0.32983	-0.64781	-0.717892	-2.00375	0.248607	0.868303	0.535098	-0.944482	-0.22988	-0.451246	-0.847929	0.202399	-2.48456	-0.434484	Mid	0.674634	Level-1
20	0.336144	-1.37025	-0.425049	-0.509822	-1.01463	-0.222972	2.30757	-0.707529	0.839142	0.957428	-0.505078	1.40773	1.14615	-0.553669	0.0812135	0.171189	0.346784	0.841521	-0.212827	-0.0331641	0.222838	-0.134042	0.348484	1.04251	1.0747	1.22538	0.680452	0.495351	0.990414	-1.37754	-0.419375	Less	0.529036	Level-2
21	-0.525377	0.888826	-2.08187	-0.918908	-0.442229	0.0172808	0.659452	-0.932279	0.289866	-0.583841	-1.37625	0.370505	0.816321	-0.835497	-0.0339396	0.733131	0.464083	0.093347	0.243432	-0.557517	-1.24506	-0.400821	0.0406909	0.166795	-0.175631	1.06579	1.03475	0.829379	0.46913	-8.47258	-0.380184	More	-1.03809	Level-2
22	-0.745419	-1.52103	1.33729	-0.442867	-2.04538	-1.24039	-0.0223652	-0.0156526	1.2796	-0.740675	0.308049	1.10529	-1.65794	0.219679	0.0828435	-0.903571	0.0087419	-2.74392	-0.675455	-1.01414	-0.582123	0.0762731	1.19789	1.90669	2.19668	1.4775	0.714566	-0.050512	0.523506	-1.58065	-0.376327	Less	0.342945	Level-1
23	-1.73043	-0.158956	-0.268746	-0.885262	-0.143321	0.824976	0.906536	0.891942	-0.423138	0.541899	0.444376	0.436638	0.788836	-0.11854	0.300027	0.631718	0.25178	-0.543163	0.951682	0.770826	2.20854	-2.48797	0.76315	0.576938	-1.27956	-0.326196	0.769817	0.892918	0.654245	-4.86977	-0.361757	Mid	0.678942	Level-1
24	-0.42016	-0.608263	1.8466	0.631093	0.598764	0.583368	1.23363	0.418062	0.295494	0.672525	1.6923	0.0189544	0.307265	-0.81879	0.584652	0.612252	-0.174498	0.643838	0.877929	1.52953	0.30142	0.523878	-0.156099	-0.700455	1.60761	-0.636128	1.58001	1.06927	-0.484538	-0.351622	-0.310938	Less	1.57321	Level-1
25	1.22512	1.229	0.861691	0.666476	0.173185	0.5889	0.563951	0.00605623	-0.00130738	0.756951	0.900395	0.628083	1.34548	-1.19266	-0.0781151	0.621412	0.694959	-1.08323	1.46047	-0.255544	2.05228	0.237268	0.593365	-0.584525	-0.167385	0.605579	-1.47176	-3.0816	0.637027	-2.29967	-0.302835	Less	-0.653845	Level-2
26	0.231455	0.773818	0.818066	0.635186	0.77882	-0.088806	-0.365254	-0.182844	0.580541	1.09396	0.35042	0.298867	1.59405	-0.365125	-1.45255	0.0293951	0.684957	0.594632	0.952393	-0.593235	-0.16903	0.71829	1.2282	0.472824	-0.230566	1.05796	0.520004	0.424358	0.173201	-2.9557	-0.302516	More	0.204239	Level-2
27	-0.0185411	-0.57155	-0.530498	-0.560303	-0.261979	0.312614	0.670467	1.09898	-0.0772613	-0.0686431	0.0405529	-0.0122084	0.0132509	-0.0486616	0.688584	-1.79443	0.0540702	-0.354643	-1.27443	0.170508	0.0505654	-0.475645	-0.102089	-0.134831	0.605986	0.914305	1.27776	0.438448	-1.11492	-2.91493	-0.279023	Less	0.654819	Level-1
28	-1.06772	-0.0803038	-0.266149	-0.107355	-1.15388	1.26021	-0.566411	0.858029	-1.18728	-0.991782	1.51731	1.47613	0.461706	1.27563	0.0262117	0.351775	-2.78129	-2.07564	0.914524	-0.708202	0.48897	-2.44894	0.0703157	1.70533	-0.49503	1.64591	1.32382	-0.849079	-0.877758	-2.66082	-0.278481	More	-0.0361279	Level-2
29	0.582485	1.02163	0.0400898	0.135494	-0.134836	-0.257204	-1.35088	0.185217	-0.40439	-1.22323	0.445002	0.332628	0.399122	-0.387422	-0.306948	-0.340852	-1.62785	-1.78687	1.0084	-0.557409	0.431573	-2.16029	1.30598	-0.256666	-0.565217	0.548605	0.956104	1.38846	1.00202	-2.87497	-0.26848	Mid	0.815925	Level-2
30	1.48045	-1.02794	-0.732668	0.456292	0.185744	-0.258444	0.0903786	-0.753467	0.508155	0.0530291	0.0928859	0.0559545	0.728692	0.459515	0.467102	0.0686003	-2.09245	0.753368	0.424108	0.328846	1.01405	0.13628	0.271521	-0.975341	-0.0794622	0.127843	-0.239675	1.08602	0.06107	-3.14529	-0.236089	Mid	0.297284	Level-2
31	0.432299	0.0796223	0.478502	-0.170381	-2.06543	1.6899	-0.769143	0.502088	0.918864	0.721093	0.449354	-0.518854	-0.0526129	0.167765	-0.771681	-0.703999	-0.863333	-1.23127	-1.16494	0.229653	-1.16822	-0.145372	0.229317	0.648878	-0.521205	-0.357976	-1.90493	-1.3311	-0.174919	-1.24393	-0.218801	Mid	-0.649537	Level-1
32	-0.138259	0.734879	-0.49904	-0.478033	0.0283206	0.876233	2.04453	0.259607	0.611517	-0.644772	-1.42632	1.3775	0.511412	-0.900463	0.169901	-0.27044	-0.986412	-3.19854	-1.00514	-0.828473	-0.038432	-0.555987	-1.25772	-0.978954	0.92718	0.627414	1.24971	0.759315	0.177573	-1.68519	-0.176202	Less	0.330884	Level-2
33	0.707148	0.655148	0.941632	0.830718	0.829625	0.74319	0.0130233	0.715476	0.717288	-0.489927	0.653516	0.374395	0.220697	-0.779291	-1.45612	0.221022	0.539613	-1.15779	-0.070449	0.920419	1.55586	-0.44367	1.53647	-0.781083	0.750431	0.648184	1.05585	0.186555	-0.114595	-2.17933	-0.156852	Less	0.759064	Level-1
34	1.62987	0.955149	0.497458	1.05942	-0.0722686	0.148839	1.05771	0.144856	0.941526	-0.458522	-0.682709	0.0854996	0.474533	-1.07831	-1.1483	-1.15898	-0.711186	-0.729065	-0.426911	-1.14961	-0.171977	-0.634617	-0.646623	-0.296172	-0.42993	1.05122	0.728319	0.659127	0.0838898	0.161526	-0.103174	Mid	0.487682	Level-1
35	-0.445625	0.0086497	1.35491	-0.0477545	-1.0671	0.491532	-0.0155314	0.300358	0.325906	0.934986	1.89082	0.921448	0.165868	-0.74882	0.161777	0.100484	-0.240787	0.369581	-1.26431	-0.70532	0.382054	-1.70979	-0.340739	-0.363269	-0.408695	-0.672263	-1.09046	-0.588137	0.8764	-0.464641	-0.0881867	Mid	-0.230834	Level-2
36	0.451063	1.47497	-1.13865	0.474453	1.57028	-0.575661	0.16793	-0.192455	1.06881	-0.248216	0.651721	0.178153	0.132399	0.383667	-0.742745	-0.441913	-0.356348	-1.90529	1.35262	-0.317494	1.62817	1.04362	0.353844	0.113422	-0.0470104	1.11613	2.82251	2.3996	1.18447	-7.35917	-0.0829317	More	0.454944	Level-2
37	0.877813	-1.42799	-1.66799	0.172856	-0.775642	0.764724	1.11623	-0.0776067	-0.40784	-0.0245539	-1.81681	0.416545	-0.460852	1.00804	0.366241	-0.586	0.346659	0.0550618	-0.169809	-0.0519369	-0.315101	-0.497104	0.815772	0.71637	0.607037	-0.144041	0.214012	0.391581	-0.919027	-2.52284	-0.0788726	Less	0.52042	Level-1
38	1.42279	1.14664	0.0204806	-0.216045	0.212571	0.0892602	-0.214102	0.228667	0.339634	0.24263	0.417721	0.0263596	1.03397	0.646907	0.175357	0.692248	-0.0315996	-0.217249	-0.358329	-0.330878	0.179832	-0.288566	-1.03436	-0.452991	-0.802773	-0.0237988	-0.791087	0.517328	1.01575	-2.03808	-0.0236041	More	0.409283	Level-2
39	1.48586	0.558469	0.964817	-0.392775	0.11876	0.369797	-0.853776	0.598047	-0.50085	0.183652	0.374047	-0.401694	0.317523	-0.117152	0.523416	-0.64934	-0.0278486	-0.350886	-0.146863	0.657958	-0.910936	-1.03292	1.61455	-0.207068	0.267227	0.18205	-0.936319	-0.599916	0.559362	-1.09516	0.0666511	Mid	1.26995	Level-2
40	0.452694	0.125923	-0.625867	2.02085	1.26229	0.872649	0.976695	-0.296797	0.690735	-0.508304	0.050854	0.620037	0.239205	0.830166	0.274649	0.545372	-0.170803	0.512306	0.130975	0.248862	-2.35237	0.223341	-0.13707	-0.216426	0.83178	1.13386	0.718425	1.07983	-0.34221	-2.18179	0.0765722	More	-1.13889	Level-2
41	0.568253	0.865183	0.336023	1.1256	0.290981	1.38474	0.00209368	0.00889597	0.447485	0.790847	0.893865	0.795934	1.52906	0.109744	0.495494	0.928259	-0.775942	0.404923	-1.25392	0.125659	0.320838	-1.05837	-0.181196	-0.496431	-0.131074	0.242988	-0.649052	-0.354117	0.0389016	-2.12939	0.116843	Mid	-0.858027	Level-2
42	-0.390715	-1.87797	-0.731373	-0.310181	-1.29902	2.10101	1.23053	0.711837	-0.61515	-0.137811	-0.211942	0.44285	0.109044	-2.94285	-1.10031	-0.0170581	-0.745737	-0.308211	-1.01593	-1.25105	-1.10741	-0.192455	-0.071813	1.28604	-0.136079	0.573029	1.67536	1.65987	-1.86526	-1.07892	0.118663	Less	1.03906	Level-1
43	1.37394	-1.21377	0.409073	-0.404417	-0.938593	1.1919	1.05521	0.359245	0.613887	-0.2269	-0.285536	0.208083	-1.01578	-0.160172	0.827931	0.00808445	0.117055	0.00496538	-0.319521	-0.539278	-1.69227	0.700593	-0.480055	0.707233	0.926956	0.75283	-0.0871983	-0.136832	-1.4077	-1.13416	0.163663	Mid	0.331745	Level-1
44	0.151549	-0.215285	-0.574664	0.907291	-0.569818	2.75586	0.424906	-0.909072	0.870497	-0.395844	0.338143	1.45504	0.655722	-1.08736	-2.14296	-0.795801	-0.49402	0.142909	-1.68628	0.33678	-3.29598	-0.174021	-0.969226	0.447081	-0.53354	0.501072	-1.63015	1.02258	1.03169	-1.83606	0.210783	More	-0.799443	Level-2
45	1.43674	0.451834	-0.0044765	-0.248652	0.261779	0.660254	0.129375	0.0473135	0.0973633	-0.398467	-1.47872	-0.0935577	0.514706	-0.230992	0.870079	0.140934	0.0209505	0.393778	0.249123	0.748404	0.392346	-0.205743	-0.245637	-1.74833	-0.466113	0.0994244	0.872867	0.260409	-2.44054	-2.87559	0.215682	Less	0.864171	Level-2
46	1.30077	0.203301	-0.135024	0.146025	0.385838	-0.472167	1.15959	-0.311225	0.689372	1.0063	-1.13477	-0.78141	-0.395579	0.129909	0.616605	0.406043	0.574489	0.0938922	-0.5483	-1.64002	-1.42102	1.30075	-0.329942	1.48222	1.18337	0.828387	0.739149	0.879143	1.10335	-2.62215	0.218229	More	0.313653	Level-2
47	0.523314	1.06132	0.389984	0.72538	0.311779	1.38014	0.514467	-0.384209	-0.650809	0.570442	-0.0258449	-0.075055	0.61127	-0.530247	-0.184476	0.146228	-0.488151	-0.787263	0.57827	-0.573717	-0.186956	-1.03971	-0.473038	0.193181	-0.0924023	-0.0740076	-0.0650892	0.0835728	0.326715	-1.77181	0.222282	More	-0.574584	Level-1
48	0.0703723	-0.409197	0.170188	0.747774	1.14173	1.01573	0.495495	-0.34409	-1.03213	0.470523	0.6597	-0.244742	0.637118	0.764466	-0.0248785	0.392043	-0.136249	-1.55051	1.84388	1.1777	1.0443	-0.0917418	0.318402	-0.162149	-0.511866	-0.487194	-0.246802	0.999105	-3.05614	-0.98799	0.223959	More	0.0259023	Level-2
49	-0.0635763	0.673744	-1.20385	0.207749	-0.461278	1.8634	0.0963285	-0.649269	0.344289	0.0973836	0.600354	0.623323	0.0599794	0.245109	0.214455	1.31938	-0.580043	-0.690478	0.340515	-0.628709	-0.00294574	-1.53978	-0.44876	0.15921	0.284782	0.726852	1.14655	1.58415	0.154228	-3.40945	0.344892	More	-1.25692	Level-2
50	1.29973	0.956748	0.696548	-1.18372	-1.47875	0.700445	0.459513	0.48166	1.04635	-0.0961976	0.252398	1.14394	0.281873	-1.24593	-1.13496	-1.78548	-1.45469	-1.95266	-1.22292	-1.29579	-0.390917	-1.6607	1.82784	-0.526125	1.42092	0.702302	0.231447	-0.784996	0.474708	-1.57691	0.373725	Less	0.799556	Level-1
51	0.20468	0.650505	0.325247	0.247215	-0.269408	-0.0867011	0.116751	-0.192724	0.735675	0.416485	-0.900803	0.605819	0.0155818	-0.331631	-0.833127	-0.551956	-0.126067	-0.563301	-0.276173	-0.844236	-0.961151	-0.344701	1.25294	1.39494	1.16687	0.318806	0.281072	0.0815102	0.247725	-4.46721	0.380031	Mid	-0.27391	Level-1
52	0.216727	-1.08494	-1.68267	0.13312	0.896574	0.792819	1.25402	-0.162471	0.232804	-1.31513	-2.07565	-1.74697	-0.0865159	-0.777613	0.145634	-0.272015	-0.659788	0.485712	0.899635	-0.122024	-1.49837	0.946435	0.449723	0.179618	-0.452844	1.40975	1.69583	1.87858	-0.622857	-2.55472	0.380096	Mid	0.0207331	Level-2
53	0.757289	1.98462	2.06052	0.27377	0.133787	0.372291	0.286522	1.21477	1.13927	0.375037	1.32947	-0.0183973	-0.024772	-1.16944	-0.17009	0.660354	0.208367	0.540718	0.481667	0.703116	0.690275	0.953395	0.495733	0.339621	0.639451	-1.30115	0.0321903	0.199234	-0.00112481	-3.59605	0.383924	Less	1.30958	Level-1
54	0.550347	-0.132792	1.02104	0.126127	-0.889338	0.436991	-0.0244498	-0.664868	1.26638	-0.341995	0.693763	0.878126	-0.549195	-0.595201	0.664597	-0.187857	-1.03596	-3.3843	-0.0193681	0.438489	-0.153545	-2.29994	0.785529	-0.0438079	-0.353171	-0.135709	-0.0435955	-0.46522	0.334519	-0.388411	0.49834	Less	0.288669	Level-1
55	0.0915758	0.356276	1.81678	-1.99909	-1.78225	0.552094	0.437727	-0.0341124	0.283374	1.75663	1.02198	-0.763539	-0.354597	0.159772	-0.109619	0.148718	0.102213	-0.104044	-0.435093	-1.47103	0.599718	0.00718691	0.299466	1.35523	1.57701	0.798165	0.311749	0.72087	0.891956	-5.40871	0.526776	Mid	-0.577169	Level-2
56	1.31895	0.41382	0.240873	-0.784271	-0.194874	-0.122568	-1.05234	-0.0641954	0.482744	-1.27927	-1.08367	0.457024	0.408204	-0.471168	-0.240282	-0.0920481	0.47449	-0.430831	-0.154272	-0.0353157	-1.55025	-0.0534943	-1.67635	-0.506035	-0.307146	0.750286	0.363521	0.556491	1.05696	-2.4607	0.567391	Less	-0.323879	Level-2
57	0.841307	-0.162307	-0.214362	0.961546	-0.117379	-0.289521	1.32685	-0.388016	0.460232	0.571279	-0.613041	0.715723	0.398444	-0.424058	1.09122	-0.281194	0.788989	-0.990808	1.05988	0.193849	-0.0985662	-0.108071	-0.380316	0.13466	0.848402	1.08464	-0.0839649	0.449979	0.265729	-2.19677	0.571123	Mid	-0.338525	Level-2
58	-1.75543	-0.922592	-1.82825	-0.357773	0.736175	-1.48698	0.13843	-0.743092	0.0135636	-1.12156	-1.00164	-1.21578	-0.954179	0.667584	-0.0485078	-0.573119	-0.181918	-0.555653	-0.764359	-0.83334	-0.928599	0.366236	0.400293	1.6115	1.01867	1.51137	0.457501	0.212463	0.679831	-6.28749	0.601045	More	-1.49728	Level-1
59	0.267751	-0.104266	0.0895556	-0.928398	-0.118206	0.801558	-0.482043	-0.591584	0.23875	-0.156005	-0.0104728	-1.18947	0.117269	-0.263358	-0.62759	0.620024	-0.385819	-0.844839	0.254781	0.308811	-0.177229	-1.54601	-0.966917	-1.14121	-1.65064	-0.198817	-0.202658	-0.0853068	-1.4874	-0.91303	0.693291	Less	0.355007	Level-2
60	-0.748973	-0.660468	-0.746218	1.19506	0.108754	-0.828907	2.62733	-1.46149	-1.39356	-0.838154	0.178657	1.68211	-0.500229	-0.221483	0.551272	-0.308078	-1.4514	0.0964564	-1.52284	-1.7791	-1.1396	0.473473	2.03164	1.80926	0.13492	0.355032	0.255355	0.451729	0.84149	-4.0421	0.956429	Mid	-1.62307	Level-2
61	0.934306	-1.62697	-0.886606	0.694358	1.05844	-0.161432	1.1856	-0.12457	-0.0219293	-0.0196659	0.0581925	-0.751787	-0.83699	-0.838947	-0.808372	-0.511607	0.199935	0.267099	-0.78629	0.341251	-0.175537	-0.0838735	0.141047	0.277155	-0.178906	-0.437069	-0.169867	0.614425	0.850257	-0.808991	1.20876	Less	-0.833043	Level-2
62	0.54878	-0.305709	-0.146168	-1.07603	-0.169979	-0.802895	0.325506	-0.938696	-3.87304	0.543671	-0.352939	0.598034	-1.05151	-0.0695172	0.292979	-0.902952	0.306584	0.00910632	-0.269555	-1.55245	-0.784329	1.71015	1.11188	0.0344311	1.52469	1.25447	1.90756	-0.616116	0.424621	-3.58699	1.37118	Mid	-0.865781	Level-1
63	0.470898	-0.875598	1.39044	2.12336	2.06165	1.90353	0.979858	-0.957151	-0.239948	0.0982367	1.12092	-0.0946715	0.171587	-0.34526	-0.568727	0.111139	-0.714294	-0.971539	0.334908	-1.71838	0.540684	-0.336332	-0.789645	0.531073	-0.239639	-0.327031	0.0351798	-0.27755	0.237912	-0.290758	1.42419	Mid	-1.19661	Level-2
64	-0.404228	1.7227	-0.0503191	-0.0287876	0.228317	-0.386741	0.606709	0.726512	0.398723	-0.330951	-1.03138	0.0287519	-0.42567	-0.75252	-0.304668	-0.337322	0.0115577	-0.380266	0.224509	-1.00114	0.450454	1.28351	0.392694	-0.444023	-1.16214	-0.221589	-0.132982	0.49273	-0.0169832	-4.70892	1.58711	More	-1.52657	Level-2
65	1.49628	1.60235	0.550425	0.0172243	-0.837895	0.926622	1.12879	0.236139	-0.646676	-0.764005	0.0790774	1.18885	1.20804	-0.566764	-1.02288	-1.19465	-1.39678	-1.25769	-2.9783	-1.7465	-1.54254	0.562753	1.12343	0.46016	0.295217	1.09338	-0.25582	0.701549	1.11275	-6.31983	1.59089	More	-1.53777	Level-2
66	1.43059	1.34183	0.474748	-0.0623834	-0.29241	0.21577	0.79365	0.308712	-0.830367	0.589044	0.233556	-0.145002	0.45297	1.23283	-0.495504	-0.0814017	-0.398078	0.0941806	-1.86692	-1.60237	-0.59731	-1.19094	0.848596	1.01348	0.104845	-0.107082	-0.543084	-0.27874	0.515374	0.940758	1.73386	Mid	-1.61876	Level-2
67	0.138882	2.05449	0.800064	0.564178	-0.36183	1.88761	1.03432	0.501278	-0.371794	1.65259	0.788346	0.295028	0.578118	0.716123	-0.403143	-0.439335	-1.31457	-0.430092	0.205544	-1.6889	0.00770904	0.635379	-1.09423	-0.316355	0.791715	-0.312523	-0.0531284	-0.530264	1.03023	1.3675	1.81558	Mid	-1.79193	Level-2
68	1.60253	1.29554	0.293939	-0.373735	-0.273576	0.336836	-0.62405	-0.083522	0.130652	-0.263054	0.908394	0.67286	-0.253724	-0.392994	-0.550978	-0.00909027	-0.328711	-0.445852	-1.50356	-0.696419	0.365132	-0.207595	1.30273	-0.236202	-0.953659	-0.0570571	-1.66743	-0.952962	0.427506	-0.44093	1.86694	More	-1.17765	Level-2
69	0.453116	0.0520993	0.064953	3.67001	2.78151	1.99464	1.3819	-0.949318	-0.666418	0.993377	0.474486	0.792159	-0.927061	0.31934	-0.322016	0.731675	-0.415628	-0.288525	0.00202895	-0.239483	-0.406507	0.108627	0.139457	1.61117	-1.09043	-0.49689	-0.308672	0.654434	-0.720804	-4.11529	2.08479	Mid	-2.09691	Level-2
70	1.52296	0.764556	1.12743	-0.410578	0.0982343	-0.0485948	-0.725939	0.331857	-0.596341	0.301806	-0.032402	-0.557167	-1.3063	-0.659393	-0.800524	0.0307921	-0.691722	-0.786652	-0.435589	-0.15659	0.892104	-0.575398	-0.0830338	-0.387803	-0.696816	-1.17637	-1.04969	-0.464773	0.251959	-2.4543	-0.891236	Mid	0.449775	Level-1
71	0.811551	-0.409923	1.47969	0.805496	0.230212	-1.7487	-0.0180152	0.958918	0.955888	-0.238192	0.249858	-0.277657	-0.103123	-2.17975	0.33658	-0.749661	-0.570013	-0.769259	-0.183256	0.837074	-1.38713	-0.272175	-0.436012	-0.98607	-0.0485581	-0.549557	-0.744574	-0.94104	-0.00913728	-0.681609	-0.773829	Less	1.25014	Level-1
72	-0.880503	-0.385631	-0.558662	-0.474329	0.378611	-0.909561	-0.206488	-1.08829	-0.642826	-0.531274	0.0885029	-0.447801	-0.21426	-0.225729	0.136672	-0.83554	-0.40996	0.380591	-1.31341	-1.09601	-0.354153	0.830966	-0.394728	-0.268332	-0.707177	-0.416917	-0.907059	-0.292815	0.584847	-1.90599	-0.566021	More	0.0569173	Level-2
73	0.557779	-0.116813	0.503603	0.0525462	-0.0812924	-0.0613086	-1.13773	0.319025	0.59293	-1.18475	-0.293642	-0.215708	-0.827481	-0.451541	-0.513459	-0.800564	-0.04396	-0.343543	-1.36571	0.628265	-0.328356	-0.705669	-0.199892	-0.486944	-0.0133148	-0.32651	0.749243	-0.166694	-0.965405	-1.09295	-0.472439	Less	0.896047	Level-1
74	0.473049	-0.106833	0.223314	0.850769	1.04848	-0.401343	-1.88894	0.863541	0.465494	-0.741979	0.856171	-0.67165	-1.06388	0.825522	-0.49229	-0.500464	-0.683502	0.341057	1.32659	1.17311	1.01977	1.05726	-1.12702	-0.954452	-1.67664	-1.33482	0.552091	0.726265	0.985015	-4.87013	-0.457576	Mid	0.536789	Level-1
75	-0.186394	-0.719178	-0.184325	-1.5986	-0.707436	0.0248772	-1.32547	0.465645	0.280642	0.36114	0.392806	-1.4761	-1.58509	-0.483793	0.764299	0.317552	-0.257475	0.958557	-0.969914	0.593006	0.412942	0.0423844	-0.030621	-0.887367	-1.29097	-1.69789	-1.29373	-1.55437	0.467395	-2.43465	-0.370598	Less	0.174085	Level-1
76	0.314622	1.06651	0.268715	0.151673	-1.06966	0.121032	-0.930259	0.24278	-2.39494	0.351775	-0.731814	-0.670168	0.242264	0.0285561	-0.303005	-0.150325	0.46825	1.0696	0.695413	0.811991	0.392905	0.498133	-1.36107	-1.25045	-3.21321	-2.6759	0.328147	-0.633789	0.712922	-1.37596	-0.355166	Mid	0.784048	Level-1
77	0.598101	1.88234	0.236285	-1.56474	-0.121977	0.42462	-1.03169	0.694275	-1.39556	0.183718	0.78196	-1.93797	-0.896441	0.0944257	-0.0500062	-0.737726	-0.144331	0.601143	-0.0781206	-0.575869	-0.0508771	-1.07728	-1.25105	-0.568756	-1.27797	-0.44483	0.10016	-0.461734	0.42705	1.3741	-0.263033	More	-0.415201	Level-1
78	0.845021	0.844549	0.493783	1.42504	1.2055	0.867306	0.289291	1.50308	-0.862712	0.472771	0.387725	-0.977803	0.0400776	-0.966534	-0.269005	-0.625822	0.192521	0.0298801	-0.243098	1.08989	-1.02929	-1.28528	-1.16451	-0.624787	-1.62074	-2.17906	-0.561307	-0.123138	0.539199	-1.36123	-0.0322681	More	0.603989	Level-1
79	-0.346206	1.92041	0.646489	-1.14458	-0.286254	-2.42027	0.524652	-0.362188	-0.639884	-0.99818	-3.33948	-0.590609	-0.60282	-0.0334102	-0.637392	-0.0327176	-0.262673	0.139492	-0.629649	0.381595	-0.26261	-0.214387	0.29976	-0.0683182	-0.299665	0.83247	-0.767629	-0.505019	0.483506	-2.39058	-0.0254695	Less	0.105163	Level-1
80	0.469137	-0.0905836	0.758735	-0.228537	0.0919786	0.510239	0.305272	-1.53889	0.222066	-0.719082	0.884468	-0.387721	-1.1057	1.20872	-1.16779	-2.23898	0.278594	-0.3866	-0.23104	-0.301981	0.504014	0.240829	-0.173981	-1.24112	-1.10256	-1.3577	-3.60749	-4.1434	-1.2775	1.51063	0.0713087	Less	0.718572	Level-2
81	-0.111879	-2.16309	1.11172	0.632764	1.55304	-0.540456	1.29704	4.14555	-0.740416	-0.961218	-2.54762	-1.4298	-0.172061	-0.441921	-0.320768	-0.486229	-0.695417	0.74997	-0.228078	2.98592	-1.16248	-0.972619	-0.190332	-1.59374	-2.06012	-1.01819	-1.6003	-1.66764	0.693237	-3.36006	0.0818602	Less	-0.250649	Level-1
82	0.464963	1.63112	1.56431	1.19303	0.752307	-0.676901	1.30384	1.27453	0.622751	1.00295	-0.594956	-0.480296	-0.471875	-0.714144	-0.255929	-1.12697	0.755796	0.881329	-0.866133	-0.233544	-1.09421	-0.748539	-2.11278	1.31493	0.497468	-1.59866	-0.772111	-0.520747	0.525055	-0.936245	0.111256	Less	0.570389	Level-1
83	0.814229	1.89603	0.513065	2.05583	2.83467	0.643231	-1.29772	-0.887843	-0.732556	-0.957606	-0.562171	-0.866957	-1.68101	-0.382096	-0.180492	-0.132316	-2.37689	0.801451	-0.251314	0.165279	0.135907	0.280003	-0.281384	-0.841891	-1.17905	-1.61365	-1.08851	-0.384918	-2.42407	-1.34263	0.115911	Less	0.38516	Level-1
84	0.212096	1.62092	1.11342	1.27593	1.11511	1.50928	1.68129	1.25955	-5.43216	-1.61817	-0.546697	1.50785	0.225786	-0.405361	-0.754629	-0.610808	-1.5394	-0.463847	-1.81551	-0.642298	-1.35762	-1.46139	1.28787	-0.717515	-1.32788	-0.543072	-0.435267	-0.162269	-1.19598	2.98063	0.159238	Mid	0.18787	Level-1
85	0.322211	-0.000442665	0.52705	0.241081	0.506214	-1.19794	-1.21786	-0.108689	-3.32346	-0.263638	1.47078	-1.21349	-0.0936256	-0.740171	-0.471341	-0.569745	-0.414442	-0.9604	-0.585787	-0.673179	-0.764827	-0.389704	-0.0349588	0.19324	-0.205032	0.087051	0.130546	-0.0197096	0.0892623	-2.15934	0.276442	Mid	0.875371	Level-2
86	1.14998	1.14349	0.596994	0.334672	0.471363	-0.241946	-1.56221	0.388887	-0.613548	-1.74999	-0.0665175	-0.746667	-0.0623131	-0.81657	0.329227	-0.28432	-0.509931	0.46473	-0.522764	-0.166147	-0.122135	-2.11382	-0.563142	-1.34569	-1.83222	0.320806	-0.156721	0.516164	0.565299	0.100295	0.286553	Less	0.148239	Level-2
87	0.626342	-1.05041	1.35257	-0.199527	-0.249764	-0.445238	-1.04068	0.292047	-0.703099	-0.650652	1.5143	-2.176	-1.27843	-0.540905	-1.48701	0.0474353	-0.296992	-0.303105	-1.57663	-0.863143	-0.539965	0.48111	-0.156899	1.3407	2.07265	-1.78701	-2.1504	-1.52862	0.0757446	-1.03555	0.288469	Less	0.628973	Level-1
88	0.475808	0.181715	-0.666194	0.403608	1.31524	-1.44017	-1.08345	-0.153693	0.277218	-0.999703	-0.469179	-0.585647	-1.45664	-0.948325	-0.469842	-0.802376	-0.000710574	-2.73736	-1.27807	0.123028	0.190753	-0.158842	-0.773604	-1.40454	0.122235	-0.530488	-0.172315	-0.350805	0.404518	-4.0548	0.385579	Mid	-1.11649	Level-1
89	-0.226062	0.361123	-0.346775	0.935156	1.35006	-1.43843	-0.33885	-0.0351108	0.312481	-1.14214	-0.510861	-1.19651	-2.25959	0.0425027	-0.644912	-2.40447	-0.484733	0.854025	-1.18526	-0.484251	-0.19115	-0.963945	0.795274	0.774289	0.636576	0.819652	0.798063	1.05478	0.76398	-7.18601	0.386782	Mid	-0.132619	Level-1
90	0.79843	0.0465495	0.609747	1.47676	1.2507	-0.233148	0.216527	-0.256796	-0.759916	-0.726521	0.827444	-1.52708	-0.451523	-0.513647	-0.114278	0.194932	-0.723573	-0.21431	0.777972	1.08213	-2.63066	-1.1536	-0.128698	-0.488015	-3.2627	-1.36626	0.778622	0.93007	-1.05922	-1.12813	0.40548	Less	1.21998	Level-1
91	1.48699	-0.357147	-1.16286	3.08848	2.83996	0.120666	-2.23596	-0.513936	-2.95305	-1.81111	-0.617512	-0.723155	-1.88186	0.097792	-1.38121	-1.33938	-0.472539	0.462752	-0.367678	0.373609	-0.488261	0.544532	0.276114	-2.64543	-0.527379	-1.77841	0.744676	0.158902	-2.27673	2.77109	0.425013	Less	-1.75057	Level-1
92	1.80299	1.54197	0.963466	1.30224	-0.250856	-0.15061	-1.47097	-1.45096	0.527539	-1.08367	-0.351932	-0.196278	0.361569	-1.55469	-1.84403	-2.43185	-0.858626	-0.665667	-0.478585	-0.695049	-1.82542	-0.900583	1.37183	0.112056	0.242724	0.618253	-0.338101	0.938176	0.464595	-8.68638	0.446034	More	0.444606	Level-2
93	1.25023	0.734795	2.09912	0.922063	0.277314	1.75635	2.38383	3.4384	0.251393	0.185071	-1.73057	1.31245	0.644755	-0.38865	-0.44973	-0.824025	-0.366828	0.0358651	-0.129516	-0.460832	-0.60883	-1.21393	1.18131	-0.0333876	-1.36652	0.160438	-1.3656	-2.20563	-1.65104	-2.03501	0.458562	Mid	0.269715	Level-1
94	0.435986	-0.368595	0.363915	-1.06957	-0.169088	0.810105	-0.979459	-0.62741	-1.9532	1.30114	0.0513326	-1.78049	-0.842639	-2.49557	-0.398858	-0.562016	-1.07032	-0.658541	-0.132899	-1.31807	-0.493572	1.03043	-4.14473	1.18686	0.661606	0.930257	-1.15901	-0.828505	0.210093	-2.54799	0.494426	More	-0.583199	Level-2
95	0.830997	0.681061	1.86404	0.215302	0.222081	-0.269603	0.104602	0.36753	-0.754167	-0.398409	0.347512	-0.292151	-0.207548	-1.27176	-0.795758	-1.07974	-1.82645	-0.707078	1.55651	0.0121142	0.901976	-2.24693	0.400107	0.725047	0.676339	-0.481696	-0.964826	-0.675999	0.311752	-2.18698	0.548956	Less	0.453221	Level-1
96	0.844493	2.31659	2.63558	1.26387	1.6309	3.76292	2.25007	0.140126	-0.155698	-0.53309	0.264047	-0.349352	0.292483	-0.782135	-0.00159527	-0.974953	-0.286132	-0.17648	-3.44965	-1.0064	-0.810949	-0.507267	0.65326	-0.59674	-0.164247	-1.31945	-1.87131	-2.06453	0.942298	0.366263	0.599881	Mid	-0.645229	Level-1
97	-0.972074	-1.05654	-1.00393	1.74426	1.18219	-0.910203	-0.184337	-0.249852	-2.65655	-0.57277	-0.857793	-0.117228	-1.6683	-0.813069	-1.16988	-0.856031	-1.57057	-0.472606	-0.568275	-0.543213	-0.632541	-0.650013	0.960097	0.80423	0.0765285	-1.12039	0.491837	0.241612	-1.35892	-2.54617	0.628475	Less	0.14307	Level-1
98	1.0011	0.402534	-0.83224	0.329132	0.592147	-0.119615	-0.652714	0.904647	0.226735	1.06808	-1.10641	-0.0963705	-0.297688	-0.00518475	-0.547991	-0.375654	-0.121171	-0.638056	-0.519119	-0.129908	-1.11491	0.183744	-1.07211	0.485709	-0.105658	-0.400115	-0.546955	0.226474	0.629411	-5.7219	0.706972	Mid	-1.80829	Level-2
99	2.56236	1.26746	-0.279705	0.944496	0.456334	-0.686437	-1.93197	-0.788992	-0.411415	-1.06883	-1.48508	-2.52405	-3.11243	-0.761127	-1.41421	-1.04229	-0.35502	0.544177	-0.826205	0.897856	0.0998087	-2.54894	-1.52651	0.156998	1.69318	-0.295598	1.14744	0.54589	0.85948	2.51011	0.750542	More	-0.131758	Level-1
100	0.44288	1.52841	1.56932	0.492214	1.04786	0.551882	0.431191	1.34403	0.960814	-0.658583	-0.392629	-1.48461	-1.26217	-0.552778	0.330928	-0.321083	-0.086222	-0.0756133	-0.352109	-0.450053	0.0839359	0.104952	-1.71043	-1.41119	0.519104	-1.45262	-0.716464	-1.12289	0.958704	-2.90709	0.764019	Less	-0.914027	Level-1
101	0.0416012	-0.0964657	-0.37207	1.3002	1.34169	1.11231	-0.372911	0.302375	0.507671	-1.14998	-0.511476	0.841642	-1.12362	-0.0552095	-0.541247	-0.705771	-1.46422	-0.286376	-1.20589	-0.0607667	-0.542989	-1.15439	0.678016	-0.589556	-0.278419	0.114975	-0.65067	-1.29269	0.604313	-4.58075	0.769621	Less	-0.934703	Level-1
102	0.77956	0.126025	0.137953	-0.0630615	0.557159	-0.0549328	0.191832	1.20771	0.246338	-0.355541	-1.09369	-1.14876	-0.605473	-0.724578	-0.0750159	-0.47245	-0.309019	-0.768155	-0.642374	-1.15697	-0.053245	-0.360628	-0.893409	-0.115806	-0.68741	0.161536	-1.18961	-0.548382	0.452352	2.3443	0.796444	More	-1.7411	Level-2
103	0.0597378	1.16291	1.01221	-0.445651	-0.506678	-0.707623	0.320173	2.41335	0.907124	-1.20425	-0.584822	0.23979	0.223213	-0.652617	-1.00078	-2.7065	-3.01855	-2.54588	-0.940808	-0.71811	-1.6696	-1.74165	1.04308	-0.78753	-0.543332	1.70524	-0.93528	-2.08489	0.533381	-3.31295	0.897511	More	-1.75057	Level-1
104	1.14793	0.00757404	-0.0298606	0.726807	0.0323888	-0.556364	0.371535	0.30744	-3.23535	-1.32106	-1.14025	-0.805566	-0.144915	-0.768305	-0.403878	-0.538334	-0.789029	-0.583639	-0.657598	-1.62045	-2.11265	0.0543489	1.67955	-0.805949	-0.603603	1.04435	0.759326	0.291839	0.840533	-0.700399	0.906876	Less	0.350699	Level-2
105	0.603799	-0.148106	1.15831	-0.0940002	0.164822	0.895028	0.228547	0.675847	-0.667277	0.326954	-0.59064	-0.516462	-1.12009	-0.000524918	-0.361801	-0.363904	-0.770555	0.308013	-1.22341	-0.750729	-0.00234362	0.301996	-0.181055	0.938282	-0.741359	-1.38651	-1.30459	-1.38264	0.453125	-1.73573	0.911289	More	-1.62393	Level-1
106	1.27794	1.19702	1.44251	2.14421	1.00653	1.97387	0.911971	0.641611	-0.805502	0.946873	-0.463752	0.144469	0.278049	-0.726425	-0.791628	-0.394698	-0.882466	-0.740639	0.129714	-0.734449	-0.192566	-2.49268	1.07057	-1.18541	-0.366601	-0.276748	0.067987	-0.660495	-0.0298095	2.43844	0.953614	More	-1.04929	Level-1
107	1.12014	0.639485	-0.0103759	0.713722	0.771444	0.573756	-0.340276	-0.200883	-0.252287	-0.551323	-1.44971	-0.832177	0.268092	-0.790133	-1.71848	-0.448238	-0.411806	-2.60458	-0.0357645	-0.306512	-0.81702	-0.717249	0.531553	-0.836884	-0.70915	0.19875	0.560743	0.135316	0.79062	-0.219275	0.986492	Mid	-0.788243	Level-1
108	-0.272116	0.103678	0.659944	1.12289	0.474852	1.60217	-0.102178	0.0421742	0.633483	0.183787	-1.25421	-1.17288	-0.838879	0.0321461	-0.676354	-0.397476	-1.10273	-0.658483	-0.362233	0.573757	-1.58111	-0.34957	-0.278398	0.117872	0.466479	-1.46154	-1.13117	-0.80997	0.386847	-1.68887	0.991737	Less	-0.421232	Level-1
109	0.51618	0.580916	1.01767	0.530566	1.20287	0.854935	1.08571	2.75167	-0.218286	-0.00889501	-0.796231	-1.28181	0.195203	0.333245	-1.63516	-3.45363	-1.69991	-2.08433	-1.44342	0.312676	-2.56352	-1.79585	0.254624	-1.46062	-0.137883	0.528051	-0.290297	-1.14589	-0.416115	-0.848731	1.01103	More	-1.61445	Level-1
110	0.644215	0.811042	-0.568117	0.421702	0.831572	1.1052	-0.136149	0.623986	-0.820293	-0.641976	-0.549349	-0.794845	-1.53891	-4.12464	-0.675765	-0.588268	-0.20879	-1.76192	-0.363975	-0.305406	-0.0198202	0.89101	-1.10224	-0.681343	-0.769487	-0.125431	-0.18206	0.566721	1.24151	-2.12286	1.01156	Less	-1.67217	Level-2
111	1.54795	-0.633034	-0.8236	-0.947606	-1.57831	0.611085	0.210803	0.642192	-0.52158	-1.73906	-0.369466	-0.0600439	-0.667394	-1.57766	-0.161574	-1.73062	-0.968914	0.179083	-1.092	-1.81588	-0.566728	-1.6479	1.03134	0.210273	-0.800151	0.853845	-0.433618	-0.673881	1.01196	-0.132514	1.02562	More	-0.989841	Level-2
112	-0.268797	0.229346	0.27103	0.845779	0.596826	-1.02273	0.580015	0.129465	-0.869748	-0.980471	0.0605404	-1.5104	-1.27103	-0.983618	-1.76629	-0.442267	-1.00841	-1.3046	-0.576326	-1.79275	-0.0975981	-0.0588516	0.544176	-0.416429	-0.835868	-0.673638	0.843859	0.911375	0.410007	-3.03593	1.0488	Less	0.719434	Level-1
113	1.24031	-0.0611255	0.389597	2.07066	0.969611	-0.111617	1.13122	-0.746162	0.55841	-1.17831	-1.59274	-1.70674	-1.4549	0.0907499	-2.22283	-0.533263	-0.547609	0.499846	0.994447	-0.0697262	-0.00214257	-0.109678	-0.945067	-1.95347	-0.31318	-0.559223	0.657833	-0.107186	0.796566	-1.85417	1.056	Less	0.160301	Level-1
114	0.11658	0.081301	-0.181358	-1.05834	-0.229523	-1.61684	-0.926993	-0.122288	-0.272588	-0.984658	-0.606788	-1.60674	-2.21646	0.428826	-1.31683	-1.86055	-1.3109	-0.517203	-1.63128	-2.14971	-1.13407	-1.14988	-0.261175	0.0760678	-0.654706	-0.963139	-1.59057	-1.30934	0.918797	-0.945875	1.12915	Less	-0.887319	Level-1
115	0.714164	0.104508	0.453474	0.381642	0.0745823	0.575253	0.281649	0.814376	0.0609218	-0.186228	-0.0576187	-1.10301	-0.926259	-0.679399	-1.48265	-0.596767	-0.402674	-0.716341	0.729674	-0.0984854	-0.883163	-1.04576	-1.00212	-0.711486	-0.347316	-1.13456	0.102474	0.406401	0.5757	-3.74968	1.13418	Less	0.315376	Level-1
116	0.817219	-0.815894	-0.917203	-0.52051	-1.05314	-0.0398799	0.360919	1.2527	-1.04227	-1.88659	-0.349258	-0.898253	0.233216	0.293657	-0.342083	-1.43349	-1.87888	-0.387996	-2.06611	-1.80889	-0.624224	-1.83225	0.677678	0.508536	0.576287	0.478587	0.402382	-0.249625	1.22594	1.87944	1.16348	Less	0.455806	Level-1
117	1.28549	2.07552	1.44603	2.49528	1.73792	2.06615	1.86845	-0.68987	0.0432362	0.62427	1.31566	0.131913	-0.111103	-0.13914	-0.866456	-0.203917	0.339408	0.394031	0.329145	0.0284704	-0.57507	-0.235216	-1.24628	0.0839761	-0.509317	-3.74054	-0.628339	-0.163358	0.0427448	-1.0837	1.20683	Mid	-1.5283	Level-1
118	-0.69385	1.70818	1.23138	0.575947	0.258703	-0.130824	-0.405102	0.0177523	0.199981	-0.24453	-1.4813	-2.35408	-1.9423	-0.361114	-0.298271	-0.512387	-0.959517	-1.40691	-0.156411	-0.983035	0.0828793	-0.146186	-1.27852	-0.930578	-0.219066	-1.56686	-1.15053	-0.706457	0.829121	1.8685	1.23122	Mid	-1.60756	Level-1
119	0.156579	-0.490469	-1.58656	1.06707	1.32603	-0.67332	0.641765	0.724573	-0.0234723	-0.217017	-2.11797	-1.22248	-1.73079	0.137583	-2.76824	-0.504125	-1.27561	-0.688892	-0.190283	-1.89804	-0.947144	0.650781	-0.360841	-0.745382	-0.619269	-2.55258	-0.462547	-0.643638	0.338968	-3.5379	1.31569	More	-1.29655	Level-1
120	0.440525	-0.0346135	0.695688	0.510785	-0.59322	-1.31473	1.19769	1.01106	0.40898	-0.843386	-0.682723	-0.569268	-0.905634	-2.28658	-0.415113	-1.06436	-0.106771	-1.9535	-0.0301386	0.398006	-1.05864	-0.691049	-4.25792	-0.169311	-0.402801	-0.895425	1.20234	0.829211	0.954768	-1.00753	1.33919	Less	0.0138408	Level-1
121	1.85442	2.28587	2.30177	0.707092	0.792792	1.60386	1.13166	0.418355	-0.304005	0.292148	0.00876728	0.619	-1.06437	-1.45614	-0.183795	-0.210687	-0.208909	-1.60236	-0.934353	-0.361058	-0.426069	-4.25736	-1.23812	1.36637	0.0456864	0.95946	0.685712	-0.350327	1.2034	-0.63522	1.33946	Mid	0.0129793	Level-1
122	0.540439	2.84435	2.06652	0.186043	-0.291561	0.385765	2.17626	0.510287	-3.92718	-0.479959	-0.993016	-0.270776	-0.491161	-0.538623	-1.36819	-2.24581	-0.465636	-0.517913	-1.91543	-2.30708	-0.746595	-1.6842	0.423342	1.63544	0.811656	0.862523	-1.18475	-1.20044	-0.761366	-3.59668	1.37805	Mid	-0.0705891	Level-2
123	0.316255	-0.271177	-0.435913	-0.238142	-0.172175	1.26061	0.433105	-0.561817	0.028218	-1.35985	-1.28157	-1.07	-0.951167	-0.596074	-0.456318	-1.82109	-1.1611	-0.679188	-0.760397	-0.0465557	-1.32871	-0.518273	0.356773	-1.84325	-0.250923	-1.25416	-0.704421	-0.305983	-0.80386	-7.35343	1.38489		-0.373848	Level-1
124	1.93136	0.520104	0.853154	0.968828	-0.453008	0.86306	0.183035	1.25308	0.813807	1.15072	-0.962201	-0.209898	0.228689	-0.14722	-1.64133	-0.178462	-0.170651	-0.111366	-1.07556	-0.180848	1.22831	0.153049	-1.78506	-0.273657	1.36427	-0.858508	-1.32807	-0.677715	0.279778	-0.607883	1.43526	Less	-1.66959	Level-1
125	0.429825	-0.468549	0.0488229	1.5984	2.6432	-0.556677	-0.283249	1.02234	0.588159	0.671657	0.0040907	-1.98048	-2.69564	0.320987	-0.297488	-0.0834139	-0.711163	0.638632	-0.17597	0.801549	0.58764	0.306626	-2.08749	-0.22198	0.196235	-3.02882	-1.42718	-1.16041	-1.14562	-0.902308	1.45112	More	-0.695198	Level-1
126	-0.349582	0.381771	-0.793608	1.85198	1.76569	0.195205	-1.41132	-0.300176	0.770095	0.0283031	-1.27896	-1.47715	-0.893622	1.32671	-0.731127	-2.39841	-0.166476	-0.695707	-0.124869	-1.03967	1.04327	0.248553	-0.752574	0.676307	0.446345	0.0605827	-0.603844	-1.07624	0.562698	-0.833728	1.57309	Less	-1.27328	Level-1
127	1.18575	0.26942	0.288065	0.644446	0.396132	0.326704	-0.0537036	-0.200842	0.456545	-1.08826	-0.568386	-0.17266	0.00903665	-1.69278	0.0835995	-0.11963	-0.0761604	-0.777707	0.536859	-1.27359	-0.77306	0.209348	-2.12559	-2.41798	-2.02229	-0.370771	-1.62589	-0.458774	-0.323287	-0.342863	1.67539	Less	-1.39218	Level-2
128	-0.174302	-0.122664	-1.63494	0.557282	0.522895	0.870049	-0.0113079	0.524431	-3.06311	-1.89556	-1.39526	-1.12436	-1.191	-1.13145	-1.78136	-0.957465	-0.450604	-2.29873	0.305744	-1.12659	-2.13385	1.12746	0.710794	0.643907	0.763817	0.129107	1.54998	1.16858	0.431621	-1.59174	1.71226	Less	-1.35255	Level-1
129	-0.0790667	-1.0073	-1.23045	0.135034	0.502977	0.30145	0.120833	-0.572053	0.583049	-1.12317	-2.0143	-1.75805	-0.675777	-0.492609	-1.79366	-0.715863	-0.795556	-0.374118	-0.65158	-1.6835	-0.0526645	0.215687	-1.85139	0.318408	-0.528332	-0.336771	-0.487516	-0.00145203	0.508381	-1.36462	1.71805	Mid	-1.18713	Level-1
130	2.61329	1.32601	0.914215	3.046	2.98323	-0.203408	-0.0906871	0.864851	-0.532925	-1.0818	-0.176834	-0.662531	-0.404766	-1.05885	-0.744071	-0.58758	-0.155951	-1.93491	-0.991146	-0.243532	-1.15099	0.147581	-0.321214	-0.561749	-0.962841	-0.82544	-0.982889	-0.536214	1.06263	-0.8473	1.79563	Less	-1.53002	Level-1
131	0.960718	-0.389436	0.869738	1.136	0.844785	0.390322	-0.0379149	-0.545187	-0.791281	-1.26719	0.347333	-1.39053	-1.47887	-0.611495	-0.969316	-0.470377	-0.614693	-0.579766	0.011324	-0.934082	-0.337433	-0.685613	-0.0637941	-0.249335	0.585856	-0.0877277	-0.274475	0.0747671	0.199648	1.51183	1.83562	More	-1.76091	Level-1
132	0.414006	0.755975	-0.820435	0.135636	0.783533	1.53484	1.10998	-0.337997	-0.528275	-1.59386	-0.886389	-0.773355	-0.239848	-0.127861	-1.31214	-0.33532	-0.796454	-1.52013	-0.880531	-2.15267	-1.38323	0.590549	-1.81449	0.228582	-0.145124	1.68353	0.123693	0.804697	0.648695	-1.44503	1.8484	Less	-1.58171	Level-2
133	1.05858	0.581992	1.17277	-0.407657	-0.0422014	-0.509198	-0.654389	0.35386	0.871763	0.138595	-0.345043	-1.11924	-1.69589	-0.715936	-1.22297	-1.95355	-0.812906	-0.185307	-1.38205	-2.32907	0.39641	-1.73944	0.0949378	1.87522	1.85774	-0.480599	-0.758822	-0.560907	-0.259625	-1.4708	1.85231	Mid	-1.37581	Level-1
134	1.52501	0.462817	-1.16617	0.164652	0.175586	1.21371	0.723457	1.90265	-0.748429	-0.716018	-1.33754	-2.36583	-0.239473	-1.3331	-1.08448	-0.809953	-0.844919	-0.0749084	-0.346489	-0.903943	-1.32129	-0.379839	-1.0769	-0.195316	-1.72489	-0.787809	0.507815	0.381328	0.536724	-1.01382	1.86132	Less	-1.46541	Level-1
135	1.5333	0.980185	1.09536	0.811833	0.499403	1.30958	0.281396	1.25698	0.548568	-1.77784	-1.51088	-1.21175	-0.363557	-0.661186	-1.66106	-1.24846	-0.775521	-0.997649	-1.57237	-1.37995	-1.23405	-0.6741	0.563884	-0.729115	-0.811945	-1.70003	-1.75813	-1.41065	1.23533	-2.00256	1.86763	Less	-1.79106	Level-1
136	1.34983	1.37235	1.10059	0.667771	0.70115	0.535606	-0.14535	-0.873115	-1.33057	-0.988628	-0.700322	-0.449395	-1.66215	-0.853418	-1.08698	-1.50251	-2.30108	-0.664088	-2.16043	-1.29128	-0.391063	-0.742191	-0.162237	0.986198	-0.683504	-0.272974	-0.759221	-1.21589	0.201567	3.65425	1.89794	More	-1.9918	Level-1
137	-0.0100197	1.89952	1.85297	1.22301	2.14868	0.420712	1.25135	3.60143	0.670053	-2.24006	-1.61792	-1.54511	-0.347591	-1.23726	-0.424666	-1.56551	-2.99209	-0.502809	0.220863	-1.07814	-1.53274	-0.260866	-1.18056	-3.32294	-2.64846	-0.677964	-1.4617	-3.34522	-4.08026	3.46237	1.91282	Less	-1.60756	Level-1
138	1.57368	1.26571	0.674288	1.7874	0.62851	1.68058	0.577813	-0.602816	-1.03657	-0.433097	-0.410748	-0.983191	-1.75038	-1.12006	-1.76439	-0.849617	-1.16956	-1.39623	-2.28925	-0.741287	-1.60604	-0.528051	-1.16924	1.22057	-0.904241	-0.779631	-0.606164	-0.530443	0.923858	-2.56618	1.92934	More	-2.07795	Level-1
139	-0.565686	1.9995	0.651711	0.324043	0.0272692	-0.0219271	0.317402	2.60687	0.950753	-0.898746	-1.40265	0.375425	-0.0432955	-0.960825	-0.654657	-1.59809	-0.645431	-0.425101	-0.840912	-2.17716	-1.42495	-0.340343	-0.537195	-0.22748	0.483344	2.24979	-0.53403	-1.23549	0.300254	0.575037	1.94246	Mid	-1.87636	Level-1
140	0.707049	0.447778	1.14777	-0.0803637	-0.176086	0.869397	0.564682	0.343116	-2.74212	-1.44828	0.950995	-1.29438	-1.30379	-2.06629	-2.45781	-0.810483	-2.27584	-0.62987	-0.628419	-0.831719	-1.68462	-1.83465	-0.440561	-0.0539664	-0.691927	-0.724566	0.38222	0.370884	0.426534	1.44647	2.0627	Less	-1.53691	Level-1
141	1.41832	0.526796	0.486594	0.823587	1.39498	-0.128642	-0.222898	0.613611	-0.200804	-1.07673	-1.27826	-1.71495	-2.76322	-0.840141	-0.992496	-1.26793	-1.07697	-0.767448	-1.57146	-1.22557	-0.925683	-0.611003	-0.0687474	0.533993	-0.37804	-1.02866	-0.761035	-0.809011	0.663506	-1.71953	2.24703	Less	-1.71783	Level-1
142	-1.77156	-0.635038	-0.224378	-1.07785	-0.220291	-0.919339	-0.0802528	-0.208199	1.10732	2.22884	0.12156	1.22447	1.70983	0.989695	1.92932	1.61095	2.53011	1.12341	2.22935	1.77595	0.656858	0.61839	-0.615613	1.45484	-0.16601	1.04271	0.536755	0.722629	-1.00147	-3.79958	-1.68949	Less	1.03992	Level-1
143	-2.679	0.0899941	-1.33076	-1.36743	-1.7093	-1.62545	0.842059	-0.0443855	0.762447	0.462491	-0.557784	2.06214	-0.290803	1.28036	1.44304	0.554875	1.10993	0.499061	-0.311742	-0.0606279	0.32434	0.987478	0.468491	1.72062	1.49696	1.60616	2.69068	1.91454	-1.54285	-3.21871	-1.68503	Less	1.04423	Level-1
144	-1.84802	-0.944301	1.2146	-0.606292	0.280549	-1.13166	1.5736	-1.46736	0.504313	-0.983136	-0.332567	-0.346789	0.220802	1.01146	1.70758	1.08698	0.871232	1.12888	0.148499	1.19586	0.391581	0.44395	-1.49767	-0.117839	-0.0442131	0.332965	0.736152	0.387821	0.15628	-2.18334	-1.50519	Mid	2.0505	Level-1
145	-0.406237	0.240502	-0.0988207	-0.0051586	-1.5761	-1.16263	-0.489853	-1.09745	0.69339	1.64621	1.84259	1.19375	1.59671	-0.00739309	2.41745	1.70643	2.0918	1.45753	0.119293	1.6492	0.136344	0.6559	0.93562	1.81641	1.27616	0.397902	-2.03628	-2.22987	0.48865	-6.21473	-1.49647	Mid	0.452359	Level-2
146	-2.23101	-1.88345	-1.91805	-1.29758	-2.17464	-0.515877	-0.598765	-0.638271	0.235779	0.341457	2.20194	1.47763	1.06767	0.20896	1.02237	1.95495	0.978633	1.64934	0.796609	1.09926	0.947269	-0.0215594	0.812296	0.127752	-0.4225	0.443201	0.467785	0.847503	0.615356	-2.65627	-1.49328	More	1.54219	Level-2
147	-2.14911	-0.0835552	-0.081098	-0.606949	0.512789	0.0524868	0.370809	0.354791	-0.0538479	0.377918	1.0679	-0.0380429	-0.0999366	1.05375	1.02095	0.652666	-0.385818	0.730086	1.01127	0.942462	-0.446339	-0.562339	0.153697	0.285968	0.007598	-0.5495	0.724345	0.586276	-1.20932	-6.20051	-1.49256	Mid	0.536789	Level-1
148	0.255662	0.25121	0.112556	-1.14083	-1.01415	-0.238521	0.33115	-0.220143	0.678644	0.0338744	0.737788	1.2525	1.96355	1.759	1.69712	1.17622	1.83691	0.850036	0.179635	0.756657	1.2155	0.825858	1.71385	-0.660314	-1.10688	1.06786	0.128691	-0.171488	0.87234	-4.19856	-1.48638	Mid	0.933955	Level-1
149	0.0582439	-0.623535	0.829439	-2.02778	-2.53307	-0.201063	-0.891966	0.831569	0.782348	-0.688498	0.121226	0.07144	0.0563952	0.931333	2.18874	-0.0957375	1.55219	0.790055	-0.505106	0.960856	0.187859	0.735566	0.638593	1.48226	1.4409	0.0382782	-0.080692	-1.23448	0.505411	-2.78749	-1.43697	More	1.195	Level-1
150	0.768728	-0.153545	0.387135	0.422022	0.0148042	-1.36991	0.579477	0.428221	-0.383124	0.659332	0.769166	0.240247	0.761458	1.20032	0.442973	0.511914	1.0581	0.841554	1.22972	2.14777	1.85823	0.019824	0.945964	-0.793894	-0.980201	-1.29008	0.12384	0.896217	-3.04331	-1.06292	-1.42677	Less	1.85751	Level-1
151	-0.85394	-1.51399	-1.14066	-1.1804	-0.487318	-1.88405	-0.000265506	-0.350947	-0.0454667	0.541076	-0.0903471	0.426601	0.350459	1.58017	2.03387	1.31708	1.86019	1.50424	0.106323	0.0344571	-0.965243	0.924837	-1.66976	1.37859	1.02915	1.39174	1.05489	0.665004	0.0426037	-1.39787	-1.35968	Mid	1.81185	Level-2
152	-2.26813	-1.36144	-1.35153	-1.10309	-1.56577	-0.598202	-0.122406	-0.246699	0.0558867	2.01168	1.613	1.26522	1.74356	1.73894	1.08418	2.42209	1.77188	2.07066	1.07434	1.42762	1.41828	1.84462	0.897885	1.07449	1.41873	-0.899448	0.747577	0.968617	1.17856	-5.72742	-1.34706	Mid	1.02097	Level-1
153	-1.00524	-1.34611	-1.26486	-1.03022	-1.12883	-0.865376	-0.502473	-0.347884	1.35276	0.611383	0.50872	1.74339	0.676215	1.51018	1.20516	1.39682	1.97987	1.0397	1.132	0.76498	1.78308	0.657329	0.929887	-0.0618232	0.939532	1.47838	1.31348	0.566108	-0.111501	-3.3055	-1.3102	Mid	1.46896	Level-1
154	-0.212116	-0.415677	0.786314	-0.562846	-0.296954	-1.51221	0.27865	-0.252673	1.3905	2.54069	1.81619	1.66649	1.78304	1.1672	1.34418	0.725614	1.77914	0.669087	1.34335	1.12322	0.509896	2.29913	0.491893	1.4028	1.53956	0.0607141	1.03936	0.92374	-2.99328	-4.21771	-1.30719	Less	1.07094	Level-1
155	-2.80332	-0.629222	-0.921383	0.0993309	-0.0733843	-0.523571	-1.42166	-0.706203	-0.30957	0.853864	0.00813018	0.675772	-0.181124	1.586	0.98037	1.57543	1.25701	0.429326	0.934439	1.46886	-0.0744181	1.35563	0.144239	0.560175	0.434368	-0.109455	-0.171758	0.187007	-1.42047	-5.52837	-1.29579	More	-0.17828	Level-1
156	-0.288909	-0.985596	-0.717213	0.116822	-2.25107	0.52323	-0.833572	-0.638387	1.01615	0.174149	-1.22846	0.400372	0.0435705	0.755224	0.0536748	1.02075	0.694011	1.15003	-0.19064	1.45195	-0.325514	-1.38074	-4.27708	0.691091	0.60428	0.958949	1.38081	1.10305	0.051573	-2.13864	-1.29285	Mid	2.16336	Level-1
157	0.0597689	0.724682	-1.10484	-0.710485	0.162945	-0.811899	-0.137914	-0.849167	0.972465	0.210108	0.85707	0.577929	1.08039	0.794973	1.89931	1.37645	1.20959	0.652589	0.942933	1.22367	0.895851	1.16906	1.60836	-0.0736276	0.32906	0.0622964	-0.902501	-2.66413	-1.22947	-3.61611	-1.29229	Mid	0.850386	Level-2
158	-2.00622	-1.83483	-1.20538	-0.0524423	0.119879	-0.243514	-0.920722	-0.840085	-0.512881	0.429977	-1.08277	-1.08977	-0.543026	1.63737	-0.214364	0.323708	0.63005	0.725237	1.11171	1.07417	-0.643626	-0.307282	0.707258	1.16324	1.5108	0.717271	-0.010989	0.421307	1.15935	-4.04168	-1.266	Mid	0.764233	Level-1
159	-1.60399	-0.224075	0.632423	-0.565406	0.111735	-0.152369	0.862782	0.771723	0.762826	0.349954	0.889986	-0.132984	1.32475	0.321917	0.30962	0.921889	0.772411	0.840658	1.14076	-0.635573	1.0651	0.509819	0.115387	0.248646	-0.200125	-0.137721	-0.469518	-0.104136	-1.46092	-3.69442	-1.26329	More	0.111194	Level-1
160	-2.60628	-1.3875	-0.211468	-0.419834	-0.718954	-1.23224	0.0995946	-0.258311	0.844455	0.930904	0.98109	0.510334	0.3424	1.67127	1.54136	1.42365	1.89986	1.23734	0.952408	1.9542	0.51802	1.18706	1.12669	0.488171	1.01719	0.145994	-0.10226	-0.140274	0.325161	-5.7575	-1.25288	More	0.548851	Level-1
161	-1.16078	0.239727	-0.431371	-1.06559	-0.980106	-1.07495	-2.81786	-0.693975	-0.159265	0.890929	-0.239155	0.892879	-0.579471	1.64582	1.66364	1.31452	1.07471	0.954059	0.862937	0.607186	1.24967	1.38903	0.0203971	-0.177236	0.490205	-0.632327	-0.445022	-1.11214	-0.311721	-0.0165251	-1.2319	Mid	-0.357478	Level-1
162	-0.349942	-1.42556	0.834176	-2.12828	-1.20594	-0.563828	-0.368808	-0.321436	-0.154853	-0.132734	0.726861	0.557851	-0.420909	0.0040673	0.801242	1.62217	0.940997	1.1596	0.479241	1.64512	-0.186198	0.0846978	1.22974	0.558634	1.16052	0.221102	0.893652	0.946678	0.564757	-3.73875	-1.19358	Mid	0.559189	Level-1
163	-0.111607	-0.321559	-0.682024	-1.40493	-1.11245	-1.62044	-0.0124729	0.350294	0.720119	2.22239	1.4962	1.277	1.84725	0.57814	1.15013	1.41302	1.66344	0.540968	0.656126	-1.19062	1.86739	1.44141	0.320335	0.152744	0.941868	0.914361	0.314624	0.65078	-0.818283	-6.12779	-1.19013	More	0.706511	Level-2
164	-1.20785	-0.941106	-1.32353	-0.483226	-0.370587	1.33247	1.27137	1.1822	-0.900421	0.728257	1.04979	1.16448	0.832269	-0.648986	-0.203146	0.0826341	1.03765	1.122	1.75926	0.81908	1.45042	1.68428	0.390696	1.07946	0.315132	0.602365	1.1488	1.17594	1.20258	-3.93924	-1.15996	More	0.438575	Level-2
165	-1.18404	-1.32335	-0.942889	-0.449956	-0.550969	-1.55797	-1.03455	-1.19913	0.4435	1.16769	0.395269	1.07369	1.19565	1.12185	1.84966	1.09058	1.53087	0.827594	1.17959	-0.0923937	-0.845659	0.0816226	0.600888	1.5107	0.921709	1.27765	-0.660272	0.000277246	-1.16956	-6.42615	-1.12562	Mid	0.679803	Level-2
166	-0.231952	-0.781535	-1.7492	0.438934	0.142459	0.459886	-1.71731	-0.312501	1.10075	1.01853	0.900164	1.59039	1.63012	1.01281	1.53058	0.974648	1.48242	-1.07105	2.26155	0.966508	1.48739	0.249266	0.612521	-0.693502	0.474174	0.936674	0.889684	1.50587	-1.30437	-4.11368	-1.11543	More	-0.466893	Level-2
167	-0.714364	-0.551393	0.457577	-1.68709	-0.848357	-1.29684	-1.56135	0.421842	0.674494	1.69681	1.4424	-0.799824	1.49801	-0.214406	0.789139	0.938866	0.891404	0.698665	1.5906	1.31257	2.66623	1.44852	0.831464	-0.889556	-0.669809	-0.392997	-0.0166713	-0.751746	0.39893	-3.25797	-1.07351	More	1.22257	Level-1
168	-1.66144	0.307271	0.568852	-0.797595	-0.196064	-0.0366954	-0.147434	-1.21263	0.587506	-0.045403	0.0551916	-0.705802	0.899344	1.15503	1.00226	1.23784	-0.020539	0.954994	1.23928	-0.477298	1.04859	1.29696	-0.152458	0.714805	0.0639096	0.895213	-0.576995	0.419945	-0.2522	-2.56002	-1.05791	Less	1.16915	Level-2
169	-1.20931	-1.37655	-0.387972	-1.84406	-1.57471	-0.980728	-0.24666	-1.41264	1.10172	0.985102	0.367592	0.578157	1.32365	2.24926	2.44652	1.73049	2.11704	0.728236	0.770136	1.37389	0.696779	0.25608	0.718147	-0.525994	0.0578172	0.0431917	0.813872	0.119225	0.550862	-3.94524	-1.0553	More	0.862448	Level-1
170	-0.931677	-1.64202	-0.0755197	-2.17295	-1.94461	-0.882069	-2.32768	-0.641852	-0.2319	0.129819	-0.0337338	-0.594555	-0.431795	0.263485	0.797271	0.711326	0.934783	0.96019	-0.0709156	0.222703	0.364244	-0.751603	0.296326	-0.080918	0.0395061	-0.204914	-0.291564	-0.389132	-1.28784	-0.845959	-1.05226	Less	1.92041	Level-1
171	1.18467	-0.0181009	-0.293435	-0.361324	-1.70481	0.236097	-1.54465	-0.393095	0.158978	1.92976	1.58947	1.566	1.14158	0.341157	0.380721	1.22445	0.343677	-0.0265717	0.440769	1.39717	0.159843	0.173993	0.636701	0.327438	0.439021	0.316091	0.405593	0.807457	-1.77275	-3.55517	-1.02895	More	1.07266	Level-1
172	-0.00194586	0.593963	-0.789517	-1.08189	-0.793513	-1.40039	-1.77017	0.0199953	-0.650207	0.27436	0.732053	0.644961	-0.411592	1.09782	-0.284547	1.13111	1.29255	1.05398	0.671039	1.02823	1.91384	-0.587825	0.297562	-1.9263	-0.509108	-0.293122	-0.476235	-0.50956	0.600199	-6.51241	-1.02706	More	0.585897	Level-2
173	0.543368	0.874995	0.446419	-0.050762	0.155284	-0.33011	-1.18941	-0.682053	-0.510477	-0.419111	1.24652	0.865352	0.372322	1.3739	2.18708	0.95235	1.99154	0.945727	0.121539	1.22649	0.272399	-0.0421248	0.431021	0.503558	1.20281	-0.761117	0.736179	0.28024	-0.822244	-2.65313	-1.02266	Mid	0.968416	Level-2
174	-0.0128848	-0.103128	-1.81535	-1.6341	-1.28415	-0.723461	-0.506766	0.0904114	-0.478356	0.727822	0.121726	1.21638	1.1107	0.970143	0.482477	0.858533	0.77539	0.05717	1.06291	0.99336	0.390561	0.660251	-0.319265	1.54811	1.17446	1.30304	1.47195	1.51848	0.179906	-1.6304	-1.00559	Mid	0.917585	Level-2
175	-0.545561	-0.874335	1.01212	-0.959424	-0.974002	0.959448	-0.344666	0.627742	1.77076	1.51138	0.681789	1.02141	1.56337	1.219	1.72225	1.68729	1.86295	2.05705	0.362012	0.590139	1.25719	1.08935	-0.00127393	0.400497	1.00127	-1.19878	-0.200073	-0.392072	-0.937173	-4.7009	-1.00049	More	0.527313	Level-1
176	0.0279658	0.928373	0.942425	-0.293159	-0.797389	-0.557011	-1.03667	0.174495	0.712529	0.135961	1.60371	0.704076	1.25736	0.0985644	0.966591	1.16363	1.05394	0.639177	-0.379053	1.24655	0.343153	-0.235831	0.876853	0.0180434	0.726869	1.07788	-0.258688	-0.16371	0.778557	-4.2711	-0.970198	Mid	0.898632	Level-2
177	-0.0381795	-0.791607	-0.504937	-0.205198	-0.503378	0.706985	0.622406	-0.289973	0.105622	2.15224	0.824664	0.857356	2.09424	-0.209963	1.27446	1.52238	0.619342	-0.325524	1.4108	0.506745	1.34092	1.40923	0.538752	1.26235	1.45034	1.66654	2.26627	2.3397	0.0161962	-7.15259	-0.966223	Mid	0.781464	Level-2
178	0.469029	-0.908671	-0.803239	0.365064	-0.231702	0.587613	1.00971	0.0803213	0.944006	-0.726801	-0.477667	1.16344	1.30572	0.771133	1.04073	0.429787	1.19714	0.703021	-0.0717982	-0.0596954	-0.299814	1.1486	0.5271	-0.518012	-0.52832	1.45963	0.352611	0.668517	1.09068	-1.98553	-0.960618	Mid	1.26478	Level-2
179	-1.24961	-2.18377	-2.0788	0.646643	-0.448501	-1.33471	-0.716128	0.192255	-0.393075	1.76337	0.444926	-0.772297	0.600342	1.74934	-0.510115	0.345611	0.367948	0.892225	0.703568	0.092543	0.231774	-0.202728	-0.347013	1.58406	1.12842	-0.234574	0.599966	0.487335	1.53999	-5.87593	-0.952743	More	-0.0783428	Level-2
180	0.0878085	-1.71316	0.342366	-0.555604	-0.629388	-0.730485	-0.0338097	0.0833872	-0.547158	0.458975	0.336521	-0.340093	-0.146894	0.339318	0.525599	0.693521	0.546697	1.09595	-0.136978	1.76187	0.617041	0.45754	0.686128	-1.04621	-0.796083	-0.401461	-0.0422586	-0.38556	-1.02152	-2.25438	-0.951631	Mid	0.574697	Level-1
181	-1.05441	-1.07221	-0.98684	-1.25617	-1.22444	-0.54974	-1.43759	-0.633342	0.493956	0.909258	1.67941	0.887393	0.161206	1.57761	0.871229	1.31424	1.49736	0.90446	0.377105	1.5778	0.487098	1.19087	0.535259	-1.46106	-0.289891	-0.538072	-0.914436	-0.402129	-0.76953	-8.01077	-0.946439	More	-0.289418	Level-2
182	-0.443994	-1.10583	-2.08513	-0.559411	-0.711483	-1.53076	0.344814	-0.729934	-0.139426	0.706181	0.217251	0.875715	-0.049498	0.0451922	-0.0546194	0.376411	0.725612	-0.151404	0.594878	0.867801	0.229918	2.19677	0.841781	-0.0786545	0.285809	0.296253	1.42289	1.3754	-2.45301	-5.51076	-0.946218	More	0.456667	Level-2
183	-0.508202	-1.64295	-1.18612	-0.223053	-0.189779	-1.10751	-0.706624	0.416274	-0.46009	0.388176	-0.0597533	0.765386	-0.314149	0.709445	-0.616239	-0.422186	0.926051	0.701073	-0.605327	0.692081	0.499938	0.699985	-0.258691	-0.314707	1.36877	-0.470903	-0.145997	-0.237222	0.723292	-2.94725	-0.942739	Mid	0.0801786	Level-1
184	-1.98282	-0.494655	-1.61136	0.0862859	0.621388	-0.621651	-1.1926	-0.283342	0.60247	-0.941328	-1.85546	-0.301585	0.452214	0.825163	0.329451	-1.10206	0.157878	1.65283	0.0338568	0.814622	1.55435	-0.281832	0.686439	1.15565	1.43448	0.905111	1.39029	0.885602	-0.988231	-1.3962	-0.910651	More	0.59365	Level-1
185	0.389986	-1.03804	0.247482	-0.864487	-0.180984	-0.72291	-1.41002	-0.355533	-0.670025	0.160341	-0.814821	-1.08118	-1.02011	0.126406	-0.100342	0.581438	0.572948	1.01364	0.478496	1.23107	-0.55324	-0.697608	-0.140104	-0.153644	-0.0588527	-1.19572	0.119921	-0.142038	0.455472	-0.198595	-0.896371	Less	0.267992	Level-1
186	-0.678453	-0.797923	-1.37958	-1.95033	-1.62198	-2.74232	-1.25638	-0.463249	0.799839	-0.239607	-0.0622512	-0.326543	-0.00928817	0.489404	0.435287	-0.146065	0.552066	0.714172	0.101144	0.656024	-0.158798	1.48912	0.0815341	-1.30473	-0.375859	0.552729	0.961773	-0.809038	-0.903491	-4.31209	-0.857415	Mid	1.99881	Level-2
187	-0.282289	0.254451	-0.514329	-0.227561	-0.429976	-0.39452	0.460908	-1.64254	0.438817	0.490368	0.528326	0.456897	1.4375	-0.660485	1.23861	-0.0769645	-0.390516	1.28723	2.05781	0.919634	-0.406379	1.4088	-0.854712	-1.08286	0.766614	0.526996	0.704314	0.674869	0.0235268	-3.01812	-0.848488	More	0.521282	Level-2
188	-1.24792	-0.918535	-0.742318	-0.126584	0.182599	-0.115	0.160911	-1.17187	0.0525361	1.30912	1.60985	1.28846	1.48639	2.02794	2.01942	1.08113	1.4304	1.01822	0.677095	-0.395436	1.32406	1.79304	1.07211	1.28717	1.21132	1.20634	1.47877	1.01564	1.31386	-4.90786	-0.828187	More	-0.153296	Level-2
189	-0.0609169	-0.253597	0.193609	0.0753981	0.107979	-0.374903	-0.467663	-0.546245	-0.175779	-1.02773	0.375611	0.301538	-0.227777	1.41396	0.248734	1.13168	0.915764	1.36431	0.267717	1.60819	1.64856	1.17072	0.378129	-1.54973	-1.17953	-0.576931	-0.952777	-0.481589	-1.31359	-2.16528	-0.822373	More	2.04791	Level-2
190	0.44687	-1.63747	-0.759897	-0.749106	-1.07314	-0.48957	-0.771534	-0.564065	-3.16739	1.12162	-0.499213	0.87114	0.0728332	0.105498	0.543761	0.797848	-0.303148	0.793165	-0.495337	0.565706	-0.734881	-0.120901	1.31301	1.29638	1.68842	0.869936	0.764067	0.640752	0.609028	-5.41407	-0.790797	More	-0.268741	Level-1
191	0.432796	0.137237	0.0209875	-1.30993	-2.45032	-0.296474	-0.535111	-1.65547	-0.615416	1.03318	1.06177	0.578631	0.547416	0.633098	1.76503	0.925015	0.904613	-0.922178	0.00831114	-0.0721125	-0.322024	0.299183	-0.203913	-0.454981	0.37256	-0.431318	0.901022	0.244883	-0.0114289	-6.55557	-0.787838	Less	0.274023	Level-2
192	-0.258659	-0.970404	-1.16897	-1.71458	-1.94845	-0.0264396	-0.52898	-1.10174	-0.0437368	0.100088	2.0521	0.93564	0.574059	0.677795	-0.67719	1.24775	1.01969	0.858416	1.61702	0.461769	1.67026	-1.10335	-0.382205	-1.0683	-0.479785	1.01194	0.418628	0.926402	0.119585	-3.7666	-0.770964	Mid	0.619496	Level-2
193	-0.478736	-0.515133	0.0480318	-1.1198	-0.440329	-1.26855	-3.26779	-0.776085	-0.597574	-0.165821	0.50381	-0.754848	-0.461767	0.981732	-0.340183	0.240553	-0.416666	0.572834	1.15128	0.126923	0.395152	0.760905	-0.444093	1.40148	-0.58305	0.021603	0.0872379	0.680463	0.505376	-3.95522	-0.752638	Mid	0.381714	Level-1
194	-1.0728	0.126087	-0.636332	0.629176	1.05577	-0.479456	0.111014	-0.56505	0.918886	0.533219	0.86389	0.631864	0.369235	1.35673	2.14392	1.36623	1.02703	1.42453	1.18018	1.05575	0.825489	-0.274316	-0.279342	-0.546757	0.380281	-0.64406	1.26499	1.43526	0.876582	-8.63246	-0.71733	More	0.733218	Level-2
195	-0.993564	-0.809662	-0.804866	-0.967394	-0.230942	0.164529	-1.46881	1.28784	0.422805	0.383023	-0.322887	-0.155494	0.319723	0.258182	1.06806	-0.192373	0.632946	0.33799	0.634699	0.00553679	0.311217	1.69589	0.974435	0.2554	-0.0673949	-1.64255	0.0151758	1.19022	0.200406	-1.2837	-0.675147	More	-0.367817	Level-1
196	0.142487	-1.30797	1.55338	-1.23054	0.0189911	-0.589274	-1.73811	0.403451	-0.977404	0.0296655	0.56605	0.200374	-1.25257	0.449419	0.682463	-0.6805	1.0098	0.547747	0.0537576	1.37997	-0.0495134	-0.195281	0.0767223	0.0764499	0.745296	-0.609173	-1.40693	-1.81605	0.607247	-6.35354	-0.670943	Less	0.195624	Level-1
197	-1.25149	-0.160334	-1.07113	-0.999397	0.0874254	-1.24857	0.654435	-0.579593	0.496502	-0.306365	0.178039	0.0743059	0.749986	1.0716	-0.050183	0.0947205	-0.170751	0.431807	0.148623	0.408675	-0.374096	0.952881	-0.115869	-0.0725239	0.921461	0.490995	-0.903902	-0.180879	-1.43068	-1.41052	-0.617208	Mid	0.575558	Level-2
198	-0.57644	0.808187	0.484713	-0.0680137	0.265545	1.51594	-1.26584	-0.138851	0.644629	-0.0494478	1.01096	0.681159	0.1769	1.33932	0.648196	0.976585	0.87363	0.605573	0.891988	0.984556	1.19138	0.252643	0.65245	-0.0412709	-0.552429	-1.66914	-0.328711	0.0445362	1.01289	-6.83514	-0.521637	Mid	-0.496185	Level-1
199	-1.49909	0.0384448	-0.942429	0.682167	0.288184	-0.704338	1.67157	0.142122	1.24187	1.29211	-0.0197746	0.522263	1.07867	-1.2047	0.7292	1.04926	0.330091	0.00671696	1.54037	0.113894	0.962426	1.07919	-0.446594	0.353514	0.282661	1.26786	0.578814	1.42616	-1.11199	-2.22296	-0.498869	Mid	0.152547	Level-2
200	-1.05525	-0.461313	-1.3458	-0.216631	-0.314702	-0.415232	-0.848851	-0.0835562	0.0886673	1.27989	-0.223574	1.50397	0.106492	0.968982	1.6219	0.727991	0.967969	1.2571	0.322379	-0.0287509	-0.854686	0.209556	0.903643	0.14397	1.36711	0.811884	1.17602	0.392852	1.11226	-6.10691	-0.492735	More	-0.546153	Level-1
201	-0.546556	-0.287578	0.442587	1.93001	-0.118201	-0.451532	-0.700132	-1.45539	0.929689	-0.392504	0.245258	0.121643	-0.586502	0.203902	0.0642438	0.736448	0.871751	0.753184	-0.533967	0.521858	-0.0137444	1.82658	1.83383	-0.174299	-0.93232	-0.976913	-0.461627	0.196256	-2.13283	-1.715	-0.483083	Mid	0.368791	Level-2
202	-0.531562	-0.17887	-1.29054	-2.36836	-1.88253	-0.755724	-1.44277	-0.404212	0.667852	-1.6367	-0.425823	1.32262	0.848534	0.558054	1.00298	0.149184	-0.407193	-0.125719	0.452733	-0.483446	0.84399	0.405129	0.0422717	-0.791444	-0.624257	1.15711	0.441564	-0.0123597	0.427697	-8.65317	-0.470327	More	-0.61766	Level-2
203	-1.07305	0.452086	1.36822	0.116093	-0.492158	0.625424	-0.740569	1.40021	0.873147	1.83047	1.06854	0.871215	1.69163	0.72945	1.87383	0.610336	0.785385	0.741258	-0.353134	0.494169	0.429074	0.406129	1.07164	1.11237	1.94049	0.368648	-0.450148	-1.25966	0.136868	-8.0266	-0.449859	More	-0.0378509	Level-1
204	0.0101672	-1.2864	-1.08877	-0.549184	-0.373438	-0.356383	0.934307	-2.21965	0.899276	-0.829745	-1.24572	0.38957	1.21444	0.246647	1.0172	0.148746	0.596654	0.891054	-0.960068	-0.602202	1.23617	-0.113597	0.183068	-0.723979	-0.249187	1.12691	0.313358	0.105949	-0.983645	-2.33023	-0.40038	More	0.420483	Level-2
205	0.41235	0.62664	-0.514892	-0.615605	-0.608878	-1.33484	-1.29012	-0.329356	0.871625	-1.07051	0.266206	0.473387	-0.667007	-0.285152	0.283015	0.351891	0.797622	0.862201	0.70905	1.72812	-0.112042	0.123465	0.841826	-1.66766	-1.10723	0.503994	-0.723735	-0.122001	-2.19554	-3.13083	-0.394996	Mid	1.00805	Level-1
206	-1.76718	-0.9172	-1.35824	-1.50374	-1.08212	-1.02149	-0.362089	-0.00153045	-0.314495	1.59216	-0.771119	0.776073	0.823475	0.591249	1.10811	1.24866	0.970566	0.650471	1.52924	0.238125	1.08641	0.963657	0.509456	1.48054	0.426797	0.113555	-1.83961	-2.70162	0.00231893	-5.91266	-0.314395	More	-0.16708	Level-2
207	-0.556777	-1.47173	-2.02088	-0.0824951	0.501527	0.0518618	-0.359133	0.374919	0.941563	-0.473419	-0.149012	0.553836	-0.524943	0.778592	1.49017	0.625418	-0.884153	0.686752	0.533605	0.492751	-1.00024	-0.856408	-0.143132	1.43276	0.163877	1.58285	0.762483	0.452959	-0.316121	-3.86539	-0.214449	More	-0.70209	Level-2
208	-1.77029	-0.263563	-0.133137	-0.506013	-1.55373	0.548552	1.23498	-1.53887	0.431267	0.24287	1.00925	0.963662	1.50708	0.368148	1.27512	1.45592	1.0242	1.04193	-0.179069	-0.20422	1.94261	0.347048	0.859714	1.17049	1.29762	0.79614	-0.208236	0.218747	0.701582	-3.32375	-0.135328	Mid	0.476482	Level-2
209	-0.0204657	-1.55465	-0.929835	-0.573013	0.48552	-0.737269	0.0508353	1.48944	0.409613	-0.370173	-2.37525	-0.995293	-2.70609	-1.34431	0.331352	0.350663	0.678998	1.07591	1.13503	2.67989	0.127376	0.546828	-0.617486	1.43703	2.12461	0.392697	0.338686	0.374761	-0.162564	-4.33563	-0.0703102	More	0.172362	Level-1
210	-0.810322	-0.215949	0.0785543	-0.87376	0.178176	-0.550298	0.227884	-0.416445	0.218349	-0.610483	0.687923	-0.45097	0.522699	0.841787	0.0382467	0.477752	-0.298235	0.901428	0.570944	-0.0820306	0.512858	0.994932	0.187373	0.467651	0.583767	1.45308	0.534678	0.921773	1.25516	-5.86593	-0.025918	Mid	-0.0447432	Level-1
211	-0.335395	-2.34714	-1.69687	0.262735	0.311461	-0.351588	0.10699	-0.989742	0.997177	-1.08802	-2.4413	0.0503554	-0.673122	0.508342	-0.259364	-1.10853	0.456927	1.10896	1.1479	-0.987938	0.623921	1.71102	0.618649	0.0669023	-0.199102	1.36428	1.79726	1.92515	1.23641	-4.36077	0.0480916	Less	0.958077	Level-2
212	-1.00865	0.347307	-1.30476	-1.72506	-0.142351	0.187701	-0.0438517	-1.33975	-0.144531	-0.273006	-0.0661987	0.552261	0.407256	-0.167867	1.35307	0.645343	-1.11972	0.979362	1.21099	-0.422826	1.31785	0.392469	-1.0855	-0.362697	-0.87999	0.0172524	1.84843	1.12959	0.116567	-7.16422	0.151318	More	-0.569415	Level-1
213	-0.746981	0.994615	0.927766	-0.591502	-0.383092	-0.288729	-0.0983077	0.47114	0.783432	-0.0978478	0.222119	0.852243	0.0889714	-0.582204	0.312471	0.147273	0.259733	0.496677	0.947067	-0.355871	1.42181	0.28888	0.424473	1.497	0.584341	1.15025	0.00249913	0.87321	-2.43497	-3.65115	0.253317	More	-0.39194	Level-1
214	-2.07916	0.489733	-0.991319	0.306365	0.415527	1.0556	0.993631	-1.62122	0.0392449	-0.390724	-0.533532	0.884439	1.19208	-0.438826	1.26597	1.01098	0.480539	0.28548	1.36434	-1.76173	1.47199	1.97042	0.368382	0.249169	-0.368899	1.17887	1.44693	1.55871	-0.32319	-3.58362	1.08223	Mid	-0.879565	Level-2

## Sheet: Figure 2A
	Predicted Slope	Observed Slope	CKD Stages
1	-0.738118	-1.00753	1
2	-4.33931	-4.86977	2-4
3	-1.65692	-0.808991	1
4	-4.49286	-4.11368	2-4
5	-3.93667	-5.87593	2-4
6	-3.29503	-5.03249	2-4
7	-1.53573	-1.36462	1
8	-1.52491	-3.36006	2-4
9	-2.01212	-3.14529	2-4
10	-3.29155	-7.15259	2-4
11	-3.47005	-1.715	2-4
12	-3.91666	-4.0421	1
13	-3.43712	-7.16422	2-4
14	-1.51947	-1.37596	2-4
15	-2.76655	-1.24393	2-4
16	-0.893874	-1.13416	2-4
17	-5.58265	-6.10691	2-4
18	-1.4742	-2.03501	2-4
19	-3.1276	-3.69442	2-4
20	-2.40847	-2.23363	2-4
21	-2.86779	-3.55517	2-4
22	-1.39119	0.161526	2-4
23	-2.20923	-0.132514	1
24	-3.74689	-3.86539	2-4
25	-2.91469	-1.41052	2-4
26	-3.46526	-2.0764	2-4
27	-5.06239	-1.58065	2-4
28	-3.76905	-0.388411	2-4
29	-2.24361	-2.54617	2-4
30	-1.06522	-0.848731	1
31	-4.52504	-4.04168	2-4
32	-2.94822	-4.87089	2-4
33	-1.50938	1.51063	2-4
34	-2.82825	-1.38675	2-4
35	0.267513	-2.54799	2-4
36	-3.60397	-6.20051	2-4
37	-4.48289	-8.63246	2-4
38	0.078985	2.51011	1
39	-3.97019	-6.51241	2-4
40	-0.140401	2.77109	2-4
41	-3.38585	-0.845959	2-4
42	-5.43169	-3.3055	2-4
43	-1.10959	-0.91303	1
44	-4.05308	-4.7009	2-4
45	-2.67985	-3.59605	2-4
46	-1.75146	-0.290758	1
47	-2.05474	-1.10541	2-4
48	-3.11955	-1.90599	2-4
49	-2.66036	-6.31983	1
50	-1.83427	-2.00256	1
51	-3.724	-5.86593	2-4
52	-3.75116	-1.98553	2-4
53	-2.62027	-2.16528	2-4
54	-1.07519	-1.44503	1
55	-4.37727	-3.58362	1
56	-2.58192	-2.39058	2-4
57	-0.685132	-1.34263	2-4
58	-3.80434	-4.56245	2-4
59	-0.341509	-0.902308	1
60	-1.58602	-2.62215	2-4
61	-6.05069	-5.72742	2-4
62	-1.93408	-2.91493	2-4
63	-3.25658	-2.22296	2-4
64	-1.72412	-3.5379	1
65	-2.56478	-5.51076	2-4
66	-3.44751	-3.61611	2-4
67	-4.20935	-3.93924	2-4
68	-1.79921	-2.12286	1
69	-3.92386	-2.94725	2-4
70	-2.2058	-0.681609	2-4
71	0.166952	-3.59668	1
72	-2.54948	-2.33023	2-4
73	-5.26148	-3.21871	2-4
74	-1.4436	-3.74968	1
75	-3.57242	-6.12779	2-4
76	-1.51764	-7.35343	1
77	-1.97933	1.87944	1
78	-2.35635	-1.09295	2-4
79	-2.81381	-8.68638	2-4
80	-0.424667	-1.12813	2-4
81	-4.13815	-4.36077	2-4
82	-1.94542	-3.03593	1
83	-0.694583	-1.85417	1
84	-2.93091	-2.12939	2-4
85	-4.0657	-4.58075	1
86	-2.07251	-2.03808	2-4
87	-2.34191	-2.83064	2-4
88	-4.21935	-2.50733	2-4
89	-4.57645	-8.01077	2-4
90	-3.84788	-2.87497	2-4
91	-0.44524	-2.87559	2-4
92	-3.43985	-8.47258	2-4
93	-2.04745	1.8685	1
94	-2.3686	-2.13864	2-4
95	-1.73176	0.366263	2-4
96	-3.83819	-2.78749	2-4
97	-4.4698	-4.2711	2-4
98	-3.1142	-3.65115	2-4
99	-5.35533	-4.90786	2-4
100	-4.62789	-7.48384	2-4
101	-3.77988	-1.83606	2-4
102	-4.97905	-6.83514	2-4
103	-1.08509	1.51183	1
104	-1.68083	-2.52284	2-4
105	-0.752309	-0.8473	1
106	-1.45	2.3443	1
107	-4.44354	-6.42615	2-4
108	-3.77226	-3.95522	2-4
109	-3.4082	-6.35354	2-4
110	-4.96951	-5.52837	2-4
111	-2.71438	-5.40871	2-4
112	-2.27767	-2.48456	2-4
113	-2.52323	-4.65215	2-4
114	-3.18755	-4.77678	2-4
115	-3.35882	-0.650232	2-4
116	-3.418	-4.31209	2-4
117	-4.90276	-8.65317	2-4
118	-2.97223	-4.87013	2-4
119	-0.867936	2.98063	2-4
120	-3.79791	-2.66082	2-4
121	-1.9916	-2.18698	2-4
122	-2.92197	-2.65313	2-4
123	-4.44451	-1.3962	2-4
124	-3.5356	-7.35917	2-4
125	-4.52538	-1.2837	2-4
126	-1.16675	-2.15934	2-4
127	0.358905	-1.01382	1
128	-1.63294	-1.59174	1
129	-0.713029	-0.98799	2-4
130	-3.10978	-7.18601	2-4
131	-2.43024	-0.351622	2-4
132	-2.70321	-6.55557	2-4
133	-3.72276	-6.28749	2-4
134	-1.07471	-2.55472	2-4
135	-1.82529	-1.4708	1
136	-3.35039	-1.37754	2-4
137	-1.61882	0.940758	1
138	-0.511339	-2.56618	1
139	-4.68382	-5.91266	2-4
140	-4.90279	-3.32375	2-4
141	-4.02425	-0.464641	2-4
142	-2.897	-5.41407	2-4
143	-3.55779	-4.28669	2-4
144	-5.064	-8.0266	2-4
145	-2.40907	1.3675	1
146	-1.17303	3.65425	1
147	-0.811788	-1.0837	1
148	-0.873435	1.3741	2-4
149	-2.02946	-4.33563	2-4
150	-1.39234	-0.63522	1
151	-1.68375	2.43844	1
152	-1.8621	-4.11529	1
153	-4.46383	-3.79958	2-4
154	-2.554	-2.29967	2-4
155	-3.33743	-4.47153	2-4
156	-4.73525	-6.21473	2-4
157	-3.67792	-3.31295	1
158	-2.09585	-2.25438	2-4
159	-3.56826	-1.57691	2-4
160	-4.95124	-3.94524	2-4
161	-2.59861	-5.4887	2-4
162	-1.5977	-2.90709	1
163	-1.18556	-1.03555	2-4
164	-2.08561	-0.219275	1
165	-2.81079	-3.13083	2-4
166	-3.11155	-4.70892	1
167	-1.09049	-0.342863	1
168	-4.12649	-3.73875	2-4
169	-2.55254	-2.4607	2-4
170	-3.02897	-1.39787	2-4
171	-3.47552	-1.6304	2-4
172	-2.23379	-5.7219	1
173	-0.921048	-1.06292	2-4
174	-6.09604	-2.65627	2-4
175	-1.72472	-1.07892	2-4
176	-3.16746	-3.40945	2-4
177	-3.59632	-3.7666	2-4
178	-1.95379	0.100295	2-4
179	0.69176	3.46237	1
180	-2.8474	-2.43465	2-4
181	-2.50545	-4.0548	2-4
182	-1.84873	-3.58699	1
183	-2.34203	-0.945875	1
184	-2.95225	-0.833728	1
185	-1.02432	-1.36123	2-4
186	-1.06121	-1.71953	1
187	-2.73752	-1.68519	2-4
188	-3.54494	0.575037	1
189	-3.21847	-2.17933	2-4
190	-2.99922	-2.18334	2-4
191	-5.72641	-5.7575	2-4
192	-3.03751	-4.21771	2-4
193	-4.97975	-0.0165251	2-4
194	-2.91579	-3.01812	2-4
195	-3.63303	-2.9557	2-4
196	-2.96099	-0.44093	1
197	-2.61893	-1.68887	1
198	-0.976345	-0.607883	1
199	-1.37133	-0.936245	2-4
200	-2.46528	-2.18179	2-4
201	-1.86523	-1.73573	1
202	-2.461	-1.09516	2-4
203	-3.74571	-4.46721	2-4
204	-0.387736	1.44647	1
205	-3.62608	-2.56002	2-4
206	-2.22924	-2.19677	2-4
207	-2.32325	-0.198595	2-4
208	-1.20928	-0.700399	1
209	-4.11704	-3.25797	2-4
210	-1.51339	-2.4543	2-4
211	-1.91302	-1.77181	2-4
212	-2.27542	-2.27984	2-4
213	-4.44023	-4.19856	2-4
214	-2.46597	-2.91221	2-4

## Sheet: Figure 2B
	Predicted Slope	Observed Slope	CKD Stages
1	-0.0601958	-1.00753	1
2	-3.81469	-4.86977	2-4
3	-1.5878	-0.808991	1
4	-4.98844	-4.11368	2-4
5	-4.95654	-5.87593	2-4
6	-4.07528	-5.03249	2-4
7	-1.02826	-1.36462	1
8	-1.42639	-3.36006	2-4
9	-2.32233	-3.14529	2-4
10	-3.53045	-7.15259	2-4
11	-3.40783	-1.715	2-4
12	-3.6525	-4.0421	1
13	-3.41417	-7.16422	2-4
14	-1.46803	-1.37596	2-4
15	-2.57248	-1.24393	2-4
16	-0.622286	-1.13416	2-4
17	-5.45756	-6.10691	2-4
18	-0.946841	-2.03501	2-4
19	-3.63522	-3.69442	2-4
20		-2.23363	2-4
21	-2.94996	-3.55517	2-4
22	-1.27488	0.161526	2-4
23	-2.82853	-0.132514	1
24	-4.2834	-3.86539	2-4
25	-3.02941	-1.41052	2-4
26	-3.68075	-2.0764	2-4
27	-4.16221	-1.58065	2-4
28	-2.7645	-0.388411	2-4
29	-1.38789	-2.54617	2-4
30	-1.48762	-0.848731	1
31	-4.45908	-4.04168	2-4
32	-3.70876	-4.87089	2-4
33	-1.45186	1.51063	2-4
34	-2.62502	-1.38675	2-4
35	-0.831454	-2.54799	2-4
36	-3.49379	-6.20051	2-4
37	-5.04914	-8.63246	2-4
38	-0.593045	2.51011	1
39	-4.68137	-6.51241	2-4
40	0.173399	2.77109	2-4
41	-2.76751	-0.845959	2-4
42	-4.74662	-3.3055	2-4
43	-0.933716	-0.91303	1
44	-4.13742	-4.7009	2-4
45	-1.87416	-3.59605	2-4
46	-1.6427	-0.290758	1
47	-3.15454	-1.10541	2-4
48	-4.00783	-1.90599	2-4
49	-2.94365	-6.31983	1
50	-1.1873	-2.00256	1
51	-3.37724	-5.86593	2-4
52	-3.94735	-1.98553	2-4
53	-3.2422	-2.16528	2-4
54	-0.847248	-1.44503	1
55	-3.76786	-3.58362	1
56	-2.17448	-2.39058	2-4
57	-0.197245	-1.34263	2-4
58	-4.16403	-4.56245	2-4
59	-0.50754	-0.902308	1
60	-2.57425	-2.62215	2-4
61	-5.49428	-5.72742	2-4
62	-1.45785	-2.91493	2-4
63	-3.31908	-2.22296	2-4
64	-1.90777	-3.5379	1
65	-3.28019	-5.51076	2-4
66	-3.70371	-3.61611	2-4
67	-5.05011	-3.93924	2-4
68	-1.81526	-2.12286	1
69	-3.64282	-2.94725	2-4
70	-1.92211	-0.681609	2-4
71	0.0535332	-3.59668	1
72	-3.26537	-2.33023	2-4
73	-4.44271	-3.21871	2-4
74	-0.789927	-3.74968	1
75	-4.2679	-6.12779	2-4
76		-7.35343	1
77	-1.299	1.87944	1
78	-1.83114	-1.09295	2-4
79	-3.32084	-8.68638	2-4
80	-0.0492236	-1.12813	2-4
81	-3.8158	-4.36077	2-4
82	-1.27607	-3.03593	1
83	-0.347611	-1.85417	1
84	-2.95477	-2.12939	2-4
85	-3.03911	-4.58075	1
86	-2.88355	-2.03808	2-4
87	-2.64045	-2.83064	2-4
88	-3.88778	-2.50733	2-4
89	-5.10343	-8.01077	2-4
90	-3.82505	-2.87497	2-4
91	-0.353989	-2.87559	2-4
92	-4.26581	-8.47258	2-4
93	-1.77525	1.8685	1
94	-2.12215	-2.13864	2-4
95	-1.61143	0.366263	2-4
96	-4.30477	-2.78749	2-4
97	-4.53716	-4.2711	2-4
98	-2.86614	-3.65115	2-4
99	-5.914	-4.90786	2-4
100	-4.90605	-7.48384	2-4
101	-4.18898	-1.83606	2-4
102	-4.46511	-6.83514	2-4
103	-1.21978	1.51183	1
104	-1.20704	-2.52284	2-4
105	-0.173021	-0.8473	1
106	-2.3733	2.3443	1
107	-4.35055	-6.42615	2-4
108	-3.46317	-3.95522	2-4
109	-2.92904	-6.35354	2-4
110	-5.0133	-5.52837	2-4
111	-2.87529	-5.40871	2-4
112	-2.26792	-2.48456	2-4
113	-2.55358	-4.65215	2-4
114	-3.3046	-4.77678	2-4
115	-3.3617	-0.650232	2-4
116	-3.426	-4.31209	2-4
117	-5.27658	-8.65317	2-4
118	-2.74931	-4.87013	2-4
119	-0.530198	2.98063	2-4
120	-4.10522	-2.66082	2-4
121	-1.3732	-2.18698	2-4
122	-3.07604	-2.65313	2-4
123	-4.53984	-1.3962	2-4
124	-4.16685	-7.35917	2-4
125	-4.71946	-1.2837	2-4
126	-1.42419	-2.15934	2-4
127	0.637348	-1.01382	1
128	-0.909758	-1.59174	1
129	-1.40024	-0.98799	2-4
130	-2.76151	-7.18601	2-4
131	-1.85849	-0.351622	2-4
132	-2.79102	-6.55557	2-4
133	-3.88146	-6.28749	2-4
134	-1.51745	-2.55472	2-4
135	-1.13504	-1.4708	1
136	-3.28899	-1.37754	2-4
137	-1.54158	0.940758	1
138	-0.754763	-2.56618	1
139	-5.05097	-5.91266	2-4
140	-4.6488	-3.32375	2-4
141	-3.92324	-0.464641	2-4
142	-3.35811	-5.41407	2-4
143	-3.27022	-4.28669	2-4
144	-4.9516	-8.0266	2-4
145	-2.1175	1.3675	1
146	-1.17802	3.65425	1
147	-0.495358	-1.0837	1
148	-1.71632	1.3741	2-4
149	-2.4379	-4.33563	2-4
150	-0.792184	-0.63522	1
151	-1.85867	2.43844	1
152	-1.42399	-4.11529	1
153	-3.87132	-3.79958	2-4
154	-2.71085	-2.29967	2-4
155	-4.32975	-4.47153	2-4
156	-4.94228	-6.21473	2-4
157	-3.6226	-3.31295	1
158	-2.10329	-2.25438	2-4
159	-2.63303	-1.57691	2-4
160	-5.07759	-3.94524	2-4
161	-2.99616	-5.4887	2-4
162	-1.25485	-2.90709	1
163	-0.919499	-1.03555	2-4
164	-1.71124	-0.219275	1
165	-2.19673	-3.13083	2-4
166	-3.28921	-4.70892	1
167	-0.702673	-0.342863	1
168	-3.93032	-3.73875	2-4
169	-2.26586	-2.4607	2-4
170	-3.30529	-1.39787	2-4
171	-3.58448	-1.6304	2-4
172	-2.35692	-5.7219	1
173	-0.760137	-1.06292	2-4
174	-6.47322	-2.65627	2-4
175	-0.983076	-1.07892	2-4
176	-3.69091	-3.40945	2-4
177	-3.64892	-3.7666	2-4
178	-1.93126	0.100295	2-4
179	1.44008	3.46237	1
180	-2.54604	-2.43465	2-4
181	-2.18701	-4.0548	2-4
182	-1.19675	-3.58699	1
183	-1.72481	-0.945875	1
184	-2.01713	-0.833728	1
185	-1.60231	-1.36123	2-4
186	-0.352104	-1.71953	1
187	-2.56708	-1.68519	2-4
188	-2.46042	0.575037	1
189	-2.55239	-2.17933	2-4
190	-3.00041	-2.18334	2-4
191	-5.82855	-5.7575	2-4
192	-2.3638	-4.21771	2-4
193	-4.48736	-0.0165251	2-4
194	-3.76253	-3.01812	2-4
195	-4.25315	-2.9557	2-4
196	-2.98669	-0.44093	1
197	-1.88943	-1.68887	1
198	-0.349334	-0.607883	1
199	-1.02506	-0.936245	2-4
200	-3.20361	-2.18179	2-4
201	-2.13586	-1.73573	1
202	-2.57799	-1.09516	2-4
203	-3.08698	-4.46721	2-4
204	0.225126	1.44647	1
205	-3.6948	-2.56002	2-4
206	-2.22016	-2.19677	2-4
207	-2.25227	-0.198595	2-4
208	-1.22022	-0.700399	1
209	-4.4564	-3.25797	2-4
210	-1.71727	-2.4543	2-4
211	-2.26916	-1.77181	2-4
212	-2.98927	-2.27984	2-4
213	-4.26456	-4.19856	2-4
214	-3.61598	-2.91221	2-4

## Sheet: Figure 2C
	Model	CKD Stages	Delta Slope
1	Proteome Model	1	-0.269408
2	Proteome Model	1	0.847933
3	Proteome Model	1	0.17111
4	Proteome Model	1	-0.125448
5	Proteome Model	1	2.07671
6	Proteome Model	1	0.216494
7	Proteome Model	1	2.43113
8	Proteome Model	1	0.196559
9	Proteome Model	1	1.4607
10	Proteome Model	1	-3.65948
11	Proteome Model	1	-0.168285
12	Proteome Model	1	-0.36984
13	Proteome Model	1	0.793651
14	Proteome Model	1	-0.5608
15	Proteome Model	1	-1.81378
16	Proteome Model	1	-0.323649
17	Proteome Model	1	-3.76363
18	Proteome Model	1	-2.30608
19	Proteome Model	1	-5.83579
20	Proteome Model	1	3.85877
21	Proteome Model	1	-1.09051
22	Proteome Model	1	-1.15959
23	Proteome Model	1	-0.515049
24	Proteome Model	1	3.91595
25	Proteome Model	1	2.59692
26	Proteome Model	1	-0.0949912
27	Proteome Model	1	3.7943
28	Proteome Model	1	-1.37272
29	Proteome Model	1	0.0412006
30	Proteome Model	1	0.354495
31	Proteome Model	1	2.55958
32	Proteome Model	1	-2.05484
33	Proteome Model	1	3.77656
34	Proteome Model	1	4.82728
35	Proteome Model	1	-0.271913
36	Proteome Model	1	0.75712
37	Proteome Model	1	4.1222
38	Proteome Model	1	-2.25319
39	Proteome Model	1	0.364974
40	Proteome Model	1	-1.30939
41	Proteome Model	1	1.86634
42	Proteome Model	1	-1.59737
43	Proteome Model	1	0.747626
44	Proteome Model	1	-3.48811
45	Proteome Model	1	2.77061
46	Proteome Model	1	-1.73826
47	Proteome Model	1	1.39616
48	Proteome Model	1	2.11852
49	Proteome Model	1	-0.658313
50	Proteome Model	1	4.11998
51	Proteome Model	1	2.52006
52	Proteome Model	1	0.930061
53	Proteome Model	1	0.368462
54	Proteome Model	1	0.129496
55	Proteome Model	1	1.83421
56	Proteome Model	1	0.50888
57	Proteome Model	2-4	-0.530465
58	Proteome Model	2-4	0.379181
59	Proteome Model	2-4	-1.93926
60	Proteome Model	2-4	-1.73746
61	Proteome Model	2-4	-1.83515
62	Proteome Model	2-4	-1.13318
63	Proteome Model	2-4	-3.86104
64	Proteome Model	2-4	1.75505
65	Proteome Model	2-4	-3.7271
66	Proteome Model	2-4	0.143509
67	Proteome Model	2-4	1.52261
68	Proteome Model	2-4	-0.240285
69	Proteome Model	2-4	-0.524266
70	Proteome Model	2-4	-0.560814
71	Proteome Model	2-4	-0.566817
72	Proteome Model	2-4	0.174842
73	Proteome Model	2-4	-0.68738
74	Proteome Model	2-4	1.55271
75	Proteome Model	2-4	-0.118503
76	Proteome Model	2-4	1.50417
77	Proteome Model	2-4	1.38886
78	Proteome Model	2-4	3.48175
79	Proteome Model	2-4	3.38064
80	Proteome Model	2-4	-0.302566
81	Proteome Model	2-4	0.483363
82	Proteome Model	2-4	-1.92268
83	Proteome Model	2-4	3.02001
84	Proteome Model	2-4	1.4415
85	Proteome Model	2-4	-2.81551
86	Proteome Model	2-4	-2.59654
87	Proteome Model	2-4	-4.14958
88	Proteome Model	2-4	-2.54222
89	Proteome Model	2-4	2.91149
90	Proteome Model	2-4	2.53989
91	Proteome Model	2-4	2.12618
92	Proteome Model	2-4	-0.647822
93	Proteome Model	2-4	-0.916205
94	Proteome Model	2-4	0.949332
95	Proteome Model	2-4	1.21356
96	Proteome Model	2-4	-2.14193
97	Proteome Model	2-4	1.76563
98	Proteome Model	2-4	0.454986
99	Proteome Model	2-4	0.191337
100	Proteome Model	2-4	-0.657498
101	Proteome Model	2-4	-0.758106
102	Proteome Model	2-4	-1.03613
103	Proteome Model	2-4	0.323266
104	Proteome Model	2-4	-0.98085
105	Proteome Model	2-4	1.03363
106	Proteome Model	2-4	-2.94598
107	Proteome Model	2-4	-0.168595
108	Proteome Model	2-4	0.270108
109	Proteome Model	2-4	0.976608
110	Proteome Model	2-4	1.52419
111	Proteome Model	2-4	0.219247
112	Proteome Model	2-4	2.04276
113	Proteome Model	2-4	-2.55537
114	Proteome Model	2-4	1.2634
115	Proteome Model	2-4	-5.87257
116	Proteome Model	2-4	-0.70346
117	Proteome Model	2-4	-0.222616
118	Proteome Model	2-4	0.801511
119	Proteome Model	2-4	0.0344303
120	Proteome Model	2-4	-0.48873
121	Proteome Model	2-4	1.71202
122	Proteome Model	2-4	-3.43431
123	Proteome Model	2-4	0.972911
124	Proteome Model	2-4	-2.43035
125	Proteome Model	2-4	-5.03272
126	Proteome Model	2-4	0.229961
127	Proteome Model	2-4	2.09802
128	Proteome Model	2-4	1.05071
129	Proteome Model	2-4	0.1987
130	Proteome Model	2-4	-0.536946
131	Proteome Model	2-4	0.447474
132	Proteome Model	2-4	-2.85595
133	Proteome Model	2-4	1.94383
134	Proteome Model	2-4	-1.85609
135	Proteome Model	2-4	-0.842004
136	Proteome Model	2-4	-1.98261
137	Proteome Model	2-4	-0.182967
138	Proteome Model	2-4	-2.94534
139	Proteome Model	2-4	-0.558863
140	Proteome Model	2-4	-2.69434
141	Proteome Model	2-4	-0.206886
142	Proteome Model	2-4	-2.12892
143	Proteome Model	2-4	-1.58923
144	Proteome Model	2-4	2.70859
145	Proteome Model	2-4	-0.894092
146	Proteome Model	2-4	-3.75041
147	Proteome Model	2-4	-1.89789
148	Proteome Model	2-4	3.84857
149	Proteome Model	2-4	1.13709
150	Proteome Model	2-4	-0.195378
151	Proteome Model	2-4	0.268843
152	Proteome Model	2-4	3.04831
153	Proteome Model	2-4	-3.82357
154	Proteome Model	2-4	3.24168
155	Proteome Model	2-4	-0.992594
156	Proteome Model	2-4	-0.274961
157	Proteome Model	2-4	-4.07624
158	Proteome Model	2-4	2.07862
159	Proteome Model	2-4	-3.85236
160	Proteome Model	2-4	-2.56473
161	Proteome Model	2-4	-1.48001
162	Proteome Model	2-4	1.97285
163	Proteome Model	2-4	-1.22884
164	Proteome Model	2-4	1.57904
165	Proteome Model	2-4	3.55961
166	Proteome Model	2-4	-2.51707
167	Proteome Model	2-4	-0.728893
168	Proteome Model	2-4	-2.9626
169	Proteome Model	2-4	2.24754
170	Proteome Model	2-4	-2.30617
171	Proteome Model	2-4	0.664251
172	Proteome Model	2-4	0.254331
173	Proteome Model	2-4	-1.1341
174	Proteome Model	2-4	-1.47948
175	Proteome Model	2-4	-0.158524
176	Proteome Model	2-4	1.99135
177	Proteome Model	2-4	1.006
178	Proteome Model	2-4	-2.89009
179	Proteome Model	2-4	0.150008
180	Proteome Model	2-4	-0.320046
181	Proteome Model	2-4	0.387737
182	Proteome Model	2-4	0.0918449
183	Proteome Model	2-4	1.63111
184	Proteome Model	2-4	1.84512
185	Proteome Model	2-4	-0.141867
186	Proteome Model	2-4	3.43976
187	Proteome Model	2-4	0.645801
188	Proteome Model	2-4	-0.241995
189	Proteome Model	2-4	-0.170285
190	Proteome Model	2-4	2.05408
191	Proteome Model	2-4	0.412752
192	Proteome Model	2-4	-1.54936
193	Proteome Model	2-4	-0.336913
194	Proteome Model	2-4	1.05233
195	Proteome Model	2-4	1.03914
196	Proteome Model	2-4	0.815881
197	Proteome Model	2-4	-0.0310838
198	Proteome Model	2-4	-1.1802
199	Proteome Model	2-4	4.96323
200	Proteome Model	2-4	-0.10233
201	Proteome Model	2-4	0.677329
202	Proteome Model	2-4	0.435083
203	Proteome Model	2-4	0.283497
204	Proteome Model	2-4	1.36585
205	Proteome Model	2-4	-0.721497
206	Proteome Model	2-4	1.06606
207	Proteome Model	2-4	0.0324623
208	Proteome Model	2-4	2.12466
209	Proteome Model	2-4	0.859071
210	Proteome Model	2-4	-0.940915
211	Proteome Model	2-4	0.141218
212	Proteome Model	2-4	-0.00442368
213	Proteome Model	2-4	0.241668
214	Proteome Model	2-4	-0.446233
215	Combined Model	1	-0.947331
216	Combined Model	1	0.778807
217	Combined Model	1	-0.336366
218	Combined Model	1	-0.389601
219	Combined Model	1	2.69602
220	Combined Model	1	0.638894
221	Combined Model	1	3.10316
222	Combined Model	1	0.0206859
223	Combined Model	1	1.35194
224	Combined Model	1	-3.37619
225	Combined Model	1	-0.815254
226	Combined Model	1	-0.59778
227	Combined Model	1	0.184244
228	Combined Model	1	-0.394768
229	Combined Model	1	-1.63013
230	Combined Model	1	-0.307602
231	Combined Model	1	-3.65022
232	Combined Model	1	-2.95975
233	Combined Model	1	3.17844
234	Combined Model	1	-1.75985
235	Combined Model	1	-1.50656
236	Combined Model	1	-1.54164
237	Combined Model	1	3.64376
238	Combined Model	1	2.73161
239	Combined Model	1	-0.67428
240	Combined Model	1	4.7176
241	Combined Model	1	-1.65116
242	Combined Model	1	-0.681982
243	Combined Model	1	-0.335753
244	Combined Model	1	2.48233
245	Combined Model	1	-1.81142
246	Combined Model	1	3.485
247	Combined Model	1	4.83227
248	Combined Model	1	-0.588343
249	Combined Model	1	0.156964
250	Combined Model	1	4.29711
251	Combined Model	1	-2.6913
252	Combined Model	1	0.30965
253	Combined Model	1	-1.65223
254	Combined Model	1	1.49197
255	Combined Model	1	-1.41971
256	Combined Model	1	0.359811
257	Combined Model	1	-3.36498
258	Combined Model	1	2.02229
259	Combined Model	1	-2.39024
260	Combined Model	1	0.778933
261	Combined Model	1	1.1834
262	Combined Model	1	-1.36742
263	Combined Model	1	3.03545
264	Combined Model	1	2.54576
265	Combined Model	1	0.200567
266	Combined Model	1	-0.258549
267	Combined Model	1	0.400131
268	Combined Model	1	1.22134
269	Combined Model	1	0.519826
270	Combined Model	2-4	-1.05508
271	Combined Model	2-4	0.874768
272	Combined Model	2-4	-0.919391
273	Combined Model	2-4	-0.957212
274	Combined Model	2-4	-1.93366
275	Combined Model	2-4	-0.822956
276	Combined Model	2-4	-3.62214
277	Combined Model	2-4	1.69283
278	Combined Model	2-4	-3.75005
279	Combined Model	2-4	0.0920735
280	Combined Model	2-4	1.32855
281	Combined Model	2-4	-0.511872
282	Combined Model	2-4	-0.649355
283	Combined Model	2-4	-1.08817
284	Combined Model	2-4	-0.0591955
285	Combined Model	2-4	-0.605211
286	Combined Model	2-4	1.43641
287	Combined Model	2-4	0.41801
288	Combined Model	2-4	1.61888
289	Combined Model	2-4	1.60435
290	Combined Model	2-4	2.58156
291	Combined Model	2-4	2.37608
292	Combined Model	2-4	-1.15828
293	Combined Model	2-4	0.417405
294	Combined Model	2-4	-1.16214
295	Combined Model	2-4	2.96249
296	Combined Model	2-4	1.23827
297	Combined Model	2-4	-1.71654
298	Combined Model	2-4	-2.70672
299	Combined Model	2-4	-3.58332
300	Combined Model	2-4	-1.83104
301	Combined Model	2-4	2.59769
302	Combined Model	2-4	1.92155
303	Combined Model	2-4	1.44112
304	Combined Model	2-4	-0.563487
305	Combined Model	2-4	-1.72189
306	Combined Model	2-4	2.04913
307	Combined Model	2-4	2.10184
308	Combined Model	2-4	-2.48869
309	Combined Model	2-4	1.96183
310	Combined Model	2-4	1.07692
311	Combined Model	2-4	-0.216093
312	Combined Model	2-4	-1.14539
313	Combined Model	2-4	-0.398422
314	Combined Model	2-4	-0.0478992
315	Combined Model	2-4	-0.23314
316	Combined Model	2-4	-1.45709
317	Combined Model	2-4	1.09612
318	Combined Model	2-4	-2.23057
319	Combined Model	2-4	0.0875974
320	Combined Model	2-4	1.11087
321	Combined Model	2-4	0.69557
322	Combined Model	2-4	1.2405
323	Combined Model	2-4	0.93514
324	Combined Model	2-4	1.224
325	Combined Model	2-4	-1.8599
326	Combined Model	2-4	0.738196
327	Combined Model	2-4	-5.36554
328	Combined Model	2-4	-1.0789
329	Combined Model	2-4	-0.54497
330	Combined Model	2-4	0.825378
331	Combined Model	2-4	0.845466
332	Combined Model	2-4	-0.190191
333	Combined Model	2-4	1.38045
334	Combined Model	2-4	-2.90733
335	Combined Model	2-4	0.950083
336	Combined Model	2-4	-2.5216
337	Combined Model	2-4	-4.20676
338	Combined Model	2-4	-0.0164836
339	Combined Model	2-4	1.97769
340	Combined Model	2-4	1.51728
341	Combined Model	2-4	0.266067
342	Combined Model	2-4	-0.78501
343	Combined Model	2-4	1.00614
344	Combined Model	2-4	-2.57778
345	Combined Model	2-4	2.35292
346	Combined Model	2-4	-2.37003
347	Combined Model	2-4	-1.3158
348	Combined Model	2-4	-2.0756
349	Combined Model	2-4	-0.492055
350	Combined Model	2-4	-3.42449
351	Combined Model	2-4	-0.515071
352	Combined Model	2-4	-2.53342
353	Combined Model	2-4	-0.216633
354	Combined Model	2-4	-2.09857
355	Combined Model	2-4	-1.47218
356	Combined Model	2-4	2.71147
357	Combined Model	2-4	-0.886094
358	Combined Model	2-4	-3.37659
359	Combined Model	2-4	-2.12081
360	Combined Model	2-4	3.51083
361	Combined Model	2-4	1.44441
362	Combined Model	2-4	-0.813774
363	Combined Model	2-4	0.422916
364	Combined Model	2-4	3.14364
365	Combined Model	2-4	-3.19233
366	Combined Model	2-4	3.43576
367	Combined Model	2-4	-0.735155
368	Combined Model	2-4	0.412249
369	Combined Model	2-4	-4.42451
370	Combined Model	2-4	1.50687
371	Combined Model	2-4	-3.76455
372	Combined Model	2-4	-2.40604
373	Combined Model	2-4	-1.03727
374	Combined Model	2-4	1.91145
375	Combined Model	2-4	-0.861689
376	Combined Model	2-4	1.32505
377	Combined Model	2-4	3.4586
378	Combined Model	2-4	-2.05596
379	Combined Model	2-4	-1.01647
380	Combined Model	2-4	-3.075
381	Combined Model	2-4	3.09043
382	Combined Model	2-4	-1.89773
383	Combined Model	2-4	0.0717375
384	Combined Model	2-4	0.41118
385	Combined Model	2-4	-0.141775
386	Combined Model	2-4	-1.27244
387	Combined Model	2-4	-0.151088
388	Combined Model	2-4	1.05612
389	Combined Model	2-4	1.13235
390	Combined Model	2-4	-2.49255
391	Combined Model	2-4	-0.116048
392	Combined Model	2-4	-0.934104
393	Combined Model	2-4	0.191569
394	Combined Model	2-4	-0.194841
395	Combined Model	2-4	1.90743
396	Combined Model	2-4	1.95408
397	Combined Model	2-4	-0.302779
398	Combined Model	2-4	3.81695
399	Combined Model	2-4	-0.0958418
400	Combined Model	2-4	0.281457
401	Combined Model	2-4	-0.117685
402	Combined Model	2-4	2.03156
403	Combined Model	2-4	0.11139
404	Combined Model	2-4	-1.86779
405	Combined Model	2-4	0.241078
406	Combined Model	2-4	0.881886
407	Combined Model	2-4	0.373061
408	Combined Model	2-4	0.81707
409	Combined Model	2-4	0.0710522
410	Combined Model	2-4	-1.85391
411	Combined Model	2-4	4.47084
412	Combined Model	2-4	0.744409
413	Combined Model	2-4	1.29745
414	Combined Model	2-4	0.0888136
415	Combined Model	2-4	1.02183
416	Combined Model	2-4	1.48283
417	Combined Model	2-4	-1.38023
418	Combined Model	2-4	1.13478
419	Combined Model	2-4	0.0233899
420	Combined Model	2-4	2.05368
421	Combined Model	2-4	1.19843
422	Combined Model	2-4	-0.737031
423	Combined Model	2-4	0.497355
424	Combined Model	2-4	0.70943
425	Combined Model	2-4	0.0659978
426	Combined Model	2-4	0.703777
427	MIC Model	1	1.13733
428	MIC Model	2-4	-1.22303
429	MIC Model	1	1.33291
430	MIC Model	2-4	1.62811
431	MIC Model	2-4	-0.0484849
432	MIC Model	2-4	-0.354976
433	MIC Model	1	1.79086
434	MIC Model	2-4	-1.24149
435	MIC Model	2-4	0.599348
436	MIC Model	2-4	-3.27516
437	MIC Model	2-4	2.05313
438	MIC Model	1	-0.776557
439	MIC Model	2-4	-2.9716
440	MIC Model	2-4	2.29501
441	MIC Model	2-4	2.09042
442	MIC Model	2-4	2.41732
443	MIC Model	2-4	-1.89091
444	MIC Model	2-4	1.49383
445	MIC Model	2-4	0.695693
446	MIC Model	2-4	1.0516
447	MIC Model	2-4	3.75665
448	MIC Model	1	5.4281
449	MIC Model	2-4	0.496642
450	MIC Model	2-4	2.40936
451	MIC Model	2-4	0.595151
452	MIC Model	2-4	0.688507
453	MIC Model	2-4	1.84372
454	MIC Model	2-4	-0.351473
455	MIC Model	1	3.07729
456	MIC Model	2-4	-0.34989
457	MIC Model	2-4	-0.444366
458	MIC Model	2-4	4.04449
459	MIC Model	2-4	0.967103
460	MIC Model	2-4	1.82185
461	MIC Model	2-4	-2.5552
462	MIC Model	2-4	-3.92319
463	MIC Model	1	6.78761
464	MIC Model	2-4	-1.82869
465	MIC Model	2-4	4.53187
466	MIC Model	2-4	1.80826
467	MIC Model	2-4	0.551122
468	MIC Model	1	1.51906
469	MIC Model	2-4	-0.221527
470	MIC Model	2-4	-1.12372
471	MIC Model	1	3.06073
472	MIC Model	2-4	3.78139
473	MIC Model	2-4	2.64206
474	MIC Model	1	-0.902199
475	MIC Model	1	-0.291448
476	MIC Model	2-4	-2.39656
477	MIC Model	2-4	2.00394
478	MIC Model	2-4	2.85212
479	MIC Model	1	0.505219
480	MIC Model	1	-0.148981
481	MIC Model	2-4	-1.51642
482	MIC Model	2-4	0.922581
483	MIC Model	2-4	-0.143955
484	MIC Model	1	3.22483
485	MIC Model	2-4	1.9636
486	MIC Model	2-4	-1.97377
487	MIC Model	2-4	-0.576098
488	MIC Model	2-4	1.49542
489	MIC Model	1	0.453417
490	MIC Model	2-4	-0.859297
491	MIC Model	2-4	0.286415
492	MIC Model	2-4	0.713985
493	MIC Model	1	-0.170252
494	MIC Model	2-4	0.576716
495	MIC Model	2-4	1.80924
496	MIC Model	1	0.0174942
497	MIC Model	2-4	2.29759
498	MIC Model	2-4	-0.750224
499	MIC Model	1	-1.5291
500	MIC Model	2-4	-1.41152
501	MIC Model	1	4.13181
502	MIC Model	2-4	1.30729
503	MIC Model	2-4	-4.07659
504	MIC Model	2-4	1.3228
505	MIC Model	2-4	-1.77066
506	MIC Model	1	-0.719158
507	MIC Model	1	0.332597
508	MIC Model	2-4	1.33719
509	MIC Model	1	-2.64019
510	MIC Model	2-4	2.57663
511	MIC Model	2-4	1.20334
512	MIC Model	2-4	0.991488
513	MIC Model	2-4	-3.5325
514	MIC Model	2-4	0.990973
515	MIC Model	2-4	-0.311967
516	MIC Model	2-4	-2.88391
517	MIC Model	1	4.93998
518	MIC Model	2-4	1.8787
519	MIC Model	2-4	3.67876
520	MIC Model	2-4	1.85908
521	MIC Model	2-4	-0.366364
522	MIC Model	2-4	0.579826
523	MIC Model	2-4	-0.40129
524	MIC Model	2-4	-2.10204
525	MIC Model	2-4	2.49151
526	MIC Model	2-4	-3.45673
527	MIC Model	1	5.38083
528	MIC Model	2-4	-0.220789
529	MIC Model	1	0.926419
530	MIC Model	1	6.43692
531	MIC Model	2-4	-2.56788
532	MIC Model	2-4	-0.366567
533	MIC Model	2-4	-4.11036
534	MIC Model	2-4	-1.20455
535	MIC Model	2-4	-1.88837
536	MIC Model	2-4	1.16322
537	MIC Model	2-4	-0.597031
538	MIC Model	2-4	-0.627368
539	MIC Model	2-4	3.35499
540	MIC Model	2-4	-0.155111
541	MIC Model	2-4	-2.96439
542	MIC Model	2-4	-1.25371
543	MIC Model	2-4	6.49884
544	MIC Model	2-4	1.8576
545	MIC Model	2-4	0.0819442
546	MIC Model	2-4	1.26927
547	MIC Model	2-4	3.09607
548	MIC Model	2-4	-2.73221
549	MIC Model	2-4	4.2788
550	MIC Model	2-4	1.70519
551	MIC Model	1	0.77307
552	MIC Model	1	0.225507
553	MIC Model	2-4	3.5308
554	MIC Model	2-4	-3.74857
555	MIC Model	2-4	2.20131
556	MIC Model	2-4	-4.10093
557	MIC Model	2-4	-2.32282
558	MIC Model	2-4	1.10852
559	MIC Model	1	1.63714
560	MIC Model	2-4	-0.203989
561	MIC Model	1	4.1856
562	MIC Model	1	2.52661
563	MIC Model	2-4	-0.123632
564	MIC Model	2-4	0.459673
565	MIC Model	2-4	3.15327
566	MIC Model	2-4	-1.12535
567	MIC Model	2-4	-0.629224
568	MIC Model	2-4	-3.6938
569	MIC Model	1	4.56986
570	MIC Model	1	8.76792
571	MIC Model	1	2.00686
572	MIC Model	2-4	5.61409
573	MIC Model	2-4	0.0353776
574	MIC Model	1	2.80943
575	MIC Model	1	6.49727
576	MIC Model	1	-0.991247
577	MIC Model	2-4	-1.33197
578	MIC Model	2-4	-0.0739649
579	MIC Model	2-4	-0.119066
580	MIC Model	2-4	-2.3989
581	MIC Model	1	0.584643
582	MIC Model	2-4	1.38464
583	MIC Model	2-4	0.777304
584	MIC Model	2-4	0.613465
585	MIC Model	2-4	-1.50005
586	MIC Model	1	-0.961568
587	MIC Model	2-4	1.28145
588	MIC Model	1	3.04923
589	MIC Model	2-4	0.593242
590	MIC Model	1	-0.588583
591	MIC Model	1	1.65621
592	MIC Model	2-4	-0.0965837
593	MIC Model	2-4	-0.182691
594	MIC Model	2-4	2.72974
595	MIC Model	2-4	2.27972
596	MIC Model	1	-2.49239
597	MIC Model	2-4	1.58716
598	MIC Model	2-4	3.56246
599	MIC Model	2-4	1.33802
600	MIC Model	2-4	2.10817
601	MIC Model	2-4	0.067765
602	MIC Model	2-4	2.49574
603	MIC Model	1	5.21481
604	MIC Model	2-4	-0.204857
605	MIC Model	2-4	-0.845722
606	MIC Model	1	-0.347222
607	MIC Model	1	0.99565
608	MIC Model	1	1.0058
609	MIC Model	2-4	3.10892
610	MIC Model	1	-0.0020095
611	MIC Model	2-4	0.765575
612	MIC Model	1	3.56426
613	MIC Model	2-4	0.180292
614	MIC Model	2-4	1.81373
615	MIC Model	2-4	-1.26608
616	MIC Model	2-4	-1.75357
617	MIC Model	2-4	3.41391
618	MIC Model	2-4	1.64561
619	MIC Model	2-4	1.61919
620	MIC Model	1	5.0526
621	MIC Model	1	0.364694
622	MIC Model	1	1.1435
623	MIC Model	2-4	1.3721
624	MIC Model	2-4	2.07072
625	MIC Model	1	2.19088
626	MIC Model	2-4	2.86683
627	MIC Model	2-4	-1.06237
628	MIC Model	1	3.21113
629	MIC Model	2-4	0.109955
630	MIC Model	2-4	1.37773
631	MIC Model	2-4	2.06768
632	MIC Model	1	1.72473
633	MIC Model	2-4	1.38484
634	MIC Model	2-4	1.15402
635	MIC Model	2-4	2.41764
636	MIC Model	2-4	3.44469
637	MIC Model	2-4	-0.461219
638	MIC Model	2-4	1.79758

## Sheet: Figure 2D
	Lastest Date of eGFR (x-axis)	Model	Delta eGFR
1	7.40315	Proteome Model	-6.40581
2	5.74675	Proteome Model	9.12446
3	5.3525	Proteome Model	2.4483
4	6.42026	Proteome Model	2.81758
5	4.89528	Proteome Model	-5.93405
6	5.28953	Proteome Model	-8.42259
7	5.41821	Proteome Model	2.17114
8	1.90007	Proteome Model	-4.00597
9	5.24025	Proteome Model	-5.28497
10	0.199863	Proteome Model	-0.619246
11	1.42916	Proteome Model	-1.37248
12	4.38604	Proteome Model	-2.3526
13	4.04107	Proteome Model	-33.8161
14	6.11088	Proteome Model	-5.92616
15	4.20534	Proteome Model	-16.1831
16	5.89459	Proteome Model	3.40317
17	4.50376	Proteome Model	-4.56372
18	6.19302	Proteome Model	-5.39196
19	5.76591	Proteome Model	19.0706
20	4.42163	Proteome Model	1.51503
21	6.40383	Proteome Model	8.30364
22	1.57426	Proteome Model	2.57396
23	4.95551	Proteome Model	17.037
24	4.00821	Proteome Model	5.95514
25	3.18686	Proteome Model	-9.28765
26	3.1102	Proteome Model	-2.98052
27	5.79877	Proteome Model	2.4074
28	5.1718	Proteome Model	-6.08206
29	1.34155	Proteome Model	1.83665
30	2.48323	Proteome Model	-8.15517
31	0.594114	Proteome Model	-3.66558
32	4.0794	Proteome Model	9.42873
33	6.7488	Proteome Model	22.9953
34	5.85079	Proteome Model	-1.57962
35	1.013	Proteome Model	1.90505
36	6.04517	Proteome Model	6.26968
37	0.646133	Proteome Model	-5.57685
38	6.87748	Proteome Model	-4.83303
39	1.36893	Proteome Model	-1.49102
40	0.865161	Proteome Model	7.16343
41	3.60301	Proteome Model	-45.4746
42	5.26489	Proteome Model	6.95743
43	1.19918	Proteome Model	-2.4662
44	6.51608	Proteome Model	10.8509
45	5.52498	Proteome Model	-0.42327
46	4.71184	Proteome Model	4.39616
47	2.28611	Proteome Model	-5.68017
48	5.78508	Proteome Model	-3.48927
49	5.63997	Proteome Model	-9.40534
50	5.25394	Proteome Model	-10.6081
51	3.17043	Proteome Model	3.0053
52	4.63792	Proteome Model	-0.233559
53	5.38535	Proteome Model	-15.3118
54	2.60917	Proteome Model	-0.273814
55	5.48392	Proteome Model	5.04255
56	3.66324	Proteome Model	10.033
57	3.07187	Proteome Model	22.0191
58	1.0924	Proteome Model	-1.50597
59	6.69405	Proteome Model	9.33727
60	6.28884	Proteome Model	-23.1903
61	0.391513	Proteome Model	-0.717693
62	4.55305	Proteome Model	9.02378
63	6.21766	Proteome Model	-13.7823
64	1.08966	Proteome Model	41.0074
65	1.69473	Proteome Model	-17.1779
66	0.52293	Proteome Model	3.9444
67	5.73854	Proteome Model	0.424004
68	2.05613	Proteome Model	-8.54123
69	7.17591	Proteome Model	4.07744
70	4.58042	Proteome Model	-2.94142
71	2.47502	Proteome Model	-12.4592
72	5.36071	Proteome Model	-26.7612
73	6.53525	Proteome Model	1.70605
74	3.57837	Proteome Model	10.9479
75	5.25667	Proteome Model	2.04602
76	0.807666	Proteome Model	0.644899
77	2.2423	Proteome Model	4.28467
78	0.999316	Proteome Model	2.00945
79	6.86105	Proteome Model	5.01364
80	5.32512	Proteome Model	-10.037
81	0.980151	Proteome Model	-1.9917
82	4.13963	Proteome Model	27.993
83	4.12868	Proteome Model	8.77089
84	4.55578	Proteome Model	6.34783
85	2.28337	Proteome Model	10.0356
86	5.25667	Proteome Model	-7.12528
87	5.92197	Proteome Model	5.6885
88	5.42916	Proteome Model	-20.9946
89	0.605065	Proteome Model	1.93073
90	2.71869	Proteome Model	11.8353
91	3.07187	Proteome Model	-11.3602
92	4.91444	Proteome Model	25.7486
93	3.18686	Proteome Model	-7.85272
94	6.26968	Proteome Model	3.78684
95	3.64682	Proteome Model	3.84983
96	4.98289	Proteome Model	-7.20309
97	3.89322	Proteome Model	-3.87217
98	1.13621	Proteome Model	-8.84171
99	0.224504	Proteome Model	5.64983
100	5.62081	Proteome Model	12.3095
101	3.08008	Proteome Model	-4.11844
102	1.04038	Proteome Model	-2.06628
103	6.76523	Proteome Model	14.5335
104	2.95414	Proteome Model	-3.50327
105	1.32786	Proteome Model	-5.34535
106	5.28953	Proteome Model	-3.14969
107	5.82888	Proteome Model	22.5232
108	1.94387	Proteome Model	3.58349
109	6.0178	Proteome Model	-1.89208
110	4.90897	Proteome Model	-7.75206
111	5.88364	Proteome Model	10.2532
112	6.61739	Proteome Model	-0.349225
113	0.353183	Proteome Model	-11.8068
114	6.13279	Proteome Model	17.9526
115	5.3963	Proteome Model	-23.5033
116	1.15537	Proteome Model	0.188276
117	2.66119	Proteome Model	3.16417
118	3.00616	Proteome Model	1.06204
119	6.62012	Proteome Model	13.5594
120	5.02396	Proteome Model	5.08556
121	4.32033	Proteome Model	-33.3615
122	0.996578	Proteome Model	7.66056
123	4.53662	Proteome Model	14.8089
124	6.05339	Proteome Model	16.2866
125	3.28542	Proteome Model	5.51721
126	1.19644	Proteome Model	3.78605
127	4.7885	Proteome Model	-9.95438
128	0.569473	Proteome Model	4.5514
129	0.50924	Proteome Model	-13.3316
130	4.11499	Proteome Model	-7.04072
131	2.01506	Proteome Model	4.54451
132	6.32444	Proteome Model	-9.82473
133	5.55236	Proteome Model	-1.19245
134	1.08419	Proteome Model	-4.48468
135	4.67625	Proteome Model	-23.3498
136	6.61465	Proteome Model	10.3652
137	2.12183	Proteome Model	-3.83699
138	2.91581	Proteome Model	-2.86653
139	5.33881	Proteome Model	0.807909
140	3.50992	Proteome Model	-0.214992
141	5.8152	Proteome Model	-6.02979
142	5.49487	Proteome Model	17.6891
143	0.4846	Proteome Model	4.02803
144	5.95756	Proteome Model	12.6519
145	2.86653	Proteome Model	6.48926
146	3.66051	Proteome Model	-6.79615
147	5.56605	Proteome Model	-4.17993
148	1.36619	Proteome Model	-16.1468
149	6.59001	Proteome Model	4.07217
150	5.77413	Proteome Model	3.94059
151	6.36824	Proteome Model	12.4396
152	2.64203	Proteome Model	7.98444
153	0.0383299	Proteome Model	0.124096
154	1.00479	Proteome Model	-2.11833
155	6.71321	Proteome Model	-1.97725
156	5.52772	Proteome Model	21.9519
157	5.56057	Proteome Model	1.16801
158	0.147844	Proteome Model	-2.76121
159	5.43737	Proteome Model	-0.746408
160	4.13415	Proteome Model	19.4545
161	4.7885	Proteome Model	12.0038
162	4.01095	Proteome Model	5.42674
163	5.04312	Proteome Model	-1.81763
164	0.982888	Proteome Model	-2.48263
165	1.17454	Proteome Model	-1.24574
166	1.18823	Proteome Model	-6.48005
167	6.43669	Proteome Model	0.173067
168	5.56057	Proteome Model	0.765063
169	0.991102	Proteome Model	17.4395
170	4.5065	Proteome Model	11.4587
171	4.35318	Proteome Model	2.83199
172	5.35524	Proteome Model	4.6881
173	4.6872	Proteome Model	-14.0443
174	7.23888	Proteome Model	4.08298
175	5.27858	Proteome Model	9.20665
176	4.55852	Proteome Model	18.8431
177	6.95962	Proteome Model	5.00302
178	3.1102	Proteome Model	20.6215
179	5.63997	Proteome Model	-0.724603
180	4.2601	Proteome Model	-7.89387
181	5.5551	Proteome Model	-2.00562
182	6.36003	Proteome Model	-8.77798
183	6.0178	Proteome Model	-1.51778
184	3.40589	Proteome Model	1.79932
185	4.29569	Proteome Model	10.2568
186	5.61533	Proteome Model	7.71043
187	4.97194	Proteome Model	5.04917
188	6.70773	Proteome Model	-4.43732
189	3.85216	Proteome Model	9.37472
190	2.5462	Proteome Model	1.8112
191	4.36687	Proteome Model	0.941315
192	0.0328542	Proteome Model	0.0725009
193	7.40315	Combined Model	-11.4246
194	5.74675	Combined Model	6.10961
195	5.3525	Combined Model	2.0783
196	6.42026	Combined Model	5.99937
197	4.89528	Combined Model	-0.941526
198	5.28953	Combined Model	-4.29543
199	5.41821	Combined Model	-0.578469
200	1.90007	Combined Model	-4.19315
201	5.24025	Combined Model	-3.65935
202	0.199863	Combined Model	-0.571498
203	1.42916	Combined Model	-1.4614
204	4.38604	Combined Model	-3.51118
205	4.04107	Combined Model	-33.9088
206	6.11088	Combined Model	-6.24047
207	4.20534	Combined Model	-17.3253
208	5.89459	Combined Model	2.66582
209	4.50376	Combined Model	-6.93881
210	6.19302	Combined Model
211	5.76591	Combined Model	22.6415
212	4.42163	Combined Model	3.88729
213	6.40383	Combined Model	9.03823
214	1.57426	Combined Model	2.9132
215	4.95551	Combined Model	12.5761
216	4.00821	Combined Model	1.92866
217	3.18686	Combined Model	-12.0147
218	3.1102	Combined Model	-1.66677
219	5.79877	Combined Model	2.02492
220	5.1718	Combined Model	-2.1487
221	1.34155	Combined Model	1.56402
222	2.48323	Combined Model	-5.42618
223	0.594114	Combined Model	-3.32916
224	4.0794	Combined Model	12.1702
225	6.7488	Combined Model	20.8775
226	5.85079	Combined Model	-5.19736
227	1.013	Combined Model	1.21108
228	6.04517	Combined Model	5.2065
229	0.646133	Combined Model	-5.52236
230	6.87748	Combined Model	-10.3741
231	1.36893	Combined Model	-1.63991
232	0.865161	Combined Model	7.93194
233	3.60301	Combined Model	-44.4539
234	5.26489	Combined Model	3.55122
235	1.19918	Combined Model	-2.88203
236	6.51608	Combined Model	12.1294
237	5.52498	Combined Model	3.0129
238	4.71184	Combined Model	1.52474
239	2.28611	Combined Model	-6.6116
240	5.78508	Combined Model	-6.31174
241	5.63997	Combined Model	-8.46892
242	5.25394	Combined Model	-5.41601
243	3.17043	Combined Model	1.24125
244	4.63792	Combined Model	-2.4423
245	5.38535	Combined Model	-14.3229
246	2.60917	Combined Model	1.5928
247	5.48392	Combined Model	6.44749
248	3.66324	Combined Model	13.1129
249	3.07187	Combined Model	22.0684
250	1.0924	Combined Model	-1.81298
251	6.69405	Combined Model	7.4382
252	6.28884	Combined Model	-22.477
253	0.391513	Combined Model	-0.437412
254	4.55305	Combined Model	5.29592
255	6.21766	Combined Model	-17.8466
256	1.08966	Combined Model	41.7652
257	1.69473	Combined Model
258	0.52293	Combined Model	3.58863
259	5.73854	Combined Model	-2.58991
260	2.05613	Combined Model	-7.4987
261	7.17591	Combined Model	1.38329
262	4.58042	Combined Model	-4.41794
263	2.47502	Combined Model	-14.1158
264	5.36071	Combined Model	-28.6212
265	6.53525	Combined Model	1.86203
266	3.57837	Combined Model	7.27434
267	5.25667	Combined Model	6.30937
268	0.807666	Combined Model	0.886018
269	2.2423	Combined Model	3.54118
270	0.999316	Combined Model	2.53607
271	6.86105	Combined Model	4.85701
272	5.32512	Combined Model	-10.5229
273	0.980151	Combined Model	-1.18214
274	4.13963	Combined Model	26.8662
275	4.12868	Combined Model	7.75341
276	4.55578	Combined Model	5.79963
277	2.28337	Combined Model	11.101
278	5.25667	Combined Model	-6.77116
279	5.92197	Combined Model	8.11116
280	5.42916	Combined Model	-23.7849
281	0.605065	Combined Model	2.01223
282	2.71869	Combined Model	10.5472
283	3.07187	Combined Model	-13.1397
284	4.91444	Combined Model	30.2861
285	3.18686	Combined Model	-8.14907
286	6.26968	Combined Model	1.84895
287	3.64682	Combined Model	4.00953
288	4.98289	Combined Model	-6.40126
289	3.89322	Combined Model	-3.91011
290	1.13621	Combined Model	-8.80723
291	0.224504	Combined Model	5.67611
292	5.62081	Combined Model	12.3256
293	3.08008	Combined Model	-4.0938
294	1.04038	Combined Model	-2.2982
295	6.76523	Combined Model	12.2486
296	2.95414	Combined Model	-2.59542
297	1.32786	Combined Model	-6.16649
298	5.28953	Combined Model	-2.33471
299	5.82888	Combined Model	23.0789
300	1.94387	Combined Model	3.96075
301	6.0178	Combined Model	-0.342869
302	4.90897	Combined Model	-9.11893
303	5.88364	Combined Model	5.99827
304	6.61739	Combined Model	4.19831
305	0.353183	Combined Model	-11.9298
306	6.13279	Combined Model	14.4462
307	5.3963	Combined Model	-23.0294
308	1.15537	Combined Model	0.371627
309	2.66119	Combined Model	4.3424
310	3.00616	Combined Model	-1.01295
311	6.62012	Combined Model	13.153
312	5.02396	Combined Model	4.69749
313	4.32033	Combined Model	-32.3098
314	0.996578	Combined Model	8.02645
315	4.53662	Combined Model	13.6566
316	6.05339	Combined Model	15.6752
317	3.28542	Combined Model	7.03215
318	1.19644	Combined Model	3.44198
319	4.7885	Combined Model	-10.4926
320	0.569473	Combined Model	4.38536
321	0.50924	Combined Model	-13.3291
322	4.11499	Combined Model	-8.34283
323	2.01506	Combined Model	6.24298
324	6.32444	Combined Model	-7.2416
325	5.55236	Combined Model	-4.52474
326	1.08419	Combined Model	-4.29503
327	4.67625	Combined Model	-25.3985
328	6.61465	Combined Model	6.44592
329	2.12183	Combined Model	-3.50418
330	2.91581	Combined Model	0.026901
331	5.33881	Combined Model	1.91324
332	3.50992	Combined Model	-0.409172
333	5.8152	Combined Model	-5.98655
334	5.49487	Combined Model	12.5501
335	0.4846	Combined Model	4.22068
336	5.95756	Combined Model	10.6094
337	2.86653	Combined Model	5.72661
338	3.66051	Combined Model	-8.16653
339	5.56605	Combined Model	-7.59781
340	1.36619	Combined Model	-15.9041
341	6.59001	Combined Model	1.51647
342	5.77413	Combined Model	2.80789
343	6.36824	Combined Model	10.6139
344	2.64203	Combined Model	8.71448
345	0.0383299	Combined Model	0.128273
346	1.00479	Combined Model	-1.99461
347	6.71321	Combined Model	-3.05749
348	5.52772	Combined Model	24.0369
349	5.56057	Combined Model	-2.95595
350	0.147844	Combined Model	-2.68382
351	5.43737	Combined Model	-0.4604
352	4.13415	Combined Model	19.3614
353	4.7885	Combined Model	8.42052
354	4.01095	Combined Model	4.218
355	5.04312	Combined Model	-3.42356
356	0.982888	Combined Model	-3.12346
357	1.17454	Combined Model	-1.97069
358	1.18823	Combined Model	-7.59119
359	6.43669	Combined Model	3.89341
360	5.56057	Combined Model	-3.178
361	0.991102	Combined Model	17.2706
362	4.5065	Combined Model	6.57129
363	4.35318	Combined Model	-0.0675572
364	5.35524	Combined Model	4.69447
365	4.6872	Combined Model	-17.2021
366	7.23888	Combined Model	10.2124
367	5.27858	Combined Model	9.3423
368	4.55852	Combined Model	15.5177
369	6.95962	Combined Model	0.639256
370	3.1102	Combined Model	19.5445
371	5.63997	Combined Model	3.43957
372	4.2601	Combined Model	-6.74094
373	5.5551	Combined Model	-1.35576
374	6.36003	Combined Model	-12.9676
375	6.0178	Combined Model	-5.20586
376	3.40589	Combined Model	1.76842
377	4.29569	Combined Model	9.95186
378	5.61533	Combined Model	7.77189
379	4.97194	Combined Model	6.73643
380	6.70773	Combined Model	-3.06972
381	3.85216	Combined Model	10.7466
382	2.5462	Combined Model	3.62882
383	4.36687	Combined Model	0.174185
384	0.0328542	Combined Model	0.110284
385	7.40315	MIC Model	5.86919
386	5.74675	MIC Model	5.98387
387	5.3525	MIC Model	2.72492
388	6.42026	MIC Model	9.97342
389	4.89528	MIC Model	4.08596
390	5.28953	MIC Model	-2.30328
391	5.41821	MIC Model	11.9612
392	1.90007	MIC Model	-5.32555
393	5.24025	MIC Model	2.57229
394	0.199863	MIC Model	-2.30083
395	1.42916	MIC Model	-2.64178
396	4.38604	MIC Model	-8.89625
397	4.04107	MIC Model	-31.4687
398	6.11088	MIC Model	8.39639
399	4.20534	MIC Model	-3.74862
400	5.89459	MIC Model	-7.0861
401	4.50376	MIC Model	6.58439
402	6.19302	MIC Model
403	5.76591	MIC Model	41.9307
404	4.42163	MIC Model	0.847802
405	6.40383	MIC Model	12.6545
406	1.57426	MIC Model	-2.02501
407	4.95551	MIC Model	1.25977
408	4.00821	MIC Model	0.137545
409	3.18686	MIC Model	-9.17691
410	3.1102	MIC Model	4.4577
411	5.79877	MIC Model	-3.852
412	5.1718	MIC Model	-2.39706
413	1.34155	MIC Model	-1.43061
414	2.48323	MIC Model	2.31103
415	0.594114	MIC Model	-3.99052
416	4.0794	MIC Model	29.4885
417	6.7488	MIC Model	27.9147
418	5.85079	MIC Model	-4.92185
419	1.013	MIC Model	0.885365
420	6.04517	MIC Model	14.0916
421	0.646133	MIC Model	-5.91276
422	6.87748	MIC Model	-3.15593
423	1.36893	MIC Model	-0.395741
424	0.865161	MIC Model	6.32127
425	3.60301	MIC Model	-32.0794
426	5.26489	MIC Model	4.1979
427	1.19918	MIC Model	-3.1786
428	6.51608	MIC Model	12.0793
429	5.52498	MIC Model	16.0358
430	4.71184	MIC Model	-1.13824
431	2.28611	MIC Model	-10.6777
432	5.78508	MIC Model	5.21789
433	5.63997	MIC Model	14.4888
434	5.25394	MIC Model	6.03843
435	3.17043	MIC Model	-5.15634
436	4.63792	MIC Model	0.921208
437	5.38535	MIC Model	-2.75172
438	2.60917	MIC Model	3.23767
439	5.48392	MIC Model	5.03683
440	3.66324	MIC Model	9.07472
441	3.07187	MIC Model	17.0882
442	1.0924	MIC Model	-4.53233
443	6.69405	MIC Model	10.9382
444	6.28884	MIC Model	2.76301
445	0.391513	MIC Model	-0.422422
446	4.55305	MIC Model	-7.16518
447	6.21766	MIC Model	-6.75293
448	1.08966	MIC Model	40.3938
449	1.69473	MIC Model
450	0.52293	MIC Model	6.79112
451	5.73854	MIC Model	0.141461
452	2.05613	MIC Model	-2.93117
453	7.17591	MIC Model	21.5118
454	4.58042	MIC Model	-10.1862
455	2.47502	MIC Model	-8.36069
456	5.36071	MIC Model	-17.2499
457	6.53525	MIC Model	1.48394
458	3.57837	MIC Model	0.751353
459	5.25667	MIC Model	15.9091
460	0.807666	MIC Model	3.40564
461	2.2423	MIC Model	-0.411565
462	0.999316	MIC Model	-2.27391
463	6.86105	MIC Model	5.39076
464	5.32512	MIC Model	1.27412
465	0.980151	MIC Model	-0.419399
466	4.13963	MIC Model	30.6182
467	4.12868	MIC Model	18.2979
468	4.55578	MIC Model	13.0771
469	2.28337	MIC Model	12.0666
470	5.25667	MIC Model	-11.5518
471	5.92197	MIC Model	6.43798
472	5.42916	MIC Model	-32.8381
473	0.605065	MIC Model	4.01574
474	2.71869	MIC Model	12.9549
475	3.07187	MIC Model	-9.74684
476	4.91444	MIC Model	35.0349
477	3.18686	MIC Model	-12.2684
478	6.26968	MIC Model	1.48691
479	3.64682	MIC Model	-2.06999
480	4.98289	MIC Model	-4.91798
481	3.89322	MIC Model	2.08534
482	1.13621	MIC Model	-5.08686
483	0.224504	MIC Model	2.22703
484	5.62081	MIC Model	16.8675
485	3.08008	MIC Model	0.33657
486	1.04038	MIC Model	-1.25318
487	6.76523	MIC Model	33.275
488	2.95414	MIC Model	-2.9309
489	1.32786	MIC Model	-3.99649
490	5.28953	MIC Model	0.750054
491	5.82888	MIC Model	22.6413
492	1.94387	MIC Model	7.52502
493	6.0178	MIC Model	16.2964
494	4.90897	MIC Model	1.63565
495	5.88364	MIC Model	10.1162
496	6.61739	MIC Model	24.8687
497	0.353183	MIC Model	-11.2112
498	6.13279	MIC Model	20.6651
499	5.3963	MIC Model	-29.3967
500	1.15537	MIC Model	-1.78261
501	2.66119	MIC Model	9.71674
502	3.00616	MIC Model	5.73723
503	6.62012	MIC Model	-3.02533
504	5.02396	MIC Model	11.7501
505	4.32033	MIC Model	-9.53274
506	0.996578	MIC Model	11.0404
507	4.53662	MIC Model	9.33124
508	6.05339	MIC Model	11.4244
509	3.28542	MIC Model	7.66127
510	1.19644	MIC Model	4.35099
511	4.7885	MIC Model	-14.2355
512	0.569473	MIC Model	3.20417
513	0.50924	MIC Model	-7.11717
514	4.11499	MIC Model	0.893557
515	2.01506	MIC Model	9.93132
516	6.32444	MIC Model	5.89845
517	5.55236	MIC Model	13.7816
518	1.08419	MIC Model	-1.82377
519	4.67625	MIC Model	-19.4165
520	6.61465	MIC Model	-6.33692
521	2.12183	MIC Model	-10.5319
522	2.91581	MIC Model	-5.63661
523	5.33881	MIC Model	-8.37286
524	3.50992	MIC Model	-1.63111
525	5.8152	MIC Model	1.82205
526	5.49487	MIC Model	12.5547
527	0.4846	MIC Model	5.49765
528	5.95756	MIC Model	12.1789
529	2.86653	MIC Model	10.5164
530	3.66051	MIC Model	-2.29069
531	5.56605	MIC Model	2.64328
532	1.36619	MIC Model	-15.6147
533	6.59001	MIC Model	7.35581
534	5.77413	MIC Model	-0.700134
535	6.36824	MIC Model	8.11818
536	2.64203	MIC Model	11.0996
537	0.0383299	MIC Model	-1.35702
538	1.00479	MIC Model	-6.0611
539	6.71321	MIC Model	9.33312
540	5.52772	MIC Model	26.776
541	5.56057	MIC Model	6.5645
542	0.147844	MIC Model	-1.58383
543	5.43737	MIC Model	-1.19442
544	4.13415	MIC Model	19.348
545	4.7885	MIC Model	22.2768
546	4.01095	MIC Model	0.52066
547	5.04312	MIC Model	-0.761806
548	0.982888	MIC Model	-0.100006
549	1.17454	MIC Model	-3.16142
550	1.18823	MIC Model	-9.17296
551	6.43669	MIC Model	24.6758
552	5.56057	MIC Model	3.58355
553	0.991102	MIC Model	14.4823
554	4.5065	MIC Model	8.51476
555	4.35318	MIC Model	-0.97349
556	5.35524	MIC Model	11.8183
557	4.6872	MIC Model	-19.0687
558	7.23888	MIC Model	15.2709
559	5.27858	MIC Model	27.893
560	4.55852	MIC Model	15.8436
561	6.95962	MIC Model	7.44544
562	3.1102	MIC Model	23.6481
563	5.63997	MIC Model	5.46238
564	4.2601	MIC Model	-0.878678
565	5.5551	MIC Model	8.89146
566	6.36003	MIC Model	-10.9113
567	6.0178	MIC Model	5.96877
568	3.40589	MIC Model	5.49424
569	4.29569	MIC Model	6.39871
570	5.61533	MIC Model	14.9482
571	4.97194	MIC Model	8.94628
572	6.70773	MIC Model	8.28464
573	3.85216	MIC Model	17.6207
574	2.5462	MIC Model	11.4104
575	4.36687	MIC Model	-3.65867
576	0.0328542	MIC Model	-1.5394

## Sheet: Figure 3 (S7B)
	Predicted Slope	Observed Slope	Cohort	Octreotid Usage	Patient Category
1	-0.0601958	-1.00753	Screening (SC)	no	iSCP
2	-3.81469	-4.86977	Screening (SC)	no	iSCP
3	-1.5878	-0.808991	Screening (SC)	no	iSCP
4	-4.98844	-4.11368	Screening (SC)	no	iSCP
5	-4.95654	-5.87593	Screening (SC)	no	iSCP
6	-4.07528	-5.03249	Screening (SC)	no	iSCP
7	-1.02826	-1.36462	Screening (SC)	no	iSCP
8	-1.42639	-3.36006	Screening (SC)	yes	iSCP
9	-2.32233	-3.14529	Screening (SC)	no	iSCP
10	-3.53045	-7.15259	Screening (SC)	no	iSCP
11	-3.40783	-1.715	Screening (SC)	no	iSCP
12	-3.6525	-4.0421	Screening (SC)	no	iSCP
13	-3.41417	-7.16422	Screening (SC)	no	iSCP
14	-1.46803	-1.37596	Screening (SC)	no	iSCP
15	-2.57248	-1.24393	Screening (SC)	no	iSCP
16	-0.622286	-1.13416	Screening (SC)	no	iSCP
17	-5.45756	-6.10691	Screening (SC)	no	iSCP
18	-0.946841	-2.03501	Screening (SC)	no	iSCP
19	-3.63522	-3.69442	Screening (SC)	no	iSCP
20	-2.94996	-3.55517	Screening (SC)	no	iSCP
21	-1.27488	0.161526	Screening (SC)	no	iSCP
22	-2.82853	-0.132514	Screening (SC)	no	iSCP
23	-4.2834	-3.86539	Screening (SC)	no	iSCP
24	-3.02941	-1.41052	Screening (SC)	no	iSCP
25	-3.68075	-2.0764	Screening (SC)	no	iSCP
26	-4.16221	-1.58065	Screening (SC)	no	iSCP
27	-2.7645	-0.388411	Screening (SC)	no	iSCP
28	-1.38789	-2.54617	Screening (SC)	no	iSCP
29	-1.48762	-0.848731	Screening (SC)	no	iSCP
30	-4.45908	-4.04168	Screening (SC)	no	iSCP
31	-3.70876	-4.87089	Screening (SC)	no	iSCP
32	-1.45186	1.51063	Screening (SC)	no	iSCP
33	-2.62502	-1.38675	Screening (SC)	no	iSCP
34	-0.831454	-2.54799	Screening (SC)	no	iSCP
35	-3.49379	-6.20051	Screening (SC)	no	iSCP
36	-5.04914	-8.63246	Screening (SC)	no	iSCP
37	-0.593045	2.51011	Screening (SC)	yes	iSCP
38	-4.68137	-6.51241	Screening (SC)	no	iSCP
39	0.173399	2.77109	Screening (SC)	no	iSCP
40	-2.76751	-0.845959	Screening (SC)	no	iSCP
41	-4.74662	-3.3055	Screening (SC)	no	iSCP
42	-0.933716	-0.91303	Screening (SC)	no	iSCP
43	-4.13742	-4.7009	Screening (SC)	no	iSCP
44	-1.87416	-3.59605	Screening (SC)	no	iSCP
45	-1.6427	-0.290758	Screening (SC)	no	iSCP
46	-3.15454	-1.10541	Screening (SC)	no	iSCP
47	-4.00783	-1.90599	Screening (SC)	no	iSCP
48	-2.94365	-6.31983	Screening (SC)	no	iSCP
49	-1.1873	-2.00256	Screening (SC)	no	iSCP
50	-3.37724	-5.86593	Screening (SC)	no	iSCP
51	-3.94735	-1.98553	Screening (SC)	no	iSCP
52	-3.2422	-2.16528	Screening (SC)	no	iSCP
53	-0.847248	-1.44503	Screening (SC)	no	iSCP
54	-3.76786	-3.58362	Screening (SC)	no	iSCP
55	-2.17448	-2.39058	Screening (SC)	no	iSCP
56	-0.197245	-1.34263	Screening (SC)	no	iSCP
57	-4.16403	-4.56245	Screening (SC)	no	iSCP
58	-0.50754	-0.902308	Screening (SC)	yes	iSCP
59	-2.57425	-2.62215	Screening (SC)	no	iSCP
60	-5.49428	-5.72742	Screening (SC)	no	iSCP
61	-1.45785	-2.91493	Screening (SC)	no	iSCP
62	-3.31908	-2.22296	Screening (SC)	no	iSCP
63	-1.90777	-3.5379	Screening (SC)	no	iSCP
64	-3.28019	-5.51076	Screening (SC)	no	iSCP
65	-3.70371	-3.61611	Screening (SC)	no	iSCP
66	-5.05011	-3.93924	Screening (SC)	no	iSCP
67	-1.81526	-2.12286	Screening (SC)	no	iSCP
68	-3.64282	-2.94725	Screening (SC)	no	iSCP
69	-1.92211	-0.681609	Screening (SC)	no	iSCP
70	0.0535332	-3.59668	Screening (SC)	no	iSCP
71	-3.26537	-2.33023	Screening (SC)	no	iSCP
72	-4.44271	-3.21871	Screening (SC)	no	iSCP
73	-0.789927	-3.74968	Screening (SC)	no	iSCP
74	-4.2679	-6.12779	Screening (SC)	no	iSCP
75	-1.299	1.87944	Screening (SC)	no	iSCP
76	-1.83114	-1.09295	Screening (SC)	no	iSCP
77	-3.32084	-8.68638	Screening (SC)	no	iSCP
78	-0.0492236	-1.12813	Screening (SC)	no	iSCP
79	-3.8158	-4.36077	Screening (SC)	no	iSCP
80	-1.27607	-3.03593	Screening (SC)	no	iSCP
81	-0.347611	-1.85417	Screening (SC)	yes	iSCP
82	-2.95477	-2.12939	Screening (SC)	no	iSCP
83	-3.03911	-4.58075	Screening (SC)	no	iSCP
84	-2.88355	-2.03808	Screening (SC)	no	iSCP
85	-2.64045	-2.83064	Screening (SC)	no	iSCP
86	-3.88778	-2.50733	Screening (SC)	no	iSCP
87	-5.10343	-8.01077	Screening (SC)	no	iSCP
88	-3.82505	-2.87497	Screening (SC)	no	iSCP
89	-0.353989	-2.87559	Screening (SC)	no	iSCP
90	-4.26581	-8.47258	Screening (SC)	no	iSCP
91	-1.77525	1.8685	Screening (SC)	no	iSCP
92	-2.12215	-2.13864	Screening (SC)	no	iSCP
93	-1.61143	0.366263	Screening (SC)	no	iSCP
94	-4.30477	-2.78749	Screening (SC)	no	iSCP
95	-4.53716	-4.2711	Screening (SC)	no	iSCP
96	-2.86614	-3.65115	Screening (SC)	no	iSCP
97	-5.914	-4.90786	Screening (SC)	no	iSCP
98	-4.90605	-7.48384	Screening (SC)	no	iSCP
99	-4.18898	-1.83606	Screening (SC)	no	iSCP
100	-4.46511	-6.83514	Screening (SC)	no	iSCP
101	-1.21978	1.51183	Screening (SC)	no	iSCP
102	-1.20704	-2.52284	Screening (SC)	no	iSCP
103	-0.173021	-0.8473	Screening (SC)	no	iSCP
104	-2.3733	2.3443	Screening (SC)	no	iSCP
105	-4.35055	-6.42615	Screening (SC)	no	iSCP
106	-3.46317	-3.95522	Screening (SC)	no	iSCP
107	-2.92904	-6.35354	Screening (SC)	no	iSCP
108	-5.0133	-5.52837	Screening (SC)	no	iSCP
109	-2.87529	-5.40871	Screening (SC)	no	iSCP
110	-2.26792	-2.48456	Screening (SC)	no	iSCP
111	-2.55358	-4.65215	Screening (SC)	no	iSCP
112	-3.3046	-4.77678	Screening (SC)	no	iSCP
113	-3.3617	-0.650232	Screening (SC)	no	iSCP
114	-3.426	-4.31209	Screening (SC)	no	iSCP
115	-5.27658	-8.65317	Screening (SC)	no	iSCP
116	-2.74931	-4.87013	Screening (SC)	no	iSCP
117	-0.530198	2.98063	Screening (SC)	no	iSCP
118	-4.10522	-2.66082	Screening (SC)	no	iSCP
119	-1.3732	-2.18698	Screening (SC)	no	iSCP
120	-3.07604	-2.65313	Screening (SC)	no	iSCP
121	-4.53984	-1.3962	Screening (SC)	no	iSCP
122	-4.16685	-7.35917	Screening (SC)	no	iSCP
123	-4.71946	-1.2837	Screening (SC)	no	iSCP
124	-1.42419	-2.15934	Screening (SC)	no	iSCP
125	0.637348	-1.01382	Screening (SC)	no	iSCP
126	-0.909758	-1.59174	Screening (SC)	no	iSCP
127	-1.40024	-0.98799	Screening (SC)	no	iSCP
128	-2.76151	-7.18601	Screening (SC)	no	iSCP
129	-1.85849	-0.351622	Screening (SC)	no	iSCP
130	-2.79102	-6.55557	Screening (SC)	no	iSCP
131	-3.88146	-6.28749	Screening (SC)	no	iSCP
132	-1.51745	-2.55472	Screening (SC)	no	iSCP
133	-1.13504	-1.4708	Screening (SC)	no	iSCP
134	-3.28899	-1.37754	Screening (SC)	no	iSCP
135	-1.54158	0.940758	Screening (SC)	no	iSCP
136	-0.754763	-2.56618	Screening (SC)	no	iSCP
137	-5.05097	-5.91266	Screening (SC)	no	iSCP
138	-4.6488	-3.32375	Screening (SC)	no	iSCP
139	-3.92324	-0.464641	Screening (SC)	no	iSCP
140	-3.35811	-5.41407	Screening (SC)	no	iSCP
141	-3.27022	-4.28669	Screening (SC)	no	iSCP
142	-4.9516	-8.0266	Screening (SC)	no	iSCP
143	-2.1175	1.3675	Screening (SC)	no	iSCP
144	-1.17802	3.65425	Screening (SC)	no	iSCP
145	-0.495358	-1.0837	Screening (SC)	no	iSCP
146	-1.71632	1.3741	Screening (SC)	no	iSCP
147	-2.4379	-4.33563	Screening (SC)	no	iSCP
148	-0.792184	-0.63522	Screening (SC)	no	iSCP
149	-1.85867	2.43844	Screening (SC)	no	iSCP
150	-1.42399	-4.11529	Screening (SC)	no	iSCP
151	-3.87132	-3.79958	Screening (SC)	no	iSCP
152	-2.71085	-2.29967	Screening (SC)	no	iSCP
153	-4.32975	-4.47153	Screening (SC)	no	iSCP
154	-4.94228	-6.21473	Screening (SC)	no	iSCP
155	-3.6226	-3.31295	Screening (SC)	no	iSCP
156	-2.10329	-2.25438	Screening (SC)	no	iSCP
157	-2.63303	-1.57691	Screening (SC)	no	iSCP
158	-5.07759	-3.94524	Screening (SC)	no	iSCP
159	-2.99616	-5.4887	Screening (SC)	no	iSCP
160	-1.25485	-2.90709	Screening (SC)	no	iSCP
161	-0.919499	-1.03555	Screening (SC)	no	iSCP
162	-1.71124	-0.219275	Screening (SC)	no	iSCP
163	-2.19673	-3.13083	Screening (SC)	no	iSCP
164	-3.28921	-4.70892	Screening (SC)	no	iSCP
165	-0.702673	-0.342863	Screening (SC)	no	iSCP
166	-3.93032	-3.73875	Screening (SC)	no	iSCP
167	-2.26586	-2.4607	Screening (SC)	no	iSCP
168	-3.30529	-1.39787	Screening (SC)	no	iSCP
169	-3.58448	-1.6304	Screening (SC)	no	iSCP
170	-2.35692	-5.7219	Screening (SC)	no	iSCP
171	-0.760137	-1.06292	Screening (SC)	no	iSCP
172	-6.47322	-2.65627	Screening (SC)	no	iSCP
173	-0.983076	-1.07892	Screening (SC)	no	iSCP
174	-3.69091	-3.40945	Screening (SC)	no	iSCP
175	-3.64892	-3.7666	Screening (SC)	no	iSCP
176	-1.93126	0.100295	Screening (SC)	no	iSCP
177	1.44008	3.46237	Screening (SC)	no	iSCP
178	-2.54604	-2.43465	Screening (SC)	no	iSCP
179	-2.18701	-4.0548	Screening (SC)	no	iSCP
180	-1.19675	-3.58699	Screening (SC)	no	iSCP
181	-1.72481	-0.945875	Screening (SC)	no	iSCP
182	-2.01713	-0.833728	Screening (SC)	no	iSCP
183	-1.60231	-1.36123	Screening (SC)	no	iSCP
184	-0.352104	-1.71953	Screening (SC)	no	iSCP
185	-2.56708	-1.68519	Screening (SC)	no	iSCP
186	-2.46042	0.575037	Screening (SC)	no	iSCP
187	-2.55239	-2.17933	Screening (SC)	no	iSCP
188	-3.00041	-2.18334	Screening (SC)	no	iSCP
189	-5.82855	-5.7575	Screening (SC)	no	iSCP
190	-2.3638	-4.21771	Screening (SC)	no	iSCP
191	-4.48736	-0.0165251	Screening (SC)	no	iSCP
192	-3.76253	-3.01812	Screening (SC)	no	iSCP
193	-4.25315	-2.9557	Screening (SC)	no	iSCP
194	-2.98669	-0.44093	Screening (SC)	no	iSCP
195	-1.88943	-1.68887	Screening (SC)	no	iSCP
196	-0.349334	-0.607883	Screening (SC)	no	iSCP
197	-1.02506	-0.936245	Screening (SC)	no	iSCP
198	-3.20361	-2.18179	Screening (SC)	no	iSCP
199	-2.13586	-1.73573	Screening (SC)	no	iSCP
200	-2.57799	-1.09516	Screening (SC)	no	iSCP
201	-3.08698	-4.46721	Screening (SC)	no	iSCP
202	0.225126	1.44647	Screening (SC)	no	iSCP
203	-3.6948	-2.56002	Screening (SC)	no	iSCP
204	-2.22016	-2.19677	Screening (SC)	no	iSCP
205	-2.25227	-0.198595	Screening (SC)	no	iSCP
206	-1.22022	-0.700399	Screening (SC)	no	iSCP
207	-4.4564	-3.25797	Screening (SC)	no	iSCP
208	-1.71727	-2.4543	Screening (SC)	no	iSCP
209	-2.26916	-1.77181	Screening (SC)	no	iSCP
210	-2.98927	-2.27984	Screening (SC)	no	iSCP
211	-4.26456	-4.19856	Screening (SC)	no	iSCP
212	-3.61598	-2.91221	Screening (SC)	no	iSCP
213	-0.614544	-0.726093	Internal/Temporal (ITC)	no	nSCP
214	-1.71133	-2.90709	Internal/Temporal (ITC)	no	iSCP
215	-4.32153	-4.233	Internal/Temporal (ITC)	no	nSCP
216	-2.98562	-2.54799	Internal/Temporal (ITC)	no	iSCP
217	-5.54707	-6.10866	Internal/Temporal (ITC)	no	nSCP
218	-3.30995	-1.5331	Internal/Temporal (ITC)	no	nSCP
219	-1.3861	-1.34263	Internal/Temporal (ITC)	no	iSCP
220	-0.639404	-1.96764	Internal/Temporal (ITC)	no	nSCP
221	-0.323211	-0.8473	Internal/Temporal (ITC)	no	iSCP
222	-4.91672	-5.83294	Internal/Temporal (ITC)	no	nSCP
223	-4.47434	-2.94606	Internal/Temporal (ITC)	no	nSCP
224	-2.79793	-2.07622	Internal/Temporal (ITC)	no	nSCP
225	-2.04118	-2.5348	Internal/Temporal (ITC)	no	nSCP
226	-3.59159	-2.37965	Internal/Temporal (ITC)	no	nSCP
227	-5.66517	-3.60749	Internal/Temporal (ITC)	no	nSCP
228	-3.46115	-4.2711	Internal/Temporal (ITC)	no	iSCP
229	-1.85194	-5.11314	Internal/Temporal (ITC)	no	nSCP
230	-1.53853	-2.18698	Internal/Temporal (ITC)	no	iSCP
231	-5.79326	-1.47256	Internal/Temporal (ITC)	no	nSCP
232	-2.48984	-1.76745	Internal/Temporal (ITC)	no	nSCP
233	-3.98834	-2.62524	Internal/Temporal (ITC)	no	nSCP
234	-3.05334	-0.524679	Internal/Temporal (ITC)	no	nSCP
235	-1.1112	-0.607883	Internal/Temporal (ITC)	no	iSCP
236	-3.76308	-3.14529	Internal/Temporal (ITC)	no	iSCP
237	-2.40463	-4.58075	Internal/Temporal (ITC)	no	iSCP
238	-3.17137	-2.17888	Internal/Temporal (ITC)	no	nSCP
239	-2.94565	-1.81603	Internal/Temporal (ITC)	no	nSCP
240	-0.955875	0.960307	Internal/Temporal (ITC)	no	nSCP
241	-1.83788	-0.844067	Internal/Temporal (ITC)	no	nSCP
242	-3.02971	-1.28993	Internal/Temporal (ITC)	no	nSCP
243	-2.0888	-0.976253	Internal/Temporal (ITC)	no	nSCP
244	-2.76922	-0.051028	Internal/Temporal (ITC)	no	nSCP
245	-5.63467	-7.84398	Internal/Temporal (ITC)	no	nSCP
246	-4.63595	-2.31395	Internal/Temporal (ITC)	no	nSCP
247	-2.66681	-2.62215	Internal/Temporal (ITC)	no	iSCP
248	-3.40507	-0.98799	Internal/Temporal (ITC)	no	iSCP
249	-3.62225	-8.09986	Internal/Temporal (ITC)	no	nSCP
250	-3.46873	-1.81475	Internal/Temporal (ITC)	no	nSCP
251	-1.46438	-1.20776	Internal/Temporal (ITC)	no	nSCP
252	-3.54931	-2.26723	Internal/Temporal (ITC)	no	nSCP
253	-2.51719	-3.02512	Internal/Temporal (ITC)	no	nSCP
254	-1.15119	0.21207	Internal/Temporal (ITC)	no	nSCP
255	-1.52418	0.366263	Internal/Temporal (ITC)	no	iSCP
256	-3.57688	-3.86538	Internal/Temporal (ITC)	no	nSCP
257	-1.96012	-2.03808	Internal/Temporal (ITC)	no	iSCP
258	-3.82582	-2.33784	Internal/Temporal (ITC)	no	nSCP
259	-3.44975	-4.30656	Internal/Temporal (ITC)	no	nSCP
260	-5.52899	-6.00709	Internal/Temporal (ITC)	no	nSCP
261	-3.61906	-3.47136	Internal/Temporal (ITC)	no	nSCP
262	-2.64806	-0.051028	Internal/Temporal (ITC)	no	nSCP
263	-2.86134	-0.871058	Internal/Temporal (ITC)	no	nSCP
264	-0.198735	-0.63522	Internal/Temporal (ITC)	no	iSCP
265	-0.611259	1.24717	Internal/Temporal (ITC)	no	nSCP
266	-2.65062	-7.62706	Internal/Temporal (ITC)	no	nSCP
267	-1.38571	-5.11314	Internal/Temporal (ITC)	no	nSCP
268	-5.93207	-6.17414	Internal/Temporal (ITC)	no	nSCP
269	-4.02889	-6.6733	Internal/Temporal (ITC)	no	nSCP
270	-4.88629	-2.33784	Internal/Temporal (ITC)	no	nSCP
271	-3.09746	-2.72405	Internal/Temporal (ITC)	no	nSCP
272	-3.19572	-2.07967	Internal/Temporal (ITC)	no	nSCP
273	-2.57909	-3.02512	Internal/Temporal (ITC)	no	nSCP
274	-3.65803	-8.10821	Internal/Temporal (ITC)	no	nSCP
275	-0.902405	-0.63522	Internal/Temporal (ITC)	no	iSCP
276	0.376535	-1.59174	Internal/Temporal (ITC)	no	iSCP
277	-0.486865	1.44647	Internal/Temporal (ITC)	no	iSCP
278	-1.34933	-2.15934	Internal/Temporal (ITC)	no	iSCP
279	-1.81842	-1.75097	Internal/Temporal (ITC)	no	nSCP
280	-1.96127	1.3741	Internal/Temporal (ITC)	no	iSCP
281	-3.58924	0.0198955	Internal/Temporal (ITC)	yes	nSCP
282	-4.23903	-3.7666	Internal/Temporal (ITC)	no	iSCP
283	-2.6021	-2.64718	Internal/Temporal (ITC)	no	nSCP
284	-4.60765	-6.03689	Internal/Temporal (ITC)	no	nSCP
285	-3.65986	-3.25797	Internal/Temporal (ITC)	no	iSCP
286	-4.71752	-3.35066	Internal/Temporal (ITC)	no	nSCP
287	-1.44073	-1.36462	Internal/Temporal (ITC)	no	iSCP
288	0.0651296	-2.66919	Internal/Temporal (ITC)	no	nSCP
289	-1.79646	-1.97904	Internal/Temporal (ITC)	no	nSCP
290	-1.28424	-4.28669	Internal/Temporal (ITC)	no	iSCP
291	-2.246	2.44752	Internal/Temporal (ITC)	no	nSCP
292	-0.871867	2.98063	Internal/Temporal (ITC)	no	iSCP
293	-4.31687	-7.31991	Internal/Temporal (ITC)	no	nSCP
294	-1.46593	-3.03593	Internal/Temporal (ITC)	no	iSCP
295	-4.76638	-6.83514	Internal/Temporal (ITC)	no	iSCP
296	-1.68667	-4.74654	Internal/Temporal (ITC)	no	nSCP
297	-1.5817	-1.34748	Internal/Temporal (ITC)	no	nSCP
298	-0.903277	-5.96213	Internal/Temporal (ITC)	no	nSCP
299	-2.27609	0.848493	Internal/Temporal (ITC)	no	nSCP
300	-2.99435	-2.29967	Internal/Temporal (ITC)	no	iSCP
301	-3.92587	-4.30656	Internal/Temporal (ITC)	no	nSCP
302	-0.908887	-2.01694	Internal/Temporal (ITC)	no	nSCP
303	-2.80733	-0.833728	Internal/Temporal (ITC)	no	iSCP
304	-2.23319	-2.81515	Internal/Temporal (ITC)	no	nSCP
305	-2.29646	-1.77181	Internal/Temporal (ITC)	no	iSCP
306	-3.61775	-4.70892	Internal/Temporal (ITC)	no	iSCP
307	-2.64778	-1.54538	Internal/Temporal (ITC)	no	nSCP
308	-5.37055	-5.68994	Internal/Temporal (ITC)	no	nSCP
309	-2.03816	-0.902308	Internal/Temporal (ITC)	yes	iSCP
310	-2.65978	-2.48456	Internal/Temporal (ITC)	no	iSCP
311	-6.26942	1.24826	Internal/Temporal (ITC)	no	nSCP
312	-3.17199	4.20431	Internal/Temporal (ITC)	no	nSCP
313	-5.89476	-5.72742	Internal/Temporal (ITC)	no	iSCP
314	-3.59607	-3.77831	Internal/Temporal (ITC)	no	nSCP
315	-3.56418	-1.39787	Internal/Temporal (ITC)	no	iSCP
316	-1.08603	-0.351622	Internal/Temporal (ITC)	no	iSCP
317	-0.892473	-3.17711	Internal/Temporal (ITC)	no	nSCP
318	-2.32123	-8.68638	Internal/Temporal (ITC)	no	iSCP
319	-1.53492	-2.39058	Internal/Temporal (ITC)	no	iSCP
320	-0.255948	-0.848731	Internal/Temporal (ITC)	no	iSCP
321	-3.58174	-6.55557	Internal/Temporal (ITC)	no	iSCP
322	0.542421	-1.12813	Internal/Temporal (ITC)	no	iSCP
323	-2.05896	-4.87013	Internal/Temporal (ITC)	no	iSCP
324	-1.57445	-2.00256	Internal/Temporal (ITC)	no	iSCP
325	-1.24032	-1.57691	Internal/Temporal (ITC)	no	iSCP
326	-2.98823	-6.19967	Internal/Temporal (ITC)	no	nSCP
327	-3.75719	-6.21473	Internal/Temporal (ITC)	no	iSCP
328	-3.52146	-2.95647	Internal/Temporal (ITC)	no	nSCP
329	-5.67596	-6.00709	Internal/Temporal (ITC)	no	nSCP
330	-1.87928	-0.672436	Internal/Temporal (ITC)	no	nSCP
331	-3.97936	-6.6733	Internal/Temporal (ITC)	no	nSCP
332	-3.02428	-4.3372	Internal/Temporal (ITC)	no	nSCP
333	-2.84302	-3.56513	Internal/Temporal (ITC)	no	nSCP
334	-1.60512	-1.38675	Internal/Temporal (ITC)	no	iSCP
335	-2.43433	-0.93695	Internal/Temporal (ITC)	no	nSCP
336	-0.918216	-0.936245	Internal/Temporal (ITC)	no	iSCP
337	-1.33203	-0.681609	Internal/Temporal (ITC)	no	iSCP
338	-2.42744	0.708201	Internal/Temporal (ITC)	no	nSCP
339	-2.60891	-1.98553	Internal/Temporal (ITC)	no	iSCP
340	-2.89001	-3.73875	Internal/Temporal (ITC)	no	iSCP
341	-1.92826	-0.132514	Internal/Temporal (ITC)	no	iSCP
342	-2.99484	-3.13083	Internal/Temporal (ITC)	no	iSCP
343	-4.0916	-2.62057	Internal/Temporal (ITC)	no	nSCP
344	-2.90842	-1.41052	Internal/Temporal (ITC)	no	iSCP
345	-2.03127	-2.01143	Internal/Temporal (ITC)	no	nSCP
346	-2.80179	-4.33563	Internal/Temporal (ITC)	no	iSCP
347	-3.70178	-6.42615	Internal/Temporal (ITC)	no	iSCP
348	-2.46214	-2.87286	Internal/Temporal (ITC)	no	nSCP
349	-3.87689	-5.8764	Internal/Temporal (ITC)	no	nSCP
350	-2.4393	-1.57208	Internal/Temporal (ITC)	no	nSCP
351	0.091315	-3.13796	Internal/Temporal (ITC)	no	nSCP
352	-3.84458	0.501064	Internal/Temporal (ITC)	no	nSCP
353	0.980982	-1.71953	Internal/Temporal (ITC)	no	iSCP
354	-4.78341	-4.04168	Internal/Temporal (ITC)	no	iSCP
355	-3.88862	-2.66082	Internal/Temporal (ITC)	no	iSCP
356	-1.41534	-4.86977	Internal/Temporal (ITC)	no	iSCP
357	-6.1882	-3.61789	Internal/Temporal (ITC)	no	nSCP
358	-2.29162	-2.07967	Internal/Temporal (ITC)	no	nSCP
359	-2.52358	-2.94725	Internal/Temporal (ITC)	no	iSCP
360	-4.3409	-3.79958	Internal/Temporal (ITC)	no	iSCP
361	-2.61671	-1.00525	Internal/Temporal (ITC)	no	nSCP
362	-2.65448	-2.98695	Internal/Temporal (ITC)	no	nSCP
363	-3.99203	-3.93605	Internal/Temporal (ITC)	no	nSCP
364	-2.31245	-0.945875	Internal/Temporal (ITC)	no	iSCP
365	-4.54622	-4.6334	Internal/Temporal (ITC)	no	nSCP
366	-2.08684	-1.13416	Internal/Temporal (ITC)	no	iSCP
367	-0.856391	-3.74968	Internal/Temporal (ITC)	no	iSCP
368	-2.34575	-2.78749	Internal/Temporal (ITC)	no	iSCP
369	-2.46101	-2.87497	Internal/Temporal (ITC)	no	iSCP
370	-0.542129	2.77109	Internal/Temporal (ITC)	no	iSCP
371	-2.17083	-2.25438	Internal/Temporal (ITC)	no	iSCP
372	-0.76723	-1.30224	Internal/Temporal (ITC)	no	nSCP
373	-2.30201	-1.28542	Internal/Temporal (ITC)	no	nSCP
374	-0.959884	-0.586642	Internal/Temporal (ITC)	no	nSCP
375	-2.37196	-2.26295	Internal/Temporal (ITC)	no	nSCP
376	-3.72112	-2.65627	Internal/Temporal (ITC)	no	iSCP
377	-0.991313	2.43844	Internal/Temporal (ITC)	no	iSCP
378	-5.44245	-4.19396	Internal/Temporal (ITC)	no	nSCP
379	-5.72581	-3.8371	Internal/Temporal (ITC)	no	nSCP
380	-3.41599	-1.96498	Internal/Temporal (ITC)	no	nSCP
381	-1.89734	-4.46721	Internal/Temporal (ITC)	no	iSCP
382	-1.62503	-3.50988	Internal/Temporal (ITC)	no	nSCP
383	-2.25904	-3.08391	Internal/Temporal (ITC)	no	nSCP
384	-2.15742	-1.58065	Internal/Temporal (ITC)	no	iSCP
385	-2.87867	-3.60875	Internal/Temporal (ITC)	no	nSCP
386	-2.1155	-2.12286	Internal/Temporal (ITC)	no	iSCP
387	-5.12222	0.0198955	Internal/Temporal (ITC)	no	nSCP
388	-2.31446	-1.37596	Internal/Temporal (ITC)	no	iSCP
389	-3.18604	-1.47629	Internal/Temporal (ITC)	no	nSCP
390	-2.98315	-4.76814	Internal/Temporal (ITC)	no	nSCP
391	-3.20943	-3.01812	Internal/Temporal (ITC)	no	iSCP
392	-1.52776	1.3741	Internal/Temporal (ITC)	no	iSCP
393	-2.27845	-3.61611	Internal/Temporal (ITC)	no	iSCP
394	-3.38461	-7.67262	Internal/Temporal (ITC)	no	nSCP
395	-5.69202	-4.64572	Internal/Temporal (ITC)	no	nSCP
396	-2.76748	-3.73408	Internal/Temporal (ITC)	no	nSCP
397	-0.793708	-0.91303	Internal/Temporal (ITC)	no	iSCP
398	-0.838411	-0.82127	Internal/Temporal (ITC)	no	nSCP
399	-1.65937	-8.68638	Internal/Temporal (ITC)	no	iSCP
400	-5.48427	-4.11539	Internal/Temporal (ITC)	no	nSCP
401	-3.23708	-6.46942	Internal/Temporal (ITC)	no	nSCP
402	-3.01099	-5.55879	Internal/Temporal (ITC)	no	nSCP
403	-4.88256	-3.35066	Internal/Temporal (ITC)	no	nSCP
404	-4.96532	-4.28482	Internal/Temporal (ITC)	no	nSCP
405	-1.77943	-3.59605	Internal/Temporal (ITC)	no	iSCP
406	-2.32286	-4.13472	Internal/Temporal (ITC)	no	nSCP
407	-0.858957	-2.00256	Internal/Temporal (ITC)	no	iSCP
408	-0.779749	-1.10833	Internal/Temporal (ITC)	no	nSCP
409	0.917593	-1.12813	Internal/Temporal (ITC)	no	iSCP
410	-3.93167	-5.87593	Internal/Temporal (ITC)	no	iSCP
411	-2.9437	-2.87559	Internal/Temporal (ITC)	no	iSCP
412	-2.86259	2.98063	Internal/Temporal (ITC)	no	iSCP
413	-2.61442	-1.07892	Internal/Temporal (ITC)	no	iSCP
414	0.653781	1.44647	Internal/Temporal (ITC)	no	iSCP
415	-3.42181	-6.03689	Internal/Temporal (ITC)	no	nSCP
416	-1.58909	2.51011	Internal/Temporal (ITC)	yes	iSCP
417	-0.0500731	-1.85417	Internal/Temporal (ITC)	yes	iSCP
418	-3.48428	-3.58362	Internal/Temporal (ITC)	no	iSCP
419	-0.469026	-0.848731	Internal/Temporal (ITC)	no	iSCP
420	-5.22299	-5.52837	Internal/Temporal (ITC)	no	iSCP
421	-3.36497	-5.7808	Internal/Temporal (ITC)	no	nSCP
422	0.523087	-1.4708	Internal/Temporal (ITC)	no	iSCP
423	0.826167	-5.91651	Internal/Temporal (ITC)	no	nSCP
424	-2.44557	-2.64718	Internal/Temporal (ITC)	no	nSCP
425	-4.05507	-5.51076	Internal/Temporal (ITC)	no	iSCP
426	-1.93194	-2.4543	Internal/Temporal (ITC)	no	iSCP
427	0.922766	-2.66919	Internal/Temporal (ITC)	no	nSCP
428	-2.20028	-4.30656	Internal/Temporal (ITC)	no	nSCP
429	-4.2519	-5.01669	Internal/Temporal (ITC)	no	nSCP
430	0.980333	-3.5516	Internal/Temporal (ITC)	no	nSCP
431	-2.55154	-6.19967	Internal/Temporal (ITC)	no	nSCP
432	-2.17063	-1.02479	Internal/Temporal (ITC)	no	nSCP
433	-2.34473	-1.51554	Internal/Temporal (ITC)	no	nSCP
434	-0.534867	-1.36123	Internal/Temporal (ITC)	no	iSCP
435	-3.06926	-5.92021	Internal/Temporal (ITC)	no	nSCP
436	-1.01028	0.0389633	Internal/Temporal (ITC)	no	nSCP
437	-4.03776	-3.82212	Internal/Temporal (ITC)	no	nSCP
438	-1.28948	-0.351622	Internal/Temporal (ITC)	no	iSCP
439	-3.54455	-4.13911	Internal/Temporal (ITC)	no	nSCP
440	-4.65931	-3.76241	Internal/Temporal (ITC)	no	nSCP
441	-2.87402	-8.18326	Internal/Temporal (ITC)	no	nSCP
442	-3.01246	-3.21871	Internal/Temporal (ITC)	no	iSCP
443	-1.05644	-1.57691	Internal/Temporal (ITC)	no	iSCP
444	-0.408665	3.85873	Internal/Temporal (ITC)	no	nSCP
445	-2.83235	-8.41804	Internal/Temporal (ITC)	no	nSCP
446	-2.37266	-6.55216	Internal/Temporal (ITC)	no	nSCP
447	-1.79015	-3.56002	Internal/Temporal (ITC)	no	nSCP
448	-3.63047	-1.16058	Internal/Temporal (ITC)	no	nSCP
449	-1.55083	-4.36077	Internal/Temporal (ITC)	no	iSCP
450	-3.94164	-6.96877	Internal/Temporal (ITC)	no	nSCP
451	-5.3152	-5.40773	Internal/Temporal (ITC)	no	nSCP
452	0.741305	-1.01382	Internal/Temporal (ITC)	no	iSCP
453	-4.224	-3.51784	Internal/Temporal (ITC)	no	nSCP
454	-4.42762	-3.98955	Internal/Temporal (ITC)	no	nSCP
455	-2.25947	-2.29967	Internal/Temporal (ITC)	no	iSCP
456	-3.95133	-3.32375	Internal/Temporal (ITC)	no	iSCP
457	-3.69249	-5.90581	Internal/Temporal (ITC)	no	nSCP
458	-3.81634	-1.67084	Internal/Temporal (ITC)	no	nSCP
459	-2.51643	-1.04422	Internal/Temporal (ITC)	no	nSCP
460	-4.14773	-6.10866	Internal/Temporal (ITC)	no	nSCP
461	-2.91374	-4.31747	Internal/Temporal (ITC)	no	nSCP
462	-4.91762	-6.48592	Internal/Temporal (ITC)	no	nSCP
463	-5.38825	-5.84445	Internal/Temporal (ITC)	no	nSCP
464	-3.6261	2.44752	Internal/Temporal (ITC)	no	nSCP
465	-4.22946	-4.2711	Internal/Temporal (ITC)	no	iSCP
466	-3.6074	-2.33784	Internal/Temporal (ITC)	no	nSCP
467	-4.13017	-3.42856	Internal/Temporal (ITC)	no	nSCP
468	-3.10912	-1.3077	Internal/Temporal (ITC)	no	nSCP
469	-1.33173	-1.09295	Internal/Temporal (ITC)	no	iSCP
470	-1.99588	-1.09516	Internal/Temporal (ITC)	no	iSCP
471	-1.44097	-2.03501	Internal/Temporal (ITC)	no	iSCP
472	-1.39551	-1.61962	Internal/Temporal (ITC)	no	nSCP
473	-2.83851	-4.72598	Internal/Temporal (ITC)	no	nSCP
474	-2.13689	-0.44093	Internal/Temporal (ITC)	no	iSCP
475	-2.36327	1.20596	Internal/Temporal (ITC)	no	nSCP
476	-2.63397	-6.10991	Internal/Temporal (ITC)	no	nSCP
477	-2.67578	1.42541	Internal/Temporal (ITC)	no	nSCP
478	-1.62973	-1.34263	Internal/Temporal (ITC)	no	iSCP
479	-1.09967	-0.201349	Internal/Temporal (ITC)	no	nSCP
480	-2.1862	-2.11996	Internal/Temporal (ITC)	no	nSCP
481	-2.7178	3.30134	Internal/Temporal (ITC)	no	nSCP
482	-3.16062	2.3443	Internal/Temporal (ITC)	no	iSCP
483	-3.33639	-3.2647	Internal/Temporal (ITC)	no	nSCP
484	-5.2372	-2.07117	Internal/Temporal (ITC)	no	nSCP
485	-3.56848	-6.21473	Internal/Temporal (ITC)	no	iSCP
486	-2.02335	1.01103	Internal/Temporal (ITC)	no	nSCP
487	-5.43853	-7.89385	Internal/Temporal (ITC)	no	nSCP
488	-1.88468	-0.484741	Internal/Temporal (ITC)	no	nSCP
489	-2.46381	-2.62057	Internal/Temporal (ITC)	no	nSCP
490	-1.53561	-2.39058	Internal/Temporal (ITC)	no	iSCP
491	-2.07003	-2.90709	Internal/Temporal (ITC)	no	iSCP
492	-0.303089	-0.63522	Internal/Temporal (ITC)	no	iSCP
493	-1.71189	-1.68887	Internal/Temporal (ITC)	no	iSCP
494	-3.15767	-6.55557	Internal/Temporal (ITC)	no	iSCP
495	-3.49514	-2.62524	Internal/Temporal (ITC)	no	nSCP
496	-2.45857	-4.49326	Internal/Temporal (ITC)	no	nSCP
497	-2.50102	-1.76745	Internal/Temporal (ITC)	no	nSCP
498	-4.53769	-0.350334	Internal/Temporal (ITC)	no	nSCP
499	-0.162106	-0.808991	Internal/Temporal (ITC)	no	iSCP
500	-2.97006	-1.5331	Internal/Temporal (ITC)	no	nSCP
501	-1.76372	-2.17888	Internal/Temporal (ITC)	no	nSCP
502	-2.61762	-3.14529	Internal/Temporal (ITC)	no	iSCP
503	-4.13475	-3.25797	Internal/Temporal (ITC)	no	iSCP
504	-2.9808	-1.06292	Internal/Temporal (ITC)	no	iSCP
505	-2.35302	-2.48978	Internal/Temporal (ITC)	no	nSCP
506	-3.08987	-1.95144	Internal/Temporal (ITC)	no	nSCP
507	-3.16598	-1.77181	Internal/Temporal (ITC)	no	iSCP
508	-3.28379	-4.11368	Internal/Temporal (ITC)	no	iSCP
509	-3.52751	-1.2837	Internal/Temporal (ITC)	no	iSCP
510	-3.85289	-2.12286	Internal/Temporal (ITC)	no	iSCP
511	-2.55411	-2.41998	Internal/Temporal (ITC)	no	nSCP
512	-0.980699	1.23658	Internal/Temporal (ITC)	no	nSCP
513	-3.01383	-0.672436	Internal/Temporal (ITC)	no	nSCP
514	0.0603725	-3.50988	Internal/Temporal (ITC)	no	nSCP
515	-1.80867	-2.54799	Internal/Temporal (ITC)	no	iSCP
516	-1.57725	-2.01694	Internal/Temporal (ITC)	no	nSCP
517	-1.49414	-1.83717	Internal/Temporal (ITC)	no	nSCP
518	-1.03378	-0.936245	Internal/Temporal (ITC)	no	iSCP
519	-1.82778	-0.681609	Internal/Temporal (ITC)	no	iSCP
520	-0.30904	0.960307	Internal/Temporal (ITC)	no	nSCP
521	-1.86719	-4.58075	Internal/Temporal (ITC)	no	iSCP
522	-1.62971	0.467843	Internal/Temporal (ITC)	no	nSCP
523	0.427462	-1.81179	Internal/Temporal (ITC)	no	nSCP
524	-2.37199	-0.286259	Internal/Temporal (ITC)	no	nSCP
525	-3.36623	-1.83606	Internal/Temporal (ITC)	no	iSCP
526	-2.19593	-1.97904	Internal/Temporal (ITC)	no	nSCP
527	-1.42991	-3.02512	Internal/Temporal (ITC)	no	nSCP
528	-3.05373	-0.935987	Internal/Temporal (ITC)	no	nSCP
529	-2.27734	-2.16528	Internal/Temporal (ITC)	no	iSCP
530	-2.34824	3.77618	Internal/Temporal (ITC)	yes	nSCP
531	-5.02088	-4.19396	Internal/Temporal (ITC)	no	nSCP
532	-2.57722	0.848493	Internal/Temporal (ITC)	no	nSCP
533	-2.67639	-3.13083	Internal/Temporal (ITC)	no	iSCP
534	-0.281044	-5.95047	Internal/Temporal (ITC)	no	nSCP
535	-1.10098	-7.05657	Internal/Temporal (ITC)	no	nSCP
536	-1.64271	-5.96213	Internal/Temporal (ITC)	no	nSCP
537	-2.15803	-8.01857	Internal/Temporal (ITC)	no	nSCP
538	-3.3738	-0.98799	Internal/Temporal (ITC)	no	iSCP
539	-3.37943	-4.09231	Internal/Temporal (ITC)	no	nSCP
540	-3.22372	-2.37965	Internal/Temporal (ITC)	no	nSCP
541	-0.570883	2.77109	Internal/Temporal (ITC)	no	iSCP
542	-3.26161	-0.524679	Internal/Temporal (ITC)	no	nSCP
543	-3.22721	-1.98553	Internal/Temporal (ITC)	no	iSCP
544	-1.1987	-0.93695	Internal/Temporal (ITC)	no	nSCP
545	-1.30133	-1.20776	Internal/Temporal (ITC)	no	nSCP
546	-2.47977	-3.08391	Internal/Temporal (ITC)	no	nSCP
547	-4.03047	-2.31395	Internal/Temporal (ITC)	no	nSCP
548	-2.50224	-1.81603	Internal/Temporal (ITC)	no	nSCP
549	-3.53194	-2.18334	Internal/Temporal (ITC)	no	iSCP
550	-1.98891	-3.73773	Internal/Temporal (ITC)	no	nSCP
551	-1.44016	-4.74654	Internal/Temporal (ITC)	no	nSCP
552	-0.425778	-3.17711	Internal/Temporal (ITC)	no	nSCP
553	-0.519536	-2.5348	Internal/Temporal (ITC)	no	nSCP
554	-4.79394	-8.0266	Internal/Temporal (ITC)	no	iSCP
555	-1.72767	-3.74968	Internal/Temporal (ITC)	no	iSCP
556	-2.59232	-2.62215	Internal/Temporal (ITC)	no	iSCP
557	-2.97603	-2.12939	Internal/Temporal (ITC)	no	iSCP
558	-1.61554	0.164918	Internal/Temporal (ITC)	no	nSCP
559	-2.85711	-3.03593	Internal/Temporal (ITC)	no	iSCP
560	-2.65883	-2.01143	Internal/Temporal (ITC)	no	nSCP
561	-2.66268	-0.47803	Internal/Temporal (ITC)	no	nSCP
562	-3.77575	-6.6733	Internal/Temporal (ITC)	no	nSCP
563	-3.296	-1.45961	Internal/Temporal (ITC)	no	nSCP
564	-2.44335	-4.0548	Internal/Temporal (ITC)	no	iSCP
565	-1.65069	-1.13416	Internal/Temporal (ITC)	no	iSCP
566	-2.54687	-4.46721	Internal/Temporal (ITC)	no	iSCP
567	-0.362945	-1.67946	Internal/Temporal (ITC)	no	nSCP
568	-2.29963	-2.4607	Internal/Temporal (ITC)	no	iSCP
569	-2.44881	4.20431	Internal/Temporal (ITC)	no	nSCP
570	-4.50048	-6.61036	Internal/Temporal (ITC)	no	nSCP
571	-4.65706	-5.03249	Internal/Temporal (ITC)	no	iSCP
572	-2.7168	4.20431	Internal/Temporal (ITC)	no	nSCP
573	-5.18496	-4.41495	Internal/Temporal (ITC)	no	nSCP
574	-3.07685	-1.96498	Internal/Temporal (ITC)	no	nSCP
575	-1.99227	-1.82561	Internal/Temporal (ITC)	no	nSCP
576	-4.41199	-5.4706	Internal/Temporal (ITC)	no	nSCP
577	-2.47709	-1.81475	Internal/Temporal (ITC)	no	nSCP
578	-3.60757	-5.61143	Internal/Temporal (ITC)	no	nSCP
579	-0.472681	-0.628886	Internal/Temporal (ITC)	no	nSCP
580	-2.04904	-2.25438	Internal/Temporal (ITC)	no	iSCP
581	-2.54438	-4.86977	Internal/Temporal (ITC)	no	iSCP
582	-3.16028	0.0198955	Internal/Temporal (ITC)	no	nSCP
583	-0.291514	-1.20447	Internal/Temporal (ITC)	no	nSCP
584	-2.04739	-1.35905	Internal/Temporal (ITC)	no	nSCP
585	-3.28365	-2.94725	Internal/Temporal (ITC)	no	iSCP
586	0.0243803	-1.71953	Internal/Temporal (ITC)	no	iSCP
587	-1.25071	-0.388411	Internal/Temporal (ITC)	no	iSCP
588	-3.04837	-0.351622	Internal/Temporal (ITC)	no	iSCP
589	-2.81359	-2.64718	Internal/Temporal (ITC)	no	nSCP
590	-2.62379	-3.61611	Internal/Temporal (ITC)	no	iSCP
591	0.0899163	-1.01382	Internal/Temporal (ITC)	no	iSCP
592	-0.036698	-2.00256	Internal/Temporal (ITC)	no	iSCP
593	-1.04024	-1.03555	Internal/Temporal (ITC)	no	iSCP
594	-3.99578	-2.72405	Internal/Temporal (ITC)	no	nSCP
595	-2.26074	-2.54395	Internal/Temporal (ITC)	no	nSCP
596	-4.2214	-1.51554	Internal/Temporal (ITC)	no	nSCP
597	-2.44374	-5.545	Internal/Temporal (ITC)	no	nSCP
598	-1.36187	-1.67827	Internal/Temporal (ITC)	no	nSCP
599	-2.90211	-1.00525	Internal/Temporal (ITC)	no	nSCP
600	-5.30504	-5.84445	Internal/Temporal (ITC)	no	nSCP
601	-1.70339	-2.90709	Internal/Temporal (ITC)	no	iSCP
602	-1.22438	-2.15934	Internal/Temporal (ITC)	no	iSCP
603	-3.0561	0.366263	Internal/Temporal (ITC)	no	iSCP
604	-0.526698	-2.66919	Internal/Temporal (ITC)	no	nSCP
605	-1.57456	-2.69992	External (EC)	no	iSCP
606	-1.45614	-2.01717	External (EC)	no	iSCP
607	-3.30111	-6.04765	External (EC)	no	iSCP
608	-2.87119	-6.98706	External (EC)	no	iSCP
609	-4.38367	-3.00848	External (EC)	no	iSCP
610	-3.88149	-1.99584	External (EC)	no	iSCP
611	-4.08173	-3.9012	External (EC)	no	iSCP
612	-2.07217	-2.386	External (EC)	no	iSCP
613	-3.45285	-1.09637	External (EC)	no	iSCP
614	-5.71289	-4.56549	External (EC)	no	iSCP
615	-1.31444	0.676025	External (EC)	no	iSCP
616	-3.32292	-0.0104336	External (EC)	yes	iSCP
617	-2.52745	-1.75318	External (EC)	no	iSCP
618	-2.28748	-3.71461	External (EC)	no	iSCP
619	-0.374591	-6.02677	External (EC)	no	iSCP
620	-2.35446	-2.77694	External (EC)	no	iSCP
621	-3.2349	-3.50551	External (EC)	no	iSCP
622	-1.95396	-4.52612	External (EC)	no	iSCP
623	-2.81211	-3.14006	External (EC)	no	iSCP
624	-2.03347	-3.04919	External (EC)	no	iSCP
625	-3.66536	-3.38879	External (EC)	no	iSCP
626	-2.7483	-2.13864	External (EC)	no	iSCP
627	-3.19906	-2.83356	External (EC)	no	iSCP
628	-2.04417	-4.30544	External (EC)	no	iSCP
629	-1.51064	-4.7918	External (EC)	no	iSCP
630	-2.26083	-1.51098	External (EC)	no	iSCP
631	-5.01013	-6.18426	External (EC)	no	iSCP
632	-2.07099	-0.327426	External (EC)	no	iSCP
633	-1.89975	-4.60849	External (EC)	no	iSCP
634	-3.1696	-2.25064	External (EC)	no	iSCP
635	-0.831279	-2.35156	External (EC)	no	iSCP
636	-2.99501	-2.28516	External (EC)	no	iSCP
637	-1.85068	-1.03588	External (EC)	no	iSCP
638	0.246305	-3.17072	External (EC)	no	iSCP
639	-2.78102	-2.27256	External (EC)	yes	iSCP
640	-2.92387	1.103	External (EC)	no	iSCP
641	-5.05558	-4.34432	External (EC)	no	iSCP
642	-0.914567	-5.2625	External (EC)	yes	iSCP
643	-3.0543	-6.16818	External (EC)	no	iSCP
644	-1.82837	-8.11378	External (EC)	no	iSCP
645	-1.9	-8.84334	External (EC)	no	iSCP
646	-3.09039	-1.47156	External (EC)	no	iSCP
647	-1.28596	-4.41353	External (EC)	no	iSCP
648	-1.41864	-2.05979	External (EC)	no	iSCP
649	-1.95148	-0.400729	External (EC)	no	iSCP
650	-2.86026	-2.60928	External (EC)	no	iSCP
651	-1.22992	-1.77625	External (EC)	no	iSCP
652	-1.40048	-2.58266	External (EC)	no	iSCP
653	-4.65312	-6.1938	External (EC)	no	iSCP
654	-4.40179	-3.10629	External (EC)	no	iSCP
655	-2.94278	-6.43652	External (EC)	no	iSCP
656	-3.57195	-2.72434	External (EC)	no	iSCP
657	-1.06008	-2.84927	External (EC)	yes	iSCP
658	-5.77514	-1.81663	External (EC)	no	iSCP
659	-1.97392	-1.08598	External (EC)	no	iSCP
660	-2.46333	-5.43835	External (EC)	no	iSCP
661	-3.37253	-2.65086	External (EC)	no	iSCP
662	-0.305222	-2.22644	External (EC)	no	iSCP
663	-1.55552	-1.71166	External (EC)	no	iSCP
664	-0.0244775	-2.21668	External (EC)	no	iSCP
665	-2.28751	-1.9709	External (EC)	no	iSCP
666	-0.0487598	-0.619214	External (EC)	no	iSCP
667	-1.17954	0.391114	External (EC)	no	iSCP
668	-1.04691	-5.34496	External (EC)	no	iSCP
669	-6.02188	-2.0945	External (EC)	no	iSCP
670	-2.3118	1.20055	External (EC)	no	iSCP
671	-0.593165	-4.55546	External (EC)	no	iSCP
672	-1.4653	-1.08098	External (EC)	no	iSCP
673	0.389775	-3.33464	External (EC)	no	iSCP
674	-2.32076	-6.23239	External (EC)	no	iSCP
675	-1.6962	-4.45952	External (EC)	no	iSCP
676	-1.53641	-2.25094	External (EC)	no	iSCP
677	-3.23561	-2.29066	External (EC)	no	iSCP
678	0.175262	-3.06859	External (EC)	no	iSCP
679	-0.422682	-1.22087	External (EC)	no	iSCP
680	-2.96839	-1.53394	External (EC)	no	iSCP
681	-1.65306	-3.76578	External (EC)	yes	iSCP
682	-1.479	-2.42065	External (EC)	no	iSCP
683	-4.24555	0.0511801	External (EC)	no	iSCP
684	-2.23992	-8.22441	External (EC)	no	iSCP
685	-0.935717	0.867957	External (EC)	no	iSCP
686	-2.97294	-4.64833	External (EC)	no	iSCP
687	-3.61653	-6.01601	External (EC)	no	iSCP
688	-4.22434	-6.34684	External (EC)	no	iSCP
689	-2.02821	-3.13364	External (EC)	no	iSCP
690	-1.79568	-2.62558	External (EC)	no	iSCP
691	-3.25362	-1.5981	External (EC)	no	iSCP
692	-5.22124	0.239971	External (EC)	no	iSCP
693	-4.9047	-5.16388	External (EC)	no	iSCP
694	-2.12771	-1.46464	External (EC)	no	iSCP
695	-2.19117	-2.59195	External (EC)	no	iSCP
696	-1.32	-2.90154	External (EC)	no	iSCP
697	-5.3129	-4.06683	External (EC)	yes	iSCP
698	-4.5576	-3.04744	External (EC)	no	iSCP
699	-3.10479	-0.828537	External (EC)	no	iSCP
700	-4.20629	-4.44229	External (EC)	no	iSCP
701	-3.85842	-0.684687	External (EC)	no	iSCP
702	-4.67831	-4.71415	External (EC)	no	iSCP
703	-3.34164	2.50947	External (EC)	no	iSCP
704	-4.33239	-6.03706	External (EC)	no	iSCP
705	-3.76664	-2.52775	External (EC)	no	iSCP
706	-5.78035	-4.01775	External (EC)	no	iSCP
707	-2.30242	-4.25698	External (EC)	no	iSCP
708	-2.95363	-5.76325	External (EC)	no	iSCP
709	-4.20456	-5.01486	External (EC)	yes	iSCP
710	-3.21393	-6.16944	External (EC)	no	iSCP
711	-3.33546	-4.04694	External (EC)	no	iSCP
712	1.24224	-2.82438	External (EC)	no	iSCP
713	-2.42824	-4.93221	External (EC)	no	iSCP
714	-1.62143	-1.79328	External (EC)	no	iSCP
715	-4.12609	-3.75144	External (EC)	no	iSCP
716	-3.67761	-1.49731	External (EC)	no	iSCP
717	-2.93901	-3.9098	External (EC)	no	iSCP
718	-1.51011	-0.440299	External (EC)	no	iSCP
719	-3.45727	-1.879	External (EC)	no	iSCP
720	-5.10559	-4.47519	External (EC)	no	iSCP
721	-2.35127	-2.65039	External (EC)	no	iSCP
722	-3.10917	-0.501994	External (EC)	yes	iSCP
723	-3.18754	-4.00105	External (EC)	no	iSCP
724	-2.33978	-5.42456	External (EC)	no	iSCP
725	-5.46974	-2.81358	External (EC)	no	iSCP
726	-6.33265	-3.26174	External (EC)	no	iSCP
727	-2.39852	-0.704636	External (EC)	no	iSCP
728	-4.61212	-2.56536	External (EC)	no	iSCP
729	-2.36349	-2.12755	External (EC)	no	iSCP
730	-1.29379	-1.4979	External (EC)	no	iSCP
731	-4.91213	-1.94457	External (EC)	no	iSCP
732	-4.38848	-4.05781	External (EC)	yes	iSCP
733	-1.91967	-2.87742	External (EC)	no	iSCP
734	-1.626	1.77141	External (EC)	no	iSCP
735	-4.25207	-4.92119	External (EC)	no	iSCP
736	-2.54255	-3.52549	External (EC)	no	iSCP
737	-3.51268	-0.16655	External (EC)	no	iSCP
738	-1.37999	-1.26437	External (EC)	no	iSCP
739	-3.29813	-4.43861	External (EC)	no	iSCP
740	-3.69689	-5.64878	External (EC)	no	iSCP
741	-5.4331	-2.64559	External (EC)	yes	iSCP
742	-1.67621	-2.33465	External (EC)	no	iSCP
743	-1.54055	0.588483	External (EC)	no	iSCP
744	-4.27118	-8.92996	External (EC)	no	iSCP
745	-2.59709	-5.51544	External (EC)	no	iSCP
746	-4.13556	-6.01389	External (EC)	no	iSCP
747	-2.59479	-5.04982	External (EC)	no	iSCP
748	-3.78635	-3.33357	External (EC)	no	iSCP
749	-5.0953	-5.55277	External (EC)	no	iSCP
750	-4.41949	-4.04432	External (EC)	no	iSCP
751	-4.37955	-3.93009	External (EC)	no	iSCP
752	-1.73503	-0.0907164	External (EC)	no	iSCP
753	-3.59154	-4.67641	External (EC)	yes	iSCP
754	-3.48175	-0.177657	External (EC)	no	iSCP
755	-2.05193	0.434947	External (EC)	no	iSCP
756	-3.08574	-0.915589	External (EC)	no	iSCP
757	-1.39467	-1.27778	External (EC)	no	iSCP
758	-0.328979	1.04326	External (EC)	no	iSCP
759	-1.53154	-4.58973	External (EC)	no	iSCP
760	-2.62496	-3.50534	External (EC)	no	iSCP
761	-3.63736	-4.95101	External (EC)	no	iSCP
762	-2.74047	-1.76972	External (EC)	no	iSCP
763	-2.22753	-4.48988	External (EC)	no	iSCP
764	-1.8149	-2.43668	External (EC)	no	iSCP
765	-5.18029	-3.27267	External (EC)	no	iSCP
766	-1.41782	-0.671061	External (EC)	no	iSCP
767	-1.70276	-5.51181	External (EC)	no	iSCP
768	-1.34821	-1.88566	External (EC)	no	iSCP
769	-2.39569	-3.87741	External (EC)	no	iSCP
770	-2.89788	-3.04086	External (EC)	no	iSCP
771	-0.65154	-3.9924	External (EC)	no	iSCP
772	-4.64748	-3.58464	External (EC)	no	iSCP
773	-4.50185	-8.70398	External (EC)	no	iSCP

## Sheet: Figure S2A (Green)
	Protein ID	Gene Name	Mass (kDa)
1	A0A0B4J2B5	IGHV3OR16-9	10.66
2	P62258	YWHAE	29.17
3	P63104	YWHAZ	27.75
4	P05154	SERPINA5	45.67
5	Q9Y490	TLN1	269.77
6	A0A0G2JIW1	HSPA1A;HSPA1B	70.11
7	P0DMV8	HSPA1A;HSPA1B	70.05
8	P0DMV9	HSPA1A;HSPA1B	70.05
9	P02768	ALB	69.37
10	A0A087WV45	TTR	2.4
11	P02766	TTR	15.89
12	P48740	MASP1	79.25
13	P19827	ITIH1	101.39
14	P31146	CORO1A	51.03
15	P0DOY2	IGLC2	11.29
16	J3KPS3	ALDOA	39.82
17	P04075	ALDOA	39.42
18	P01023	A2M	163.29
19	P10643	C7	93.52
20	P04114	APOB	515.54
21	P01042	KNG1	71.96
22	P02649	APOE	36.15
23	P10809	HSPD1	61.05
24	P01024	C3	187.15
25	E7ETH0	CFI	66.63
26	P00742	F10	54.73
27	O43707	ACTN4	104.85
28	A0A0C4DGB6	ALB	69.23
29	P01008	SERPINC1	52.6
30	P00915	CA1	28.87
31	A0A0B4J231	IGLC1;IGLL5	23.15
32	B9A064	IGLC1;IGLL5	23.06
33	P0CG04	IGLC1;IGLL5	11.35
34	P0C0L4	C4A	192.79
35	A0A0A0MRJ7	F5	252.24
36	P12259	F5	251.7
37	P01011	SERPINA3	47.65
38	Q12805	EFEMP1	54.64
39	P02787	TF	77.05
40	P01834	IGKC	11.77
41	Q14624	ITIH4	103.36
42	Q09666	AHNAK	629.1
43	P07360	C8G	22.28
44	P13796	LCP1	70.29
45	P19823	ITIH2	106.46
46	Q5T985	ITIH2	105.22
47	A0A075B6Q5	IGHV3-64	12.89
48	A0A0C4DH32	IGHV3-20	12.67
49	P0DP04	IGHV3-43D	13.02
50	A0A0J9YY99	IGHV3-30;IGHV3-30-5	12.96
51	P01768	IGHV3-30;IGHV3-30-5	12.95
52	P0DP03	IGHV3-30;IGHV3-30-5	12.95
53	A0A0B4J1X5	IGHV3-74	12.84
54	A0A0J9YX35	IGHV3-64D	12.82
55	A0A0C4DH35	IGHV3-35	12.81
56	P00450	CP	122.22
57	P14618	PKM	57.94
58	A0A0C4DH36	IGHV3-38	12.76
59	P14151	SELL	42.19
60	P0C0L5	C4B	192.75
61	P02748	C9	63.17
62	P43652	AFM	69.07
63	P13645	KRT10	58.83
64	P21333	FLNA	280.74
65	P01031	C5	188.31
66	P68363	TUBA1A;TUBA1B	50.15
67	Q71U36	TUBA1A;TUBA1B	50.14
68	P35858	IGFALS	66.04
69	P40926	MDH2	35.5
70	P04406	GAPDH	36.05
71	P06396	GSN	85.7
72	Q76LX8	ADAMTS13	153.6
73	P01766	IGHV3-13	12.51
74	P08603	CFH	139.1
75	P25311	AZGP1	34.26
76	P60709	ACTB;ACTG1	41.74
77	P63261	ACTB;ACTG1	41.79
78	P22792	CPN2	60.56
79	Q9NTI5	PDS5B	164.67
80	Q96PD5	PGLYRP2	62.22
81	A0A0U1RR32	H2AFJ;HIST1H2AD;HIST1H2AG;HIST1H2AH;HIST1H2AJ;HIST1H3D	18.48
82	A0A0U1RRH7	H2AFJ;HIST1H2AD;HIST1H2AG;HIST1H2AH;HIST1H2AJ;HIST1H3D	18.55
83	P0C0S8	H2AFJ;HIST1H2AD;HIST1H2AG;HIST1H2AH;HIST1H2AJ;HIST1H3D	14.09
84	P20671	H2AFJ;HIST1H2AD;HIST1H2AG;HIST1H2AH;HIST1H2AJ;HIST1H3D	14.11
85	Q96KK5	H2AFJ;HIST1H2AD;HIST1H2AG;HIST1H2AH;HIST1H2AJ;HIST1H3D	13.91
86	Q99878	H2AFJ;HIST1H2AD;HIST1H2AG;HIST1H2AH;HIST1H2AJ;HIST1H3D	13.94
87	Q9BTM1	H2AFJ;HIST1H2AD;HIST1H2AG;HIST1H2AH;HIST1H2AJ;HIST1H3D	14.02
88	P10720	PF4V1	11.55
91	Q12913	PTPRJ	145.94
92	P06576	ATP5B	56.56
93	P04275	VWF	309.26
94	Q8NBP7	PCSK9	74.29
95	P07225	PROS1	75.12
96	Q12860	CNTN1	113.32
97	P02647	APOA1	30.78
98	P02675	FGB	55.93
99	P07357	C8A	65.16
100	A0A0G2JMY9	LILRA3	52.93
101	Q8N6C8	LILRA3	47.47
102	Q9UGM5	FETUB	42.05
104	Q92954	PRG4	151.06
105	Q01813	PFKP	85.6
106	A0A087WXI2	FCGBP	445.21
107	Q9Y6R7	FCGBP	572.02
108	B4E1Z4		140.94
109	J3KRP0	CNDP1	51.91
110	Q96KN2	CNDP1	56.69
111	C9JC84	FGG	52.34
112	C9JEU5	FGG	50.32
113	P02679	FGG	51.51
114	P13671	C6	104.79
115	P06727	APOA4	45.37
116	P03951	F11	70.11
117	P54289	CACNA2D1	124.57
118	P02774	GC	52.92
119	D6RF35	GC	53.02
120	P10412	HIST1H1C;HIST1H1D;HIST1H1E	21.87
121	P16402	HIST1H1C;HIST1H1D;HIST1H1E	22.35
122	P16403	HIST1H1C;HIST1H1D;HIST1H1E	21.36
123	A6XND0	IGFBP3	29.75
124	A6XND1	IGFBP3	28.98
125	P17936	IGFBP3	31.67
126	P04196	HRG	59.58
127	Q06033	ITIH3	99.85
128	P02533	KRT14	51.56
129	P80108	GPLD1	92.34
130	F5H5U2	DDX55	65.19
131	Q8NHQ9	DDX55	68.55
132	A0A0C4DH43	IGHV2-70;IGHV2-70D	13.31
133	A0A0J9YVU5	IGHV2-70;IGHV2-70D	13.36
134	P20851	C4BPB	28.36
135	A0A0A0MS08	IGHG1	43.91
136	P01857	IGHG1	43.91
137	P02790	HPX	51.68
138	P01019	AGT	52.07
139	P29622	SERPINA4	48.54
140	P36955	SERPINF1	46.31
141	Q9BXR6	CFHR5	64.42
142	P11597	CETP	54.76
143	P35579	MYH9	226.53
144	A0A0B4J1Y9	IGHV3-72	13.2
145	P24592	IGFBP6	25.32
146	P22891	PROZ	44.74
147	A0A0A0MS09	IGHD	47.43
148	P01880	IGHD	47.5
149	Q9NZP8	C1RL	53.5
150	P25705	ATP5A1	59.75
151	P00747	PLG	90.57
152	P07996	THBS1	129.38
153	P15144	ANPEP	109.54
154	Q02985	CFHR3	37.32
155	P04264	KRT1	66.04
156	P13647	KRT5	62.38
157	P35908	KRT2	65.43
158	P11142	HSPA8	70.9
159	P00505	GOT2	47.52
160	P02749	APOH	38.3
161	A0A0J9YXX1	IGHV5-10-1	12.77
163	Q08380	LGALS3BP	65.33
164	P01034	CST3	15.8
165	P20742	PZP	163.86
166	P01597	IGKV1-39;IGKV1D-39	12.74
167	P04432	IGKV1-39;IGKV1D-39	12.74
168	P01619	IGKV3-20	12.56
169	A0A0A0MRZ8	IGKV3-11;IGKV3D-11	12.63
170	P04433	IGKV3-11;IGKV3D-11	12.58
171	P01602	IGKV1-5	12.78
172	Q6UX71	PLXDC2	59.58
173	P02751	FN1	272.32
174	P61626	LYZ	16.54
175	Q15113	PCOLCE	47.97
176	P08519	LPA	226.55
177	G3XAP6	COMP	79.7
178	P49747	COMP	82.86
180	A0A140T8Y3	TNXB	456.15
181	A0A140T8Z8	TNXB	358.55
182	A0A140T902	TNXB	456.16
183	A0A140T9C0	TNXB	456.19
184	A0A140T9L7	TNXB	233.22
185	A0A140TA33	TNXB	458.28
186	A0A140TA41	TNXB	458.31
187	A0A140TA52	TNXB	458.26
188	P22105	TNXB	458.39
189	P29401	TKT	67.88
190	P55058	PLTP	54.74
191	P00738	HP	45.21
192	E9PK25	CFL1	22.73
193	G3V1A4	CFL1	16.81
194	P23528	CFL1	18.5
195	P05543	SERPINA7	46.32
196	P04004	VTN	54.31
197	P27348	YWHAQ	27.76
198	A0A0A0MS15	IGHV3-49	13.06
199	P02743	APCS	25.39
200	A0A096LPE2	SAA2-SAA4	23.35
201	P02750	LRG1	38.18
202	P27918	CFP	51.28
203	J3KP74	PRG4	89.37
204	P01859	IGHG2	43.81
207	P07358	C8B	66.95
208	O43866	CD5L	38.09
209	P04003	C4BPA	67.03
210	Q04756	HGFAC	70.68
211	P05160	F13B	75.51
212	E7EUF1	ENPP2	101.55
213	Q13822	ENPP2	98.99
214	P00748	F12	67.79
215	P05452	CLEC3B	22.54
216	O75882	ATRN	158.54
217	P00488	F13A1	83.27
218	A0A182DWH7	SELENOP	35.12
219	P49908	SELENOP	43.17
220	E7EQB2	LTF	76.63
221	E7ER44	LTF	77.97
222	P02788	LTF	78.18
223	P23142	FBLN1	77.21
224	P04217	A1BG	54.25
225	B4DPQ0	C1R	81.89
226	J3KNB4	CAMP	19.59
227	P49913	CAMP	19.3
228	C9JV77	AHSG	39.41
229	P02765	AHSG	39.34
230	P01860	IGHG3	49.09
231	P06681	C2	83.27
232	P05090	APOD	21.28
233	Q9UHG3	PCYOX1	56.64
234	H0YAC1	KLKB1	76.77
235	P03952	KLKB1	71.34
237	P09871	C1S	76.68
238	P10909	CLU	52.49
239	P02760	AMBP	39
243	A0A087WWD4	NCAM1	97.35
245	H7BYX6	NCAM1	80.28
246	P13591	NCAM1	94.57
247	A0A0D9SG88	CFH	51.01
248	P01591	JCHAIN	18.1
249	B0YIW2	APOC3	12.82
250	P02656	APOC3	10.85
251	A0A0G2JMB2	IGHA2	36.51
252	P01876	IGHA1	42.85
253	P06733	ENO1	47.17
254	P62805	HIST1H4A	11.37
255	P60174	TPI1	26.67
256	P03950	ANG	16.55
257	A0A0B4J1V0	IGHV3-15	12.93
258	E9PGN7	SERPING1	59.49
259	P05155	SERPING1	55.15
261	P01871	IGHM	51.92
262	Q14126	DSG2	122.29
263	A0A087WSY5	CPB2	44.02
264	Q96IY4	CPB2	48.42
265	A0A1W2PPS1	HNRNPU	88.32
266	Q00839	HNRNPU	90.58
267	P35527	KRT9	62.06
268	P19652	ORM2	23.6
269	P00734	F2	70.04
270	P23246	SFPQ	76.15
271	O14791	APOL1	43.97
272	P23284	PPIB	23.74
273	O95497	VNN1	57.01
274	Q15582	TGFBI	74.68
275	P62736	ACTA2;ACTG2	42.01
276	P63267	ACTA2;ACTG2	41.88
277	P02753	RBP4	23.01
278	Q5VY30	RBP4	22.97
279	P08697	SERPINF2	54.57
280	P02745	C1QA	26.02
281	X6RLJ0	C1QA	23.35
282	A0A0A0MSV6	C1QB	24.03
283	D6R934	C1QB	26.46
284	P02746	C1QB	26.72
285	K7ERG9	CFD	27.86
286	P00746	CFD	27.03
287	A0A075B6K0	IGLV3-16	12.47
288	C9J6K0	SPP2	15.14
289	Q13103	SPP2	24.34
290	A0A1W2PQB1	FCGR3A	32.69
291	H0Y755	FCGR3A	28.96
293	P08637	FCGR3A	29.09
294	P06310	IGKV2-30	13.18
295	P07737	PFN1	15.05
296	A0A075B6K5	IGLV3-9	12.33
297	A0A0C4DGN2	SHBG	28.67
298	I3L145	SHBG	37.49
299	I3L1J1	SHBG	25.43
300	P04278	SHBG	43.78
302	P01009	SERPINA1	46.74
303	A0A0C4DH29	IGHV1-3	13.01
304	P49327	FASN	273.43
305	P23083	IGHV1-2	13.08
306	A0A0C4DFP6	CRTAC1	69.71
307	Q9NQ79	CRTAC1	71.42
308	G3XAK1	MST1	82
309	P26927	MST1	80.32
310	P43121	MCAM	71.61
311	Q99969	RARRES2	18.62
312	Q9H4G4	GLIPR2	17.22
313	P98160	HSPG2	468.83
314	P14625	HSP90B1	92.47
315	Q14520	HABP2	62.67
316	Q8IU68	TMC8	81.64
317	P08185	SERPINA6	45.14
318	K7ERI9	APOC1	8.65
319	P02654	APOC1	9.33
320	P68104	EEF1A1	50.14
321	D6RE86	CP	20.76
322	A6PVU8	TUFT1	38.03
323	Q9NNX1	TUFT1	44.26
324	O00533	CHL1	135.07
325	P02671	FGA	94.97
326	O00391	QSOX1	82.58
327	P33151	CDH5	87.53
328	P08238	HSP90AB1	83.26
329	E7END6	PROC	55.39
330	P04070	PROC	52.07
331	Q16610	ECM1	60.67
332	P80188	LCN2	22.59
333	X6R8F3	LCN2	22.79
334	P01033	TIMP1	23.17
335	Q5H9A7	TIMP1	16.06
336	P01861	IGHG4	43.83
337	P27797	CALR	48.14
338	Q6EMK4	VASN	71.71
339	K7ER74	APOC4-APOC2	20.05
341	P05062	ALDOB	39.47
342	P27169	PON1	39.73
343	P12814	ACTN1	103.06
344	G3V2W1	SERPINA10	55.11
345	Q9UK55	SERPINA10	50.71
346	Q92496	CFHR4	65.35
347	E7ENL6	COL6A3	69.67
348	P33908	MAN1A1	72.97
349	P62937	PPIA	18.01
350	E9PRY8	EEF1D	76.57
351	P29692	EEF1D	31.12
352	P68871	HBB	16
353	P00740	F9	51.78
354	P05546	SERPIND1	57.07
355	P69905	HBA1	15.26
356	P51884	LUM	38.43
357	P02747	C1QC	25.77
358	P04040	CAT	59.76
359	P08571	CD14	40.08
360	P30740	SERPINB1	42.74
361	O75636	FCN3	32.9
362	A0A0C4DH68	IGKV2-24	13.08
363	A0A075B6I9	IGLV7-43;IGLV7-46	12.47
364	P04211	IGLV7-43;IGLV7-46	12.45
365	A0A075B6H9	IGLV4-69	12.77
366	P01714	IGLV3-19	12.04
367	A0A075B6S2	IGKV2-29;IGKV2D-29	13.14
368	A2NJV5	IGKV2-29;IGKV2D-29	13.09
369	P14780	MMP9	78.46
370	E7EX60	NRP1	72.09
371	E9PEP6	NRP1	101.3
372	O14786	NRP1	103.13
373	Q5JWQ4	NRP1	67.29
374	Q5T7F0	NRP1	79.03
375	H7BXV5	COL18A1	70.73
376	P39060	COL18A1	178.19
377	Q86UX7	FERMT3	75.95
378	Q15848	ADIPOQ	26.41
379	P43251	BTD	61.13
380	A0A0A0MT36	IGKV6D-21	12.34
381	P00338	LDHA	36.69
382	P51991	HNRNPA3	39.59
383	Q15166	PON3	39.61
384	P55056	APOC4	14.55
385	D6R9P3	HNRNPAB	30.3
386	D6RBZ0	HNRNPAB	35.68
387	D6RD18	HNRNPAB	30.47
388	P05783	KRT18	48.06
389	P02775	PPBP	13.89
390	P06331	IGHV4-34	13.81
391	P01780	IGHV3-7	12.94
393	P52272	HNRNPM	77.52
394	Q86YZ3	HRNR	282.39
395	P07858	CTSB	37.82
397	P09172	DBH	69.06
398	P01833	PIGR	83.28
399	P12955	PEPD	54.55
400	O00299	CLIC1	26.92
401	P02741	CRP	25.04
402	G3V2Y4	SHMT2	25.68
403	P34897	SHMT2	55.99
404	B1AHL2	FBLN1	78.33
405	P15169	CPN1	52.29
406	Q86U17	SERPINA11	46.99
407	Q07954	LRP1	504.61
408	P05164	MPO	83.87
409	P18428	LBP	53.38
410	K7EL20	EIF3G	29.28
411	K7EL60	EIF3G	16.19
412	K7ENA8	EIF3G	32.31
413	K7ER90	EIF3G	25.44
414	O75821	EIF3G	35.61
415	P11021	HSPA5	72.33
416	Q6UXB8	PI16	49.47
417	Q06830	PRDX1	22.11
418	C9J7S3	DARS	19.87
419	C9JLC1	DARS	20.64
420	P14868	DARS	57.14
422	B4DLR2	FAP	84.86
423	Q12884	FAP	87.71
424	E9PM92	C11orf58;SMAP	17.63
425	E9PRZ9	C11orf58;SMAP	10.04
426	O00193	C11orf58;SMAP	20.33
427	P55290	CDH13	78.29
428	Q03591	CFHR1	37.65
429	A0A075B7D0	IGHV1OR15-1	13.01
430	B7ZKJ8	ITIH4	103.88
431	O00187	MASP2	75.7
432	Q5T123	SH3BGRL3	9.38
433	Q9H299	SH3BGRL3	10.44
434	P36980	CFHR2	30.65
435	V9GYE7	CFHR2	28.91
436	A0A075B6K4	IGLV3-10	12.44
437	P07954	FH	54.64
438	P19320	VCAM1	81.28
439	P06276	BCHE	68.42
440	Q01518	CAP1	51.9
441	O60814	H2BFS;HIST1H2BC;HIST1H2BD;HIST1H2BH;HIST1H2BK;HIST1H2BL;HIST1H2BM;HIST1H2BN;HIST2H2BF	13.89
442	P57053	H2BFS;HIST1H2BC;HIST1H2BD;HIST1H2BH;HIST1H2BK;HIST1H2BL;HIST1H2BM;HIST1H2BN;HIST2H2BF	13.94
443	P58876	H2BFS;HIST1H2BC;HIST1H2BD;HIST1H2BH;HIST1H2BK;HIST1H2BL;HIST1H2BM;HIST1H2BN;HIST2H2BF	13.94
444	P62807	H2BFS;HIST1H2BC;HIST1H2BD;HIST1H2BH;HIST1H2BK;HIST1H2BL;HIST1H2BM;HIST1H2BN;HIST2H2BF	13.91
445	Q5QNW6	H2BFS;HIST1H2BC;HIST1H2BD;HIST1H2BH;HIST1H2BK;HIST1H2BL;HIST1H2BM;HIST1H2BN;HIST2H2BF	13.92
446	Q93079	H2BFS;HIST1H2BC;HIST1H2BD;HIST1H2BH;HIST1H2BK;HIST1H2BL;HIST1H2BM;HIST1H2BN;HIST2H2BF	13.89
447	Q99877	H2BFS;HIST1H2BC;HIST1H2BD;HIST1H2BH;HIST1H2BK;HIST1H2BL;HIST1H2BM;HIST1H2BN;HIST2H2BF	13.92
448	Q99879	H2BFS;HIST1H2BC;HIST1H2BD;HIST1H2BH;HIST1H2BK;HIST1H2BL;HIST1H2BM;HIST1H2BN;HIST2H2BF	13.99
449	Q99880	H2BFS;HIST1H2BC;HIST1H2BD;HIST1H2BH;HIST1H2BK;HIST1H2BL;HIST1H2BM;HIST1H2BN;HIST2H2BF	13.95
450	U3KQK0	H2BFS;HIST1H2BC;HIST1H2BD;HIST1H2BH;HIST1H2BK;HIST1H2BL;HIST1H2BM;HIST1H2BN;HIST2H2BF	18.8
451	E7EPS8	PTPRM	157.08
452	P28827	PTPRM	163.68
453	Q9HDC9	APMAP	46.48
454	H0Y332	STXBP5	125.74
456	Q5T5C0	STXBP5	127.57
457	A0A0C4DH38	IGHV5-51	12.67
458	C9JVG0	TF	14.69
459	C9JB55	TF	7.99
460	Q9NPH3	IL1RAP	65.42
462	E9PEK4	CSF1R	74.27
463	P07333	CSF1R	107.98
464	P63000	RAC1	21.45
465	J3QSE5	LCAT	29.39
466	P04180	LCAT	49.58
467	P07195	LDHB	36.64
468	P01599	IGKV1-17	12.78
469	E7EPG1	MMRN1	110.75
470	Q13201	MMRN1	138.11
471	A0A0C4DH67	IGKV1-8	12.54
472	P01593	IGKV1-33;IGKV1D-33	12.85
473	P01594	IGKV1-33;IGKV1D-33	12.85
474	A0A0B4J2D9	IGKV1-13;IGKV1D-13	12.57
475	P0DP09	IGKV1-13;IGKV1D-13	12.57
476	P01703	IGLV1-40	12.3
477	P01700	IGLV1-47	12.28
478	P06312	IGKV4-1	13.38
479	G3V0E5	TFRC	75.96
480	P02786	TFRC	84.87
481	P01709	IGLV2-8	12.38
482	A0A075B6J9	IGLV2-18	12.41
483	P01704	IGLV2-14	12.6
484	Q68DL7	C18orf63	77.23
485	P18754	RCC1	44.97
486	P40197	GP5	60.96
487	C9JHR8	CD163	124.93
488	F5GZZ9	CD163	120.32
489	Q86VB7	CD163	125.45
490	A0A0B4J1V6	IGHV3-73	12.86
491	P01817	IGHV2-5	13.23
492	O75460	ERN1	109.74
494	E7ESV4	RAP1A;RAP1B	17.68
495	F5GX62	RAP1A;RAP1B	15.75
496	F5H7Y6	RAP1A;RAP1B	20.4
497	P61224	RAP1A;RAP1B	20.82
498	P62834	RAP1A;RAP1B	20.99
499	J3KPA1	CRISP3	30.98
500	P54108	CRISP3	27.63
501	C9JXI5	TMEM198	24.33
502	Q66K66	TMEM198	39.47
503	O95445	APOM	21.25
504	Q5SRP5	APOM	14.19
505	Q15485	FCN2	34
506	E7ES19	THBS4	96.01
507	P35443	THBS4	105.87
509	P22352	GPX3	25.55
510	P02763	ORM1	23.54
511	A0A0A0MRA3	TTN	3013.99
512	A0A0A0MTS7	TTN	3994.65
513	Q8WZ42	TTN	3816.03
514	P01717	IGLV3-25;IGLV3-27	12.01
515	P01718	IGLV3-25;IGLV3-27	12.16
516	P80748	IGLV3-21	12.45
517	H0YJW9		16.99
518	P01721	IGLV6-57	12.57
519	Q86UE6	LRRTM1	58.64
520	P31946	YWHAB	28.08
521	H0YEA7	GNPTG	36.91
522	Q9UJJ9	GNPTG	33.97
523	A0A0A0MSA9	PVR	42.88
524	A0A0C4DG49	PVR	45.32
525	P15151	PVR	45.3
526	P01701	IGLV1-51	12.25
527	P01706	IGLV2-11	12.64
528	P34096	RNASE4	16.84
529	Q9BWP8	COLEC11	28.67
530	A0A0G2JS06	IGLV5-39;IGLV5-45	13.39
531	A0A0G2JSC0	IGLV5-39;IGLV5-45	13.21
532	A0A087WYE8	IGHV1OR15-9;IGHV1OR21-1	13.02
533	A0A0B4J2B8	IGHV1OR15-9;IGHV1OR21-1	12.95
534	A0A0A0MS14	IGHV1-45	13.51
535	P0DOY3	IGLC3	11.27
536	P02652	APOA2	11.18
537	V9GYE3	APOA2	5.88
538	V9GYG9	APOA2	10.65
539	V9GYM3	APOA2	14.91
540	A0A0C4DH31	IGHV1-18	12.82
541	P07998	RNASE1	17.64
542	P00739	HPR	39.03
543	C9IYT0	DKC1	43.27
545	O60832	DKC1	57.67
546	P01742	IGHV1-69	12.66
547	Q9Y266	NUDC	38.24
548	A0A0B4J1X8	IGHV3-43	13.08
549	C9JFR7	CYCS	11.33
550	P99999	CYCS	11.75
551	Q13093	PLA2G7	50.08
552	A0A075B7B8	IGHV3OR16-12	12.87
553	A0M8Q6	IGLC7	11.25
554	A0A0C4DH34	IGHV4-28	13.12
555	A0A0C4DH33	IGHV1-24	12.82
556	A0A0C4DH24	IGKV6-21	12.43
557	H0Y2P0	CD44	30.95
558	H0Y5E4	CD44	31.94
559	H0YCV9	CD44	30.62
560	H0YD13	CD44	22.68
561	H0YD17	CD44	25.56
562	H0YDW7	CD44	25.91
563	H0YDX6	CD44	19.72
564	P16070	CD44	81.54
565	P59665	DEFA1;DEFA3	10.2
566	P59666	DEFA1;DEFA3	10.24

## Sheet: Figure S2B
	PC1	PC2	eGFR	Sex
1	4.84108	-1.78929	1.34926	Level-1
2	7.23319	1.39002	-0.358535	Level-1
3	1.52443	-2.52734	1.21832	Level-2
4	7.66606	5.41818	-1.11524	Level-2
5	6.51066	0.0349648	-0.951904	Level-2
6	-1.20508	-3.81858	-0.817737	Level-2
7	-4.16813	-5.03179	1.72966	Level-1
8	2.40984	-4.43103	0.0868697	Level-1
9	2.44725	0.783335	-0.232361	Level-2
10	11.6272	4.51246	-0.965438	Level-2
11	-3.80152	3.43732	-0.480351	Level-2
12	3.30176	-1.46194	0.964963	Level-2
13	-3.61059	1.38039	0.156607	Level-1
14	-5.82822	1.01677	-0.351918	Level-1
15	-4.508	2.03435	-1.29056	Level-1
16	4.64463	1.91314	-0.854256	Level-1
17	-7.41472	-1.94407	-0.215004	Level-1
18	2.27491	1.86019	0.169002	Level-1
19	1.92808	0.251781	-0.490041	Level-1
20	6.95118	-6.45749	0.46509	Level-1
21	1.54398	-0.0440521	-1.2637	Level-1
22	-1.77886	2.18585	-1.05444	Level-1
23	0.638765	4.7492	-1.02842	Level-1
24	11.2961	6.39376	-1.15637	Level-2
25	0.0812139	-2.57583	-0.0989107	Level-1
26	-5.77375	-2.2098	1.03443	Level-2
27	-0.700118	2.60329	-0.210633	Level-2
28	-3.14796	2.4913	-0.615016	Level-2
29	-3.59607	-2.21324	0.686001	Level-2
30	0.828068	-2.81041	-1.30106	Level-2
31	4.9585	-0.912327	-0.373164	Level-1
32	0.334119	-0.673857	0.505028	Level-1
33	-6.8445	-0.830886	0.635688	Level-1
34	-3.45639	7.967	-1.56998	Level-2
35	-0.609633	-0.118385	0.703241	Level-2
36	2.81006	-8.23329	1.01979	Level-1
37	3.41615	1.58571	-1.26642	Level-1
38	3.45183	-4.07627	-0.659966	Level-2
39	-3.63009	-2.43462	0.0762757	Level-2
40	-3.43879	2.24576	-0.944996	Level-1
41	-6.97124	0.0523365	0.501098	Level-2
42	-1.47011	1.08951	-1.4939	Level-1
43	4.1161	4.13387	-0.715541	Level-2
44	-0.0565271	1.71561	0.758246	Level-1
45	-4.49034	4.24679	-1.02652	Level-2
46	-0.613073	-0.112567	0.431406	Level-1
47	-7.03551	5.44311	-1.05182	Level-1
48	3.97059	7.81269	-1.3108	Level-1
49	-2.92152	1.692	0.700764	Level-2
50	-8.1202	3.8868	-0.538014	Level-1
51	-1.36175	0.765364	-0.955054	Level-1
52	5.38885	1.2736	-0.0305514	Level-1
53	-2.81663	5.69392	-0.999845	Level-1
54	2.67889	1.0104	0.390151	Level-1
55	1.58011	-5.31401	1.43461	Level-2
56	10.7052	-0.0582661	-1.45371	Level-2
57	-7.70832	-3.09649	-0.563623	Level-2
58	2.77449	-7.26227	1.60198	Level-2
59	-1.12921	-11.4717	1.87983	Level-1
60	9.98924	-0.384788	-0.0213429	Level-1
61	1.62057	2.2178	-0.95981	Level-2
62	-3.53932	3.61617	-0.821008	Level-2
63	2.78907	-3.76074	1.86052	Level-2
64	-4.1777	2.03271	1.09127	Level-2
65	-6.1235	-2.76925	-0.0208925	Level-1
66	-0.271866	0.612716	-0.628763	Level-2
67	-0.365178	3.62065	0.211279	Level-1
68	-6.82849	-2.92877	0.121058	Level-1
69	3.63168	0.199627	-0.599735	Level-1
70	-4.21425	0.927667	-0.939254	Level-1
71	-3.75575	-6.52216	1.5401	Level-2
72	-1.55854	0.255095	1.46164	Level-1
73	3.17578	-0.741202	0.223788	Level-2
74	8.91495	4.84923	-1.34781	Level-1
75	4.83917	-2.68888	0.648519	Level-1
76	-5.15505	-3.9643	1.63159	Level-1
77	5.00562	1.05262	-0.275468	Level-1
78	-3.82977	-8.46432	0.800915	Level-1
79	3.78999	2.10014	-0.4962	Level-2
80	-0.971422	-4.90138	1.32567	Level-1
81	-0.189788	5.79679	-0.945352	Level-2
82	3.97757	5.06195	-1.29282	Level-2
83	11.0298	4.35589	-1.15996	Level-2
84	-2.36242	-4.64927	1.02031	Level-2
85	7.08696	-0.192984	-0.941859	Level-1
86	-0.615246	-1.54286	-0.772268	Level-1
87	-1.17006	-4.66829	1.38828	Level-2
88	1.43216	1.67636	-0.397314	Level-2
89	4.15977	3.81769	-1.68715	Level-1
90	2.03691	6.87967	-1.0007	Level-2
91	3.97528	-4.018	1.14343	Level-1
92	6.35897	0.465789	-1.19024	Level-2
93	10.4444	-9.14885	1.39515	Level-1
94	0.544242	-1.97476	1.17284	Level-1
95	-3.755	0.9627	-0.469664	Level-1
96	-6.39221	-2.4677	0.452511	Level-2
97	-0.295182	-0.470346	0.411794	Level-1
98	8.35551	2.26305	0.052965	Level-2
99	1.81255	-1.65883	1.05771	Level-1
100	1.303	-2.44112	1.06493	Level-1
101	0.297612	-0.638318	0.121993	Level-2
102	-4.33329	-4.39054	0.777402	Level-1
103	-1.5755	1.34871	-0.0190196	Level-2
104	-4.85596	0.700067	-0.597013	Level-2
105	5.06365	-0.946846	-0.994102	Level-1
106	-2.85637	2.86454	-0.945574	Level-2
107	2.56488	-2.13016	-0.264883	Level-2
108	0.644008	1.83622	0.22123	Level-2
109	4.01768	0.306024	-0.377037	Level-2
110	0.433121	4.96219	1.25196	Level-2
111	-4.41415	-5.75992	1.24087	Level-1
112	-0.936297	6.66593	-1.29338	Level-1
113	-0.328725	-7.70824	0.606978	Level-1
114	-6.62026	6.07368	-1.43808	Level-1
115	-1.0721	3.90938	-0.969429	Level-2
116	-0.692224	2.72798	0.259017	Level-1
117	8.2017	2.28361	-0.826845	Level-2
118	-6.88724	2.99666	-0.784818	Level-1
119	-2.26441	4.11403	-0.705567	Level-1
120	4.30447	1.17533	-1.03374	Level-2
121	-0.179151	-5.96741	0.216313	Level-2
122	-2.36762	0.96841	-0.51906	Level-1
123	-0.783818	-3.8002	1.8477	Level-1
124	4.80013	1.09955	-0.0745109	Level-1
125	-5.23374	-6.11574	1.80754	Level-1
126	-2.4947	1.55361	0.314622	Level-2
127	-7.32542	-3.79208	0.804334	Level-2
128	-5.83231	7.54914	-1.12548	Level-2
129	-3.73428	1.32743	-0.750992	Level-1
130	-5.27931	1.11615	-0.668968	Level-1
131	-2.80062	3.91605	-1.29633	Level-1
132	1.3638	-0.908561	0.533578	Level-2
133	-5.81768	-0.198179	-0.431556	Level-1
134	-0.296603	3.48788	-0.487107	Level-2
135	-4.20329	0.452795	-0.598114	Level-1
136	4.88153	1.62859	-0.627431	Level-2
137	-2.7791	-1.09258	-0.856191	Level-2
138	-1.49084	3.6928	-0.467543	Level-2
139	-1.71194	0.425904	-0.454741	Level-1
140	0.899076	-6.6956	0.16456	Level-1
141	0.86872	-0.0935514	-0.274924	Level-2
142	-4.65928	-1.90067	0.555848	Level-1
143	-0.638964	5.54581	-1.0221	Level-2
144	4.81025	2.16366	-0.593625	Level-1
145	0.0199213	8.8857	-0.909642	Level-1
146	10.4024	-2.4	-0.0785864	Level-2
147	2.3302	-1.68336	-0.673189	Level-1
148	-2.16711	-1.51992	0.282236	Level-2
149	0.35826	-2.33898	1.8735	Level-1
150	6.92393	-5.2708	1.72384	Level-1
151	-3.04848	2.67281	0.229542	Level-2
152	-1.0346	-0.823747	0.393021	Level-1
153	9.69409	4.90694	-0.307511	Level-1
154	-6.80011	3.74022	-0.786333	Level-2
155	1.03929	-3.41997	-0.138882	Level-1
156	2.59801	-0.762015	0.608148	Level-1
157	3.76235	2.22857	0.386307	Level-2
158	-2.69271	-4.58072	1.86446	Level-1
159	6.65284	0.406362	-0.416385	Level-2
160	2.28895	-5.55223	1.74553	Level-2
161	-4.11165	-5.41334	1.9418	Level-1
162	-0.250606	3.91988	-0.310982	Level-2
163	2.48073	0.198182	-1.13437	Level-2
164	8.34807	1.17786	-0.131194	Level-2
165	-8.97205	-0.367599	-0.0838625	Level-2
166	0.12073	1.11325	-0.789304	Level-1
167	-8.75291	1.46504	0.156145	Level-2
168	-1.84679	-2.9527	-0.528184	Level-1
169	0.00358884	3.95006	-0.265772	Level-1
170	3.16851	2.1403	-0.446992	Level-1
171	2.89083	-6.78864	1.82758	Level-2
172	-4.19777	-5.27482	1.91027	Level-1
173	1.03417	-5.03094	1.21637	Level-1
174	-5.57437	-7.27698	1.84046	Level-1
175	-1.33848	6.37469	-0.748719	Level-2
176	-4.46505	-6.0936	-0.259413	Level-1
177	8.36733	2.72012	-0.065914	Level-1
178	10.1639	-6.44453	1.34954	Level-1
179	-0.759463	-4.42284	0.962137	Level-1
180	-8.93147	-2.96989	0.555958	Level-1
181	-0.927101	-4.30259	2.09787	Level-2
182	-3.21154	-1.85366	1.73786	Level-2
183	1.5145	6.98764	-1.69162	Level-1
184	4.0448	-0.217871	-0.299376	Level-2
185	-2.56606	-0.0630755	-0.916615	Level-2
186	-5.69076	-1.30152	-0.0574849	Level-1
187	-5.16861	8.38922	-1.49782	Level-2
188	4.12397	-3.51602	0.826022	Level-1
189	4.70079	4.48262	-0.936232	Level-2
190	0.862494	-9.55943	0.905808	Level-1
191	-6.04578	4.97899	-0.950787	Level-1
192	-5.03738	4.02136	-0.240502	Level-1
193	3.06796	-1.58713	0.379911	Level-1
194	-1.35057	6.65255	-1.05487	Level-1
195	7.77867	-0.641886	-0.59986	Level-2
196	5.97378	-5.25272	0.771778	Level-1
197	-1.51825	0.454431	0.294311	Level-1
198	-0.0820126	-1.66036	0.995147	Level-1
199	-5.87261	3.17266	-0.391908	Level-1
200	-8.65071	9.51652	-1.28348	Level-1
201	0.101623	-4.57784	1.59818	Level-2
202	-2.20563	-3.40922	1.65637	Level-2
203	-8.11118	-2.29512	1.68683	Level-2
204	-0.853714	7.49799	-1.19372	Level-1
205	0.51772	-1.3317	0.574358	Level-2
206	-0.993182	5.59862	-0.758088	Level-2
207	1.86779	-4.83286	1.20579	Level-1
208	5.99741	6.39984	-1.36048	Level-2
209	-4.6569	0.761201	-0.213604	Level-2
210	5.59447	3.2061	-1.00496	Level-2
211	-3.83345	-1.912	0.714501	Level-2
212	0.152731	4.63916	-1.42784	Level-1
213	-6.40535	8.75867	-1.49462	Level-2
214	7.46266	2.17201	0.12382	Level-1
215	9.27413	4.71272	-0.766061	Level-1
216	6.61178	-1.13097	0.350961	Level-2
217	5.54333	2.04722	-0.769392	Level-2
218	-6.37933	0.444776	0.292388	Level-2
219	-6.08994	-3.97265	1.43482	Level-1
220	1.89616	-12.0917	1.92521	Level-1
221	-12.3043	1.73479	-0.367412	Level-1
222	-5.06885	-1.67572	0.391813	Level-1
223	-8.49847	-1.31963	0.589681	Level-1
224	6.89279	0.238297	1.38139	Level-1
225	-1.30967	-8.4025	1.13838	Level-1
226	-2.76167	-4.2047	1.58411	Level-1
227	2.6809	-3.8333	-0.0277185	Level-1
228	-7.17718	-7.93446	2.26076	Level-1
229	4.54635	-2.4218	-0.172233	Level-2
230	10.1228	-7.63482	1.95497	Level-1
231	-0.347243	0.903777	-0.152804	Level-1
232	-1.88097	4.06332	-1.50657	Level-1
233	0.56099	6.83945	-1.25325	Level-1
234	7.3492	4.28477	-1.30777	Level-1
235	-6.90746	7.14257	-1.23219	Level-1
236	7.88048	2.23546	-0.847228	Level-2
237	2.52373	0.78292	-0.299056	Level-2
238	-8.37812	-1.96662	1.87915	Level-2
239	-5.77004	-0.849647	1.00041	Level-1
240	-6.34256	0.771459	1.44573	Level-1
241	3.7219	5.75528	-1.29266	Level-2
242	5.3504	-4.38774	0.116384	Level-1
243	4.53147	0.6062	0.0815604	Level-2
244	-6.12483	-2.02318	0.919642	Level-1
245	-6.81845	0.5372	0.0715994	Level-2
246	3.03652	-1.6018	0.386242	Level-1
247	-2.18104	-6.9793	2.0757	Level-1
248	0.107435	2.32691	-1.05749	Level-2
249	5.1918	2.00379	0.578105	Level-2
250	-5.11404	4.90562	-0.895305	Level-1
251	-0.0422757	-3.87494	0.91521	Level-2
252	-5.44685	3.45349	-1.07316	Level-1
253	-4.38174	-2.36252	-0.890149	Level-1
254	-0.196036	-1.18967	0.227857	Level-1
255	3.65359	-2.37631	-0.509279	Level-2
256	-5.81033	4.55465	-1.48769	Level-1
257	10.4562	-0.317624	-1.10791	Level-2

## Sheet: Figure S2C
	A0A0B4J2B5	P62258	P63104	P05154	Q9Y490	A0A0G2JIW1;P0DMV8;P0DMV9	P02768	A0A087WV45;P02766	P48740	P19827	P31146	P0DOY2	J3KPS3;P04075	P01023	P10643	P04114	P01042	P02649	P10809	P01024	E7ETH0	P00742	O43707	A0A0C4DGB6	P01008	P00915	A0A0B4J231;B9A064;P0CG04	P0C0L4	A0A0A0MRJ7;P12259	P01011	Q12805	P02787	P01834	Q14624	Q09666	P07360	P13796	P19823;Q5T985	A0A075B6Q5	A0A0C4DH32	P0DP04	A0A0J9YY99;P01768;P0DP03	A0A0B4J1X5	A0A0J9YX35	A0A0C4DH35	P00450	P14618	A0A0C4DH36	P14151
1	-1.05629	-0.579563	0.0917565	-0.319338	-1.0811	1.12545	-0.478776	1.81463	0.175306	0.418729	-0.0307598	1.08496	-2.07056	0.636703	0.403067	0.333675	0.165735	0.407527	-0.425569	0.325553	-0.563235	-0.0455076	0.521126	-0.141144	-1.28027	-0.0851442	-0.0630736	0.169325	-0.985655	-2.11777	1.77595	-1.07785	0.525654	-0.953336	0.0376628	1.15472	-0.135973	-0.230973	-0.281445	0.719577	0.349281	0.811685	0.994097	0.183028	-1.69002	0.245298	0.101468	-0.767611	-0.774837
2	-0.384844	-0.706264	-0.25469	-0.259602	-1.8184	-0.703226	-0.694708	-1.612	0.588388	-0.0873936	-0.569293	0.821682	-0.130632	-0.338273	-0.327781	-0.459792	0.30241	-0.468048	-0.648487	1.52643	0.901702	-0.0133928	0.81793	-1.91511	-0.734881	0.399249	-0.691578	-0.00950826	-0.049756	-0.528897	-0.0606279	-1.36743	-0.720044	-0.398169	0.47615	-0.303691	-1.0508	0.511748	0.174993	0.823836	0.334633	0.624589	0.80265	0.393104	-0.470872	0.23803	-0.147672	0.420174	-0.033102
3	-0.37166	-0.956838	0.303249	1.31113	-1.11489	1.35064	0.0908978	0.281215	-0.713998	-1.06794	0.22776	0.947846	0.517768	-0.109185	1.87121	-0.80466	-4.50947	-1.3672	0.401475	-1.06316	-3.78782	0.856092	-0.105191	1.00532	-1.01696	-0.353853	1.02714	0.201845	0.728381	0.204263	2.33071	-0.946706	-2.56543	0.719067	0.856255	-0.602207	-1.23087	-1.01329	-0.419778	0.776004	0.0140299	-0.490615	0.153344	-0.0629081	0.46833	0.235462	0.406724	0.303034	-2.69243
4	1.08668	-0.688766	0.00654786	0.259566	-0.354162	1.08923	-1.08425	-0.663315	-1.20097	-0.563834	1.08651	0.321032	-0.153454	-1.11567	-0.0342877	-0.203684	0.468031	0.983744	0.579667	0.632544	-0.27887	-0.30876	-0.588599	0.975322	-2.0376	-0.0234334	0.895287	0.483482	-0.364263	0.293282	1.19586	-0.606292	0.330246	-0.245895	0.260559	0.791522	0.980934	-1.52486	0.470241	1.31522	1.08977	0.993367	0.290062	1.37179	0.893973	-0.0406058	0.374902	0.159622	-0.387217
5	-1.60469	-0.298856	-1.68888	0.255255	-1.78679	-0.655403	1.36429	0.558701	0.334817	-1.35286	-0.995011	1.62886	-0.714322	2.7916	0.252441	0.253784	-0.749766	-1.77006	-0.808277	-0.128453	-0.639373	-2.50577	0.45114	-0.298125	-0.786083	-1.7836	1.24249	-0.551659	-0.298037	-0.164074	1.6492	-0.0051586	-0.0825076	-0.125253	-0.0520406	0.483214	-0.908715	-0.849536	0.532318	0.713681	-0.563737	1.26082	0.495361	0.0925225	-0.524479	-0.866352	-0.178571	-0.674108	0.0805735
6	0.672517	-0.455684	0.520699	1.12359	-0.159962	-0.401902	-0.310852	-1.6328	0.475053	-0.920829	-0.567881	0.0328031	1.20552	-0.4588	0.12756	-0.164776	-1.12632	0.0631624	-0.169002	-2.30715	-0.168578	0.747757	-0.921977	1.67368	0.134621	-0.903917	1.40356	-2.03418	0.0101214	-0.848875	1.09926	-1.29758	-1.53907	0.570772	0.206459	-1.36977	-0.136609	-0.484944	-0.019339	1.21162	2.2538	1.61641	-0.124724	0.37915	1.32319	-0.614189	0.317376	0.829929	-2.56109
7	-0.834978	-0.929861	0.046116	-0.617446	-0.0554213	-0.404564	-1.46104	-0.174199	-0.689552	-0.0672005	0.454701	-0.967888	-0.597052	0.0407488	0.285566	0.723724	0.241832	-1.34004	1.22764	0.253726	0.0322994	-1.41695	-2.34134	-1.98237	0.293897	0.207658	0.222355	-0.0808586	-1.28801	-1.23233	0.942462	-0.606949	0.658885	-2.26834	0.766633	0.164586	0.119673	-0.642306	0.614023	-0.563429	-0.167189	-0.546249	0.0243607	-0.551945	-1.10038	0.367725	0.508923	0.0619828	-1.86762
8	-0.121844	0.851651	0.336021	1.04127	0.757472	-0.384936	-0.318942	1.95058	-0.0643135	-0.390433	-0.0663973	0.806752	-0.0332844	1.82885	0.663957	-1.28852	-0.446255	-1.20279	-0.4796	-0.170792	-0.284674	-1.58467	-0.611159	-1.77805	0.789025	1.88225	1.33495	1.06365	-1.21303	-0.179136	0.756657	-1.14083	1.69526	-1.03662	0.614014	-1.27397	-0.584059	-0.184582	0.275364	1.29617	0.857482	0.132453	-0.839369	0.821876	1.13457	-1.88283	0.446105	2.76857	-1.30431
9	-1.83787	-0.340573	0.440179	1.14895	-1.25561	-0.739032	-1.05968	0.789603	0.904698	1.78569	0.44975	-2.76019	-0.383155	0.568103	-0.516895	1.32006	0.328491	1.35217	-1.62331	0.575773	-0.0112394	1.04501	0.474535	0.918687	0.247024	0.723447	-0.6131	-0.307879	0.823512	-0.362238	-0.484228	-1.18561	-2.6229	0.920776	0.931791	1.2802	1.06935	1.21873	-0.689137	-0.43559	-1.39428	-1.16398	-0.212399	-0.24826	-2.37203	-0.468805	-0.196639	-1.61551	0.409529
10	1.50842	0.104914	-1.89009	0.940467	-0.778624	0.637866	-2.11126	0.0677818	-1.27323	-0.92865	-0.564852	1.40077	-0.22395	-0.248075	1.40687	-1.11706	-0.201661	-1.31312	-0.235238	-1.39934	-0.308806	-2.46184	-1.51218	0.00995294	-0.578379	-1.78511	1.40509	0.469344	-0.317102	1.1466	0.960856	-2.02778	-1.00003	0.826969	0.400254	-0.208517	-0.149938	-0.52525	0.169232	-0.825201	0.881748	1.0059	-0.601595	0.948917	0.895241	-0.356957	-0.447109	0.702011	-0.0127953
11	-0.323492	-0.6219	-1.53669	-0.509134	-0.54151	-0.541139	-0.161448	-0.469872	-1.30969	0.559024	-0.365793	-1.02406	-1.24289	0.834274	1.55761	0.131079	0.0392807	0.165228	0.0998103	-1.38612	-0.617191	0.853061	1.30004	-0.776192	0.970114	0.168214	-0.728146	-0.136938	0.188276	-0.505035	2.14777	0.422022	-0.475339	0.158901	0.406798	0.396313	-0.811873	0.682611	0.452227	-1.42698	0.970032	-0.323745	1.47517	-0.598026	-0.35842	0.0886639	-0.0127095	-0.21974	-1.6003
12	-1.54768	0.0950488	-1.09826	0.193427	0.186771	-0.210882	-0.928239	-1.35351	0.986584	-0.520781	1.1639	0.797032	-0.300417	-1.34061	0.54927	-0.406308	0.198319	-0.182687	-0.180881	1.16801	1.26842	-0.229195	-0.734622	0.425687	-0.637003	0.364517	0.438978	1.19308	2.15807	1.15143	0.0344571	-1.1804	-0.0159249	-0.240978	0.421159	1.31146	-0.31451	-1.60771	-0.425896	0.843797	-0.395059	-1.42702	-0.309371	-1.21564	-1.35492	0.294489	-0.787897	-1.00815	0.240879
13	-1.74049	1.40236	0.308348	0.575324	1.05122	1.30103	1.70255	-0.858335	-0.12352	-0.228224	1.11319	-1.60055	1.33957	1.18475	-1.86974	-1.72445	0.300119	0.259929	-2.05784	-1.25972	1.22551	1.74315	0.666409	1.95828	1.4697	2.19627	-2.88651	0.855416	0.470786	-2.32907	1.42762	-1.10309	-1.05529	-0.331503	0.146073	1.40512	-1.1162	-0.213857	-0.562357	-0.804596	-1.97872	0.235284	0.761366	0.0195639	-1.90707	0.679981	-0.0551766	-1.26238	-0.0538614
14	-1.78294	0.469414	-0.191966	0.802184	-1.43048	-1.22134	-1.23202	-0.701964	0.997211	-0.697668	-0.145855	0.364191	0.210306	0.326384	0.506846	-1.6088	-0.0384574	0.0967112	-1.88283	-1.28596	1.08413	-2.25312	-2.26546	0.302837	-0.579063	0.0447544	0.731038	0.233285	1.62632	1.42935	0.76498	-1.03022	0.396657	1.92902	0.977963	0.25578	-0.235562	-0.443818	-1.19714	1.35743	-1.09918	-0.629891	-0.207707	-0.982378	-0.803706	0.0173716	-0.55484	0.652512	-0.997375
15	-1.3183	-0.35778	0.0794822	-0.765544	-0.327613	-0.856888	0.338066	0.786226	1.26551	0.387709	0.985307	0.0697287	-0.131396	-0.822449	1.90304	-0.148599	1.73508	0.13841	1.32393	-0.9	0.909861	-0.209606	1.23864	1.188	0.936222	-2.04454	-0.575302	-0.280382	0.732274	0.864644	1.12322	-0.562846	-1.15668	-0.979995	0.536522	1.21505	0.658132	-0.0508871	0.546297	-1.40036	-0.0990764	-1.57229	-0.521733	-1.74217	-2.01753	0.614831	0.800615	-0.782243	0.674061
16	-0.966264	1.62842	1.62322	-1.78198	2.38112	1.26365	1.01653	0.586684	1.95653	0.959977	-0.812972	-0.400235	-1.37601	0.132831	0.0637408	1.41732	0.393279	0.829871	-0.198095	-0.548505	-0.80353	0.44355	0.182746	0.55784	0.0516962	1.03411	0.167809	-1.17316	1.57558	-0.481604	-1.21624	1.39814	-0.378478	-1.26491	0.40552	-0.652155	-1.96052	0.908485	-0.525653	-0.578526	0.999672	-0.345463	0.451818	0.00892869	0.607237	-0.729796	0.675321	-0.304546	-1.18822
17	0.643249	-1.12962	0.126073	0.785244	0.00993219	1.93269	0.503277	-0.170266	-1.51748	0.684909	-1.34915	-0.308993	0.277317	0.0099021	0.15285	-0.652249	1.99109	0.112984	-0.186237	-0.510896	0.741817	-0.111581	0.554098	1.18606	-0.33216	-0.722959	-0.59028	-2.28849	0.0435659	-0.0583341	1.46886	0.0993309	-0.00239995	0.969421	0.489902	-1.51536	0.123375	0.458125	-0.46186	2.53767	2.20558	1.62713	0.65485	0.511378	0.225816	1.17978	-0.476339	0.201116	0.777304
18	1.83321	0.338544	-1.58824	1.30126	-3.72623	-0.604936	1.21664	-1.20779	0.850941	0.465675	-0.570318	0.0628261	0.175601	-0.267968	-1.2416	1.59879	0.681459	0.672108	2.20377	0.672932	0.677242	0.627638	-1.87437	2.06992	-0.186452	-0.15529	0.281132	1.1716	-1.82689	1.42041	1.45195	0.116822	-0.276055	1.84479	-3.20787	0.512861	-0.247381	0.632426	0.199525	-0.425914	1.39793	0.852452	1.4727	-0.367992	0.59894	0.712219	1.27178	-0.294857	-0.492788
19	-0.471181	0.415146	-0.463392	0.587753	-0.526867	-1.90212	-0.976722	0.546713	0.483977	1.19383	-0.8367	-0.407579	-0.244645	-0.0737328	0.950085	0.930517	-0.714309	1.65608	-0.243152	0.486628	-0.471961	-1.08339	0.822412	-1.66232	2.0767	0.118027	-0.482669	0.514043	0.630576	0.494107	1.22367	-0.710485	-0.424532	0.677513	0.642221	0.676791	-0.000528422	1.00148	0.130851	-0.732308	-1.17915	-1.50124	-1.38016	-0.218446	-0.603532	0.290764	0.241452	-2.96582	-1.01382
20	-2.09958	-0.914131	-0.889347	1.18262	-2.97452	-0.466688	2.05477	0.369445	-1.35249	1.44223	-0.300029	-0.723129	2.18522	0.102129	1.19145	-0.997479	0.265551	2.86834	-0.973673	1.06054	0.25959	1.66957	-0.650027	1.94127	-0.150403	1.77207	-1.25982	-0.734246	0.580128	-1.126	1.2597	0.428057	0.430991	-2.51997	-2.74178	0.822925	0.867265	-0.757285	-4.12447	-0.715087	-0.566212	-0.800148	1.43467	-0.135543	-1.70547	0.738679	0.488807	-1.02251	0.697728
21	1.08665	-0.156543	1.08	-1.99982	-0.94205	-1.04995	1.90926	0.400665	-0.100771	-2.51528	0.0222502	1.31253	-0.0977097	-0.56408	-0.225774	0.8449	-1.39095	1.34171	1.66194	-1.53294	-0.506741	-0.521215	0.350679	0.955776	-0.725378	0.00971184	0.253372	-0.604517	-1.06896	-2.35859	0.371279	-0.0725264	0.616872	-2.08771	0.910132	0.739132	-0.446453	-1.36523	0.0466539	-0.334203	-0.444349	0.865895	1.16459	-0.197869	-0.909765	-1.72059	-0.101566	-1.05264	0.276258
22	0.375055	-0.824432	-0.429437	0.590472	-0.830136	-1.32625	-1.53097	-0.85597	0.170235	-1.59402	-0.377288	0.644127	-2.96355	0.0977196	0.62597	-0.0544747	0.151471	1.54349	-0.0613535	-2.80028	-0.742206	-0.697083	0.211656	-1.64405	-0.480932	-1.10529	0.620699	-2.43787	-0.721292	0.0172267	1.31723	-1.04648	0.7261	-0.638792	-0.142247	-1.29021	-0.609575	-3.00049	-0.679202	0.413025	1.68063	1.00673	-1.17953	0.997881	0.227041	-0.227478	-2.08814	0.264735	-1.74319
23	-1.35937	0.926054	1.04692	-2.64603	0.476111	0.787487	-0.640839	-0.886924	-3.32642	-1.02771	-0.82579	-0.119582	0.490303	-1.63109	0.992528	0.294322	0.573375	-1.41188	1.8123	0.707353	0.935573	-2.05409	-0.290429	0.311688	-0.77664	1.83581	-0.548007	0.387367	-0.3801	1.25411	1.07417	-0.0524423	-0.0895545	0.0972576	0.666334	-0.319688	0.527142	-1.054	-0.522951	1.32622	-0.544357	-0.573227	0.680843	-1.53543	-0.690329	1.24439	1.14667	-0.806089	-0.688977
24	-1.55563	-0.558498	-0.797258	-0.302584	0.085303	-1.42546	0.155264	0.800084	-0.338272	0.67243	0.420896	-0.394849	0.0505782	0.0611696	-0.0472355	0.243307	-0.447557	-1.16384	1.39098	-0.96462	-0.649725	0.397578	0.360576	0.77318	0.363414	0.116234	-0.621623	0.190745	-0.337373	-0.456425	-0.635573	-0.565406	1.12339	0.809449	0.981402	0.103024	0.185637	0.360855	0.421031	1.21504	-0.739696	0.668184	-3.5998	0.0450207	-0.435412	0.418023	1.01727	0.391957	-0.385636
25	0.778732	-0.261673	0.622302	-0.322048	-0.536516	1.69441	-0.0219993	-0.405384	-1.84791	-0.361212	0.453001	0.482401	0.504099	-0.335692	0.869766	-0.305066	-1.19952	0.096802	0.202103	0.376299	-0.036966	-0.939136	-0.80842	0.980049	-1.00137	0.62624	1.26471	1.29518	-0.866522	-0.0242867	1.9542	-0.419834	1.26915	-0.721738	0.191176	-1.18918	1.17044	-1.14609	-5.05336	0.929504	-0.479327	0.133606	0.0127336	-0.0462559	0.361883	0.805798	0.234712	-0.814558	0.607978
26	-0.460572	-0.713872	-0.432601	0.865944	-1.91673	-0.245164	-0.282203	-0.209401	-3.13566	-0.581768	-0.427737	1.298	-0.485372	-0.675071	-0.116498	-1.40601	-0.286251	0.685389	0.255359	-0.400704	-1.16506	-0.563449	1.17811	-0.824089	-0.001993	-1.29315	0.476878	1.11347	-0.750198	-1.04767	0.607186	-1.06559	0.386074	0.352396	0.367592	0.241488	0.586632	-0.933545	0.255744	0.996416	0.537572	1.25978	0.707329	0.240381	1.00182	0.0931663	-2.30716	-0.284302	1.71162
27	-0.574421	-1.47617	-0.242439	0.0462418	-0.663949	-0.49067	-1.35562	-1.47124	0.20694	-0.437543	-0.819898	1.21244	-0.817452	-0.669396	1.01032	0.336404	-0.390665	0.347568	-0.705226	0.214627	0.838928	0.00230516	0.337856	-1.02053	-0.646651	-0.623811	0.775444	0.00965378	-1.14393	1.59515	1.64512	-2.12828	1.0712	0.402935	0.345828	-1.47425	0.400372	-0.395588	-0.0481529	0.00493719	-0.998143	-0.448832	0.899379	-0.145383	-0.139346	0.642449	-0.982574	0.578919	-1.05128
28	-2.19515	1.32951	1.6594	-1.2528	0.487258	1.11255	0.234533	1.00754	-0.0250167	0.313975	1.31848	-1.43091	0.604009	-0.43873	-0.0780329	0.283287	-0.773552	0.234735	-0.303404	-0.114711	0.177373	0.0755389	0.689103	0.39593	-0.327085	1.30352	-0.965855	-0.0862446	-1.0895	-0.0786835	-1.19062	-1.40493	-1.65057	-0.750515	0.342875	1.1166	1.13103	-0.552736	-0.783453	-0.539681	-1.23334	-0.671441	-0.490965	-1.13282	-1.29797	-0.951695	1.06173	-0.503024	0.213715
29	-2.61985	-1.40199	1.17642	1.07783	0.536606	0.437467	-0.0497798	1.13406	1.58197	1.07918	-0.948293	-0.670658	-0.751749	-1.54014	0.220283	0.254185	1.10964	-0.0960212	-0.429979	1.38178	0.87922	1.39257	-1.69554	-1.71355	-0.445113	0.0583855	-0.632165	0.927494	1.45301	-0.376455	0.81908	-0.483226	-0.0541594	0.226559	0.367303	0.992223	-0.309779	-0.492818	-0.626334	-0.470473	-2.9752	-3.00925	-1.56709	-1.09918	-1.38165	-0.492605	-0.415413	-1.29642	-1.51539
30	-2.39012	0.135889	-0.309869	0.37196	-0.751473	-1.05289	1.44142	1.15644	-0.294484	0.23935	0.0378443	-0.0105711	0.433357	-0.0638768	-0.0759608	0.780635	-0.204139	-0.641123	1.83959	1.25936	1.70422	2.02328	0.199475	1.03364	-0.507807	-0.882335	-2.11497	2.46023	0.273304	0.426504	0.107411	0.612832	-0.57279	1.38426	-2.09564	1.14036	-0.872704	0.271475	-0.905467	-2.486	-0.928817	1.02585	0.750084	-0.982521	-0.927771	-0.314253	-0.0359716	-0.653415	0.417074
31	0.776442	-0.093627	-0.680097	-1.59617	-0.915761	0.834573	0.466899	0.312781	1.34408	-1.02267	-1.01307	0.0383829	0.105921	-1.05572	-1.20095	0.070025	-1.13654	0.0969337	1.9486	1.8677	1.36946	1.01347	0.546494	-0.933776	-0.663916	-0.230138	-0.610481	1.67923	-0.0531964	-2.07412	-0.0627995	-0.37954	-0.110747	-1.54947	-0.195232	-0.0464764	0.774152	-0.947435	0.33802	0.321766	-0.962751	1.42615	0.660828	0.043854	-1.85275	-0.306906	0.566089	-0.68184	0.737989
32	-0.0136043	-0.730521	-1.64031	-0.641808	-1.29228	-1.53764	-0.646884	0.782064	-1.51951	-0.508206	-0.157417	1.28885	-1.46202	-1.36166	-0.704564	0.056341	-0.293361	-0.937702	-0.309251	-1.14337	-0.549599	-1.67385	0.434001	-0.965695	-0.607277	0.120797	0.760281	-0.192051	-0.513079	-0.591737	-0.0923937	-0.449956	1.40212	-2.06937	0.279061	0.107088	0.189472	-1.11662	-3.23628	0.999436	1.01325	0.87815	0.943493	-0.0350768	-0.0500364	-1.28803	-0.631035	0.469148	0.460719
33	-1.45645	0.379876	-0.0887892	-1.32087	-1.42255	-0.40747	1.67547	-0.235911	0.866645	0.214706	-0.0947662	-0.7281	-2.39392	1.12579	1.11858	1.36012	0.433021	-0.230093	-1.04914	-0.0342443	0.508807	-0.306163	0.350519	-0.995976	0.532559	-0.197566	-1.30336	1.76089	0.513759	-0.156311	0.966508	0.438934	-0.881154	0.173892	-2.52545	1.05109	-0.92092	0.448903	-0.217313	-1.08052	-0.537458	0.0353379	0.632124	-0.681774	-0.849487	0.223383	-0.063049	-1.0806	-0.0739811
34	-0.310013	-0.958332	-1.39653	1.40252	-0.141477	1.13601	-1.05387	-0.870821	0.765379	1.05268	1.56182	-2.12782	-0.760847	-0.208009	-0.786462	1.64571	0.927164	0.580773	-0.284967	0.648399	1.11162	1.14836	1.35827	-1.09435	0.939874	0.348302	-1.55201	1.58245	1.16467	1.5428	-0.527517	0.460224	-1.93962	2.20665	0.729621	0.148458	0.0743935	0.696964	0.363255	0.716826	-1.12372	-0.637661	0.688461	-1.58079	-0.712012	1.74145	0.133338	-1.43182	0.765013
35	0.11183	0.73723	-0.126221	0.0103359	-0.384921	1.5999	-1.3959	0.678235	-0.29717	-1.16608	-1.47135	1.42696	0.0124821	-0.881643	0.00730738	-2.0028	-1.61913	-0.96352	1.5717	-1.60741	-0.534619	-1.03611	1.19621	-1.66297	0.440293	-0.823002	-0.0415023	-2.01083	0.289897	-0.928264	1.31257	-1.68709	0.711224	0.599972	0.503207	0.89783	-0.541086	-1.08312	0.678456	0.669473	0.797307	0.355876	0.416117	-0.0869174	0.234173	-1.01944	1.05308	0.285073	-0.386216
36	-0.425182	0.57603	-0.720542	-0.834618	0.17358	-0.962636	-0.586634	0.32228	-1.71902	-0.305344	0.310518	0.378354	1.66263	-2.35082	0.0623599	0.150564	-0.461026	-0.597122	-0.83007	-0.112057	-0.819005	1.51925	0.988631	1.47412	-2.85345	0.682807	0.0668055	-0.975313	-0.140429	-0.8203	-0.477298	-0.797595	-0.179918	-2.1034	0.0815334	-0.142586	1.19569	-2.21236	-0.472219	-1.09514	0.512112	0.531506	-0.837982	0.988281	-0.876983	-0.95288	0.706915	0.508815	0.854322
37	1.25863	-1.04127	0.524606	1.35496	0.136953	1.20476	-1.417	-0.00229486	-0.848184	-0.959949	0.0540296	-0.201902	-0.262207	-0.458983	-0.506567	1.68321	-0.353053	1.81507	1.56005	-1.02585	-0.401602	-0.396617	0.478809	0.839924	-0.0728599	0.793477	0.455855	-0.624798	-0.855717	-0.634867	1.37389	-1.84406	-0.730614	-0.0655522	0.121192	-0.567462	-0.378781	-0.271851	0.652836	0.198656	0.597569	0.384388	-0.441305	0.54729	1.27194	-0.930484	0.0146944	-1.20148	0.450388
38	-0.438446	-1.65973	-0.0161891	-0.590276	-1.08192	1.17715	-0.816388	0.717361	-0.394506	-0.618656	2.45228	0.393641	-1.07625	-0.363627	0.163958	-0.613587	-0.14824	-0.0109105	0.0337391	-1.17962	-0.177546	-0.924379	0.484506	-0.101696	-0.421152	-0.900657	1.2913	-1.49561	1.05212	0.723908	0.182931	-0.978502	-0.288151	-0.411013	0.806625	0.601888	0.663514	-0.88457	0.481587	0.833353	-0.457383	0.118242	0.418956	0.391874	0.17345	-0.349237	0.282369	0.317572	0.802904
39	1.23973	3.91175	-0.271402	0.622942	-0.861907	-0.377025	-2.00741	-0.778293	-0.744637	-1.591	0.493044	0.165468	-0.95173	-0.529802	-1.72402	-1.43109	-0.907741	-1.32089	-0.756184	-1.51085	0.188205	-0.299604	0.330613	-0.41373	-1.02275	-0.107507	0.763746	-0.417116	1.03748	0.167899	0.222703	-2.17295	0.814215	1.31268	0.918005	-1.23104	-0.792652	-1.37572	0.868976	1.4319	1.36859	1.10074	-0.12715	1.85251	1.34735	0.872974	-0.311286	-0.203013	-1.32288
40	-0.775124	-0.0760153	0.130504	0.898908	-2.17851	-0.866569	1.4389	0.597189	0.486463	-1.02966	0.962644	-0.263481	1.34317	-2.59043	-1.06947	0.488351	-0.962468	-0.692283	-0.499615	0.262002	0.0439392	1.53821	0.813939	1.48086	-0.344472	0.313929	0.158055	0.308411	0.578726	-1.86605	-0.0927084	0.741705	-0.246144	0.207144	0.520857	-0.350297	-2.71348	0.241	-3.40778	-1.12871	-0.443649	-1.31091	-0.419754	-0.093146	0.23908	-0.335966	0.144269	-0.491319	-0.454282
41	-0.153443	0.461808	-0.670521	-0.226075	0.067153	-0.257225	1.22417	0.34621	-0.724953	-3.62167	-1.28976	0.326868	-0.0400082	-0.00409786	1.59668	0.514215	0.726221	-0.225389	-0.00603441	-1.0774	-0.520364	-0.0766026	0.301625	-0.90837	0.640186	-1.60338	-0.755625	0.0503048	-0.340544	0.402793	1.39717	-0.361324	-0.958906	0.101472	0.739343	-1.05223	-0.615618	-1.68448	-0.524304	-0.455605	-0.0382362	0.223775	0.489716	0.191535	-0.13834	0.740132	0.696124	-0.820469	-0.0498956
42	0.0706863	0.181224	0.193513	0.32288	0.760188	-0.944276	0.673188	-0.199897	-0.273936	-0.740772	0.414493	0.167628	0.272545	1.41991	0.277541	0.743494	-1.35507	-0.178237	-0.637709	-0.934145	-1.46068	-1.26955	0.508812	0.607281	0.211118	-0.329031	0.596691	-0.961681	0.66212	-0.259584	1.02823	-1.08189	1.26633	-0.110868	0.963714	-0.313188	0.752562	-0.625523	0.380388	0.342349	0.140834	0.338353	0.24313	0.938773	0.35269	-1.0659	-0.112518	-0.029024	-0.0151969
43	0.041636	-2.3636	-0.249179	-1.08614	-0.0458508	-0.740403	-0.782247	-0.141633	-0.971396	-0.892553	-0.669571	1.18516	-2.13262	1.69865	-0.119385	0.69469	-0.780117	-1.3578	-0.419988	-1.18124	-0.937367	-1.21532	-1.37445	-0.566416	-1.18009	-0.576221	-0.261967	1.15597	-0.218284	-0.330846	1.22649	-0.050762	0.190571	-0.312688	0.481934	0.753531	0.421559	-0.461205	0.559607	-0.561468	-0.228399	0.93972	-0.483254	0.466272	0.128008	-0.216313	0.392184	0.817579	-0.0585807
44	-1.64022	1.23565	-0.105689	0.267927	0.960739	1.56652	0.0190098	0.374171	0.84509	0.420043	0.929188	0.258842	0.435184	-0.953887	-0.201053	1.32798	0.465082	-1.06014	-0.865569	0.383685	-2.65598	0.480431	-0.728349	1.05324	-1.62734	1.19526	0.713597	1.19734	0.768394	0.582197	0.99336	-1.6341	-1.90358	1.21127	0.563028	0.24009	0.687488	-0.159743	-0.339332	-0.992786	-0.200633	-0.420332	-0.857091	0.184057	-1.60818	0.297077	-0.857075	0.273635	-1.09444
45	0.0384822	0.823868	-0.542344	0.292432	0.594101	-0.55179	0.353939	-0.298617	-1.03071	-3.57118	1.3369	0.240241	0.527985	-0.662127	-0.30699	-1.79415	0.833254	-0.0634065	-0.629926	0.301589	1.15568	0.451838	0.625417	1.01444	-0.0125786	0.37453	-2.12678	0.756332	0.589388	0.642537	1.39369	0.602903	0.14677	-0.879853	0.183623	1.42068	-0.206826	-2.13129	0.710025	1.24713	-0.0972915	-0.978896	0.388006	-0.0886428	1.07643	0.725657	-0.0526398	0.121753	0.440433
46	0.407452	0.680246	-0.505835	1.09074	-0.845868	-0.918114	-0.281346	0.623591	-0.690236	-1.71049	-1.54787	0.723352	0.566342	0.605005	0.318233	-0.0367424	-0.340217	1.10151	-0.878229	-2.15604	-0.644794	0.666096	0.339331	0.761694	0.828669	-1.23626	0.671875	0.0474379	1.05515	2.0443	0.590139	-0.959424	-1.11853	-0.0674274	0.915747	-2.45605	0.765908	-1.36193	0.570602	0.645003	-0.196617	-0.423891	-0.191162	0.35924	1.44117	-0.569011	-1.05408	-0.219256	1.43992
47	0.161219	0.919574	0.25532	0.907851	0.487433	0.113982	0.135535	0.145887	0.494524	0.824494	0.533186	-2.49845	0.150976	0.823309	0.328952	1.48587	1.11291	0.636993	-0.431095	0.269613	0.0141124	-1.23987	0.689821	-0.264134	-0.00957177	-0.0410477	-0.786419	1.0254	-0.16174	-0.88294	1.11672	0.412395	-0.98838	0.965416	0.563172	0.628118	0.19717	1.53713	-0.452304	-0.517087	0.0526282	-0.566595	-0.260587	-1.22794	-0.494775	-0.228658	0.42487	-1.42375	0.37384
48	-0.204156	-0.219488	-2.1798	1.14577	0.633562	-0.49005	-0.999773	0.579529	1.37603	-0.748115	-1.55232	-0.133009	-0.346992	0.854665	-0.0858288	0.932039	-0.50039	0.713297	-0.192796	-1.00981	0.13281	-0.066885	-1.37055	-0.510422	-0.626105	-0.758964	0.244366	0.168959	0.00516883	0.473751	1.24655	-0.293159	-0.490488	1.07639	0.548952	0.721937	0.0113121	-0.633111	-0.18274	1.58864	-0.384836	0.134937	0.368186	0.449863	0.301	-0.960354	-0.00415508	0.511592	-2.86276
49	-1.64516	-1.30359	-0.267443	0.430845	-0.442091	-0.29842	0.122965	1.14512	1.31386	1.43296	1.21161	-1.83518	-1.58352	-0.543327	-1.55156	0.800857	1.06225	0.221524	-0.687358	1.33012	0.772411	2.01719	-1.89636	1.16865	0.929294	-0.0121945	-1.3522	1.41256	1.43868	0.662446	0.506745	-0.205198	-1.11112	1.22413	0.96222	0.999835	-0.0254871	0.762219	0.649411	0.258648	-1.72211	-1.37948	-0.354478	-1.82112	-1.55283	0.0863724	-5.36746	-0.9092	0.595448
50	0.613055	-1.39313	-0.843601	0.787104	0.6655	-0.289441	-0.0150236	0.264096	1.20813	0.601737	-0.423092	-1.67184	0.108874	-1.66139	-0.120987	1.32595	0.758393	-0.138551	-0.146779	0.396353	0.210154	-1.16061	0.572113	0.265899	-0.291415	0.722518	-0.862754	0.255826	-0.083685	0.973921	-0.0596954	0.365064	-0.0444691	-0.570855	1.03037	0.490703	0.00472638	0.634113	0.726835	-0.982469	1.26515	0.0859754	0.412062	-0.216286	0.0156629	-0.48678	-0.253946	-0.609986	-1.3561
51	0.16869	-0.582701	0.616995	0.111417	-0.697569	1.37798	0.632429	-0.233388	-0.502805	0.613955	-0.286641	0.0139239	0.108167	0.295191	0.431492	-2.82138	0.459939	1.03555	-0.023967	-0.647676	0.544359	-1.10357	0.267175	0.777451	0.652235	0.83393	-0.0281713	1.26339	-1.08516	-0.959931	0.392648	-0.407354	0.221019	-0.610842	0.985092	-0.501575	-0.0776732	0.69225	-0.239341	-0.135213	1.66577	0.195541	0.51068	1.24589	-1.30733	0.567037	0.404867	-0.0565627	-0.0863881
52	-0.768419	-0.993412	1.58497	-1.8111	1.49171	-1.50028	0.743702	-0.554621	0.499359	-0.374289	-1.37265	-0.646975	0.572387	1.28524	0.495626	-0.0930794	-0.709614	-0.927119	-0.332404	-0.929913	-0.526869	1.33945	0.444451	0.647781	1.23025	0.507608	-0.730748	-0.0667396	-2.10704	1.24058	0.092543	0.646643	-0.0618858	0.0865949	0.999371	0.65648	1.15113	-0.433963	0.0822853	-0.541936	-1.87687	-1.60854	-0.180233	-0.386082	-0.333095	0.924717	0.784093	-0.594911	2.28348
53	0.839315	-0.713347	-0.240253	0.0492995	-1.36558	-1.3607	-0.3593	-1.17803	0.826945	-0.710044	-1.23053	0.621378	-0.0418456	-0.519818	0.388966	-0.799675	-0.603263	-0.526173	-1.78195	-1.37717	-0.0938472	-0.717928	0.352936	-0.541453	-0.596888	1.08237	1.21186	-0.119475	-0.73291	0.121393	1.76187	-0.555604	0.650149	-0.375086	-0.110322	0.177295	-0.835943	-0.482617	0.667618	-0.0235299	1.16655	0.773292	0.899969	0.220931	1.1505	-0.0982825	-0.108944	0.510898	-0.618858
54	-1.0607	0.462926	0.240336	0.119514	0.782544	1.17117	-0.278975	-1.1832	-0.252439	-0.875001	1.23279	-0.714149	0.284209	-0.299818	0.358333	0.340314	-0.934789	0.314338	-1.06003	-1.49339	-1.12669	0.205302	-1.57235	-0.441829	0.589717	1.52629	1.17239	-1.05119	-0.355864	-0.198601	1.5778	-1.25617	0.0916368	-0.583491	0.3331	-1.43014	0.20352	-1.09251	-0.226287	-0.812898	-0.324628	0.528164	0.678717	0.342017	-0.834135	-0.310407	0.842497	-0.949934	-0.324669
55	0.0842105	0.079175	-0.940646	0.156107	-0.809769	-0.517015	-0.131642	-0.139023	-0.503068	-0.975792	1.45964	0.212138	-0.198017	-1.17804	0.136353	1.02823	-1.97658	1.41655	-0.188369	1.03285	-0.767867	1.37818	0.852481	0.1943	-1.16396	-0.45659	1.23009	0.889425	0.400633	-0.813598	0.867801	-0.559411	0.524456	-0.68924	0.328039	1.00129	-0.849032	-1.70644	0.362379	-0.944644	0.8286	0.88347	0.839033	0.454734	0.0398187	-0.0560349	-1.27284	0.35791	-1.3675
56	-0.527856	0.537317	-0.329011	-0.506211	-0.331318	-0.644743	-1.11089	2.12091	-1.38246	-0.765176	0.380059	0.617672	-0.176174	-0.648143	-1.53318	0.826952	-0.367253	0.00917277	-0.426477	-0.0614734	-1.19977	-0.151278	0.344461	-1.30788	-0.594616	-0.728812	0.999307	0.231251	-0.493079	-0.604435	0.348318	-1.39564	0.615753	-1.6125	-2.40334	-0.426574	0.990041	-1.5401	-0.383866	1.52917	0.967209	0.00799445	-0.0208957	0.548631	1.66493	-1.16801	-0.411175	0.37178	1.08378
57	-0.652658	0.73411	-0.852002	0.922266	0.597393	1.08475	-0.76699	-0.577675	0.513567	0.321621	1.45286	-0.586801	0.775626	-0.340174	1.05216	-0.717109	1.34291	-0.418364	0.784769	0.867278	-0.182833	1.22478	0.790816	0.240191	0.341916	0.63218	-0.983144	-1.67305	-1.58692	0.245746	0.692081	-0.223053	-1.27975	1.7121	0.420639	0.472413	0.452546	-0.379699	0.312326	-0.873966	-1.64324	-2.0975	1.22948	-0.970834	-1.23571	0.821778	0.762538	-0.520512	-0.13069
58	0.310651	2.17614	-2.64188	-0.621754	0.0316393	1.45554	-1.62924	-0.426689	-2.13011	-0.655534	0.085425	-0.0536515	-1.34491	-0.877668	-0.292366	-1.02996	-0.604988	-1.31464	0.0703674	-1.03867	0.265458	0.849833	0.291256	-0.0376168	-0.893593	-1.67365	-0.230533	-0.423944	-0.487819	1.77717	0.228927	-0.353665	-1.37373	-0.356452	-1.39219	-2.06552	-0.452969	-1.41694	0.663605	-0.73949	1.85616	1.73343	-0.231706	0.563791	0.932802	-1.2297	-0.708166	0.808499	0.228672
59	-0.462967	0.295666	0.00314402	1.31792	-1.54801	-0.725562	-0.65671	0.338235	0.673629	-1.12187	2.29771	-0.608179	0.365657	-0.205682	0.101061	1.42464	0.238504	-0.464899	-0.856294	-0.377652	0.294631	-0.309123	0.516527	-0.20054	-0.0786334	-0.00856701	-0.617987	0.603494	0.866976	0.712654	0.319122	-0.286454	0.185013	0.239771	-0.256555	-0.110405	0.446086	-0.187085	0.35169	1.32555	-1.15843	-1.2186	-1.41748	-0.521847	0.704476	-0.429375	-0.45409	-0.632249	0.59966
60	0.504102	-0.752375	0.32501	0.112856	-0.322481	-0.740132	0.877374	0.345821	0.423808	0.449287	-1.6321	-0.629918	0.441743	0.232379	2.16463	0.228329	0.664324	-0.408677	-0.0372007	-0.811326	-1.21378	-0.213375	0.464674	0.691597	0.120243	0.0354849	0.95769	-0.70275	-0.874357	-0.890207	0.105095	0.127054	1.36193	-0.98569	0.285496	-0.210286	0.0611813	0.0219791	-0.662012	-1.16979	0.30793	-0.574098	1.10712	0.246848	-0.64328	0.170973	0.155382	-0.225193	0.00157894
61	-0.578601	0.261553	-0.320257	0.232027	-1.24243	-2.14605	-1.37591	-1.39478	-2.36186	-0.976752	0.0253754	-0.0561661	-0.310548	-0.935445	2.6425	1.28029	1.59632	-0.76448	-0.031526	0.785077	1.88887	0.675184	0.59713	1.47234	-2.65759	-0.994498	0.491211	1.28902	-2.81122	-0.121157	0.814622	0.0862859	0.384993	1.42472	0.263782	1.40271	-0.0711047	-1.44413	1.6522	0.380594	0.536523	1.17997	-0.611538	0.497	0.565449	1.89709	-3.40453	0.562542	-1.91326
62	1.25646	-0.100774	-0.408018	1.39154	-0.333343	-0.347909	-0.199169	-1.00766	-0.2308	-0.245022	0.0371226	0.776827	-0.102718	0.407574	2.732	-1.25437	0.370869	-1.07765	-0.0176213	-0.634177	-0.756525	-1.20449	1.1826	0.763695	0.0747649	-1.17437	0.490722	-1.27373	-0.250594	-0.17885	1.23107	-0.864487	0.125286	1.49099	0.571908	0.974175	-0.487687	-0.896991	0.915681	-1.5535	1.2961	0.367962	0.37783	0.687873	-0.598643	0.962827	-0.574989	0.0477426	-0.0630785
63	0.825866	0.500668	-0.844856	-1.34683	0.683375	-1.92958	0.956321	-0.240309	0.458892	0.486938	-0.0733823	1.28599	-0.353521	1.89556	-0.86529	-0.608937	-0.255978	2.11641	-0.505071	-0.722443	-1.65844	-0.161333	-0.950443	-1.01294	0.659402	-0.470627	1.64708	-0.232565	-0.189585	-0.150251	-0.15659	-0.410578	0.225869	0.0460478	-3.62095	-0.462384	-1.00752	0.812615	0.128966	0.483963	0.267502	0.84175	1.34913	-0.802698	-0.0653525	-0.0909053	-1.92818	-0.330079	2.4966
64	1.09806	1.32237	0.985004	-0.363297	1.35123	1.39707	-1.71117	-0.487674	-0.3834	-0.539056	1.29739	-0.433243	2.47977	1.11623	-0.496786	-1.04711	-1.47053	-1.61215	-0.108149	-0.646755	-0.57958	-0.479811	-1.49525	-0.191685	-1.67162	5.06083	0.621694	-0.0783832	-0.222753	-1.26266	0.656024	-1.95033	0.338542	-2.4628	0.218148	-0.285993	1.39069	-1.30687	1.16144	0.763116	0.473	0.0249426	0.555799	-0.321589	0.37443	-0.895895	1.07628	-0.441769	-0.643014
65	-1.95254	-1.52163	0.348394	1.20801	0.123187	-0.66085	-1.34957	-0.463208	-0.559842	0.119234	-0.960319	0.246236	-0.261475	-0.536926	0.69811	-0.753946	-0.669608	0.954887	-0.336109	0.342192	0.663687	0.360503	0.525341	-1.23814	-0.464278	0.590923	-0.382933	1.54001	0.155308	-0.163356	-0.332077	-1.66526	-0.397793	1.07396	0.721886	0.912057	-0.0895727	0.588354	-1.10146	-1.06774	-1.29202	-1.42054	-0.873214	0.131386	0.583884	0.134165	-0.538202	-1.19312	0.582472
66	-0.996788	-1.63097	0.677031	-0.00127198	0.406709	-0.20603	0.907889	-0.307847	0.0607434	1.85403	-0.0701058	-1.82962	0.895861	0.580098	0.243839	1.62117	0.594774	0.0738551	1.5288	0.892881	-0.250069	0.466744	1.23982	1.3611	0.0717735	0.156731	-0.941785	0.961412	-0.510331	0.625623	0.919634	-0.227561	0.27622	0.778106	0.455048	1.46184	0.382652	2.21133	0.0146626	-1.52811	-0.546476	-0.774574	-1.28924	-1.80594	-2.09128	0.0194001	0.269215	-2.7835	-0.613638
67	-1.70825	0.00512434	-0.179087	0.124402	-0.0830745	0.80101	-0.37234	0.292704	-0.382361	0.506446	0.687231	-1.82455	-1.2071	-1.19383	-0.194807	0.742261	-0.695408	-0.0238305	-0.909417	0.636869	0.777624	-0.453371	-1.71951	-1.17497	0.779192	-1.02788	-1.36736	0.598644	-0.34823	0.797693	-0.395436	-0.126584	-0.577017	0.00972515	0.380978	-0.667436	0.307564	0.199535	0.601897	-0.440634	-1.82821	-1.60039	-1.86582	-0.575415	-0.586562	-0.126974	0.498252	0.0421464	0.518245
68	1.1409	0.342406	-0.186468	0.892488	-0.458864	1.0313	-0.660666	-1.22012	0.122142	0.0210762	-0.153455	-0.111051	0.222553	0.296169	1.14946	-1.06937	-1.28301	-1.1144	-0.488242	-1.12594	-0.907336	-0.385366	-2.05244	1.10382	0.600328	1.10843	2.03515	0.124795	-0.448971	0.609925	1.60819	0.0753981	-0.972758	1.05395	-1.42804	-0.364749	0.346787	0.0436783	0.442802	-1.48619	-0.201368	0.0103906	-4.01424	0.727694	0.25326	-0.244902	-0.147122	-0.258692	0.152765
69	0.298514	-0.0722581	-1.01414	-0.0958784	0.682948	-0.840365	0.462961	0.914831	-0.125154	0.289166	0.484997	0.424482	0.792881	0.570417	-0.383413	-0.499378	-1.65512	-1.57231	-0.375057	-0.915195	-0.711001	1.92035	-2.09315	-1.82562	2.96129	-1.91652	-2.19599	-1.39588	1.20884	-2.45885	-1.83498	-0.387718	0.00679774	0.929357	0.544678	1.99147	-0.443849	1.80402	-0.13841	-0.606743	-0.984097	-0.451411	-3.69269	0.515425	0.132017	-0.973879	-0.417947	-0.582324	0.879446
70	0.34134	0.740521	1.05713	-0.0201569	0.711309	1.21438	0.563081	0.32074	-1.16332	-0.113674	2.04568	-0.0375165	0.56983	-0.135757	0.143291	-0.430743	-0.754446	-0.877835	1.66969	0.0301641	-0.34306	0.38462	0.509711	0.305689	-1.40123	-0.84806	0.597496	0.460527	0.875442	1.58142	0.565706	-0.749106	0.503308	-0.213856	-0.0798158	1.30594	-0.179714	-0.541844	-0.286385	-2.33297	0.888185	0.120587	-0.223439	0.383786	0.712072	0.441598	0.91186	0.266129	-0.310119
71	1.65972	-0.480556	-2.13419	0.0496339	-0.250389	1.066	0.356205	0.534054	-0.341859	-0.460841	0.162003	2.17115	-0.0373568	-0.814216	-0.800415	0.838153	-2.71098	-0.0356598	2.30293	-0.336051	-0.243871	-1.00762	0.617737	1.54988	-0.594554	1.07169	1.64425	-1.28185	0.211057	0.131853	-0.0721125	-1.30993	1.54248	0.656068	0.0232103	0.467646	-0.644521	-0.655031	0.793862	0.298573	0.880355	1.08165	-0.80735	0.93802	0.586425	-0.457603	-0.371473	1.4083	-0.326296
72	-0.0365904	-0.0120344	-0.940646	1.35729	-1.76228	-0.477428	0.503542	1.41639	-1.27016	0.580097	-1.48236	0.0745627	-0.490816	1.26255	1.43579	-1.56268	-0.349851	-0.0992893	-0.22239	-2.04357	-1.10709	-0.341232	0.523263	0.26954	1.5072	-1.1416	1.02805	0.600858	-0.498074	-0.379569	1.48594	0.288274	1.00251	0.748684	0.440123	0.374093	0.985173	0.744245	0.615352	1.24431	-0.0615377	-0.408351	1.09231	-0.687819	-1.47877	-0.892606	-2.3064	-1.07991	0.632572
73	-1.0642	-0.665363	-1.07276	-2.36506	0.209746	1.38567	-0.0975185	-1.06234	-0.0853952	-0.0600281	0.840701	1.49102	-1.33517	-0.353904	-0.523507	-0.219011	1.01612	-1.20657	-1.14546	-0.00378216	-1.04932	-2.48458	0.645994	0.42793	-1.99206	0.996987	1.39935	0.49556	-0.782623	-0.811878	0.837074	0.805496	0.229782	0.0483296	0.376704	0.418562	0.377165	-0.0906076	-0.0993007	-0.545286	-0.448534	0.665886	0.0275758	0.433726	-0.061933	1.61006	-0.783841	-0.514332	-2.14662
74	-0.0165506	-0.212866	0.147374	0.0770131	0.544522	-1.73445	-0.701833	0.108942	1.884	0.693291	1.33135	-1.97335	-0.190735	-0.227916	1.81905	0.688921	0.605346	-1.63868	0.254281	0.0618482	0.891033	0.577837	-1.29967	1.50687	1.25305	1.716	0.59011	0.2285	1.65299	0.388722	0.461769	-1.71458	-0.700008	0.102794	0.434751	0.195592	-0.989833	1.2154	0.202155	0.873467	-0.00744107	-1.12934	-0.393452	-1.01695	0.660416	-0.118652	0.0545276	-0.86984	-1.20981
75	0.318193	0.0918344	1.06278	-1.66258	0.564764	1.37068	-0.363808	-2.53062	-0.881204	-1.21897	-0.969806	-1.57656	1.03152	-0.765593	1.53025	0.580565	-0.276465	-0.503195	-0.248076	-0.0714267	2.43372	0.0934644	-0.591863	0.721619	-0.860042	0.663211	-0.339122	0.312404	-1.40419	2.51008	0.786895	-1.40241	-1.65693	1.35816	0.0800506	0.878249	-0.560608	-0.841121	-0.133002	-0.460868	-0.994596	-1.55251	-1.64293	-1.02662	0.0993758	2.03676	1.60501	-0.909085	-0.603627
76	-1.1179	0.74864	-0.978289	0.611581	-1.184	0.0869558	1.40841	-0.138804	-1.31634	-1.1051	-0.320139	-0.749027	0.0149847	-0.200898	-0.210831	-2.28244	-1.22858	-0.343858	-0.36484	-1.77974	-0.702376	-0.757181	-2.7801	-1.03575	0.413497	-0.651213	-0.930358	1.05221	0.0659991	-1.19982	0.0449404	0.822754	-0.696594	0.488468	-0.103211	0.460636	-0.597166	0.70923	-0.21384	0.990762	-1.03736	0.237291	1.0844	-0.546191	0.0960401	-0.879466	-0.962004	1.10565	0.399054
77	0.73551	0.85013	-0.0107701	0.527601	0.298067	0.81945	-1.74065	-0.210061	-0.43492	0.407561	0.931785	0.0918024	0.497455	0.252315	-0.155895	0.261571	0.344568	-0.285504	1.75739	-0.252272	-0.725846	-0.591486	0.533024	-0.205013	-0.583569	0.0156376	0.244381	0.0995543	-0.682634	0.122134	0.126923	-1.1198	-0.078521	0.642964	0.380361	1.43456	0.458898	-0.453819	0.940286	-0.690589	0.866392	2.04353	0.947809	0.786425	0.981486	0.7301	0.0757296	-0.0563893	0.327062
78	1.44512	0.804605	-0.934379	1.82145	-0.850096	1.08279	1.79511	1.57906	1.36074	-0.0597586	-0.108219	1.89408	0.587386	-0.139605	0.0802338	-0.979953	0.993706	-1.10113	1.69133	0.0161959	0.619813	0.50631	0.506065	2.04877	0.5917	-0.923314	0.148692	0.325403	0.885709	0.415916	0.968459	0.325087	-0.341085	0.623138	0.0589988	0.569415	-2.03155	-1.43168	1.70395	0.623246	0.907386	1.06944	0.710923	0.367242	0.766126	-0.155357	1.05232	0.57696	0.323339
79	-0.439444	-0.557597	-0.0135285	-0.36044	-0.470427	-0.900756	-0.449488	0.503679	0.357116	0.494243	0.0974452	-0.564946	0.277523	-0.316095	0.943314	-0.517604	0.498882	0.152121	-0.222867	1.05578	0.0292287	0.951877	0.456617	0.956908	-0.270445	1.08568	0.232112	0.830751	0.823037	0.478438	1.05575	0.629176	-0.512288	-1.40495	0.942397	-0.0822979	-0.0558097	0.0524014	-0.193603	-0.553833	-0.497568	-1.27641	-3.96992	-2.21493	-1.18336	0.42626	-0.657349	-0.38013	-0.558637
80	-1.18831	-0.527554	0.0740343	1.11485	-1.64428	-0.443341	0.193254	0.614379	-2.20719	-0.0343075	-0.63333	0.757352	-2.34676	0.988816	2.77619	0.195509	0.311599	-0.240268	-0.541181	-0.190209	-0.93949	-0.799744	0.656456	-0.838192	1.22567	0.599148	0.432052	-0.344788	-0.129057	0.34559	1.60105	0.0559446	-3.01507	1.07195	0.478937	-1.13326	-0.75158	0.93968	0.25461	1.77757	0.803994	0.750152	0.530925	-0.307207	-0.603075	0.937635	-2.99415	0.737669	-0.424927
81	-0.97486	0.909486	-0.336515	-0.304148	0.783342	-0.718756	0.351153	-0.0795858	-1.64637	1.06786	-0.0287435	-1.10543	0.579519	-0.390011	-0.360574	-0.732104	0.0305448	-0.77094	-0.0803515	-0.555263	-0.505502	0.431405	-2.07022	-0.759542	0.827754	1.77429	-0.163617	1.49982	-0.481214	-0.13845	0.00553679	-0.967394	-0.0280196	0.0216365	-0.409034	-0.311689	0.640796	0.720182	-0.953494	1.08086	-0.289505	0.193331	0.570505	0.391073	-1.34241	-0.873372	0.015375	0.452555	1.35803
82	0.915072	-0.0187142	1.14628	1.11842	0.712926	-0.502203	-1.34051	0.652401	0.162099	-0.820429	1.42675	0.661766	0.27796	0.98998	0.822386	-0.899315	0.297278	-1.03914	-0.893468	-0.946691	0.445693	-1.20264	0.487812	-0.0581897	-0.963447	-0.577633	-0.0760299	0.088224	-1.14709	0.688168	1.37997	-1.23054	1.0642	-0.721175	0.308125	0.33142	0.520995	-1.10864	0.111758	-0.504389	0.0254766	0.36744	-0.396266	-0.371338	-1.23274	0.200658	0.413348	1.02763	0.502588
83	0.268062	0.258102	-1.27539	0.743842	0.0876537	-0.526012	2.0571	-0.874957	-0.228841	0.458702	0.365354	-1.38673	0.529589	-0.26886	1.12286	-1.05129	0.658989	0.73383	-0.294295	0.52314	0.430399	0.831796	0.245795	0.917795	1.59903	1.12543	-2.44318	-1.56846	-0.994832	1.51553	1.05505	1.39952	-0.45177	0.618936	-1.94116	-1.44726	-1.7623	0.698245	0.472354	-0.455605	1.23456	0.5077	0.073472	-0.745832	-0.0688181	0.966604	0.602294	-0.207181	1.90381
84	-0.38636	-0.297935	0.555143	0.0112765	-0.312355	0.611801	-1.95387	0.0605992	-0.150988	0.0152903	0.0113778	0.0992944	-0.752021	-0.323398	0.338938	-0.147748	0.580072	0.667277	1.37771	-0.17674	0.577874	-0.0252512	0.470765	0.490775	-0.427352	-0.256788	-0.330756	1.53482	-0.240486	0.247912	-0.540093	-0.0654881	0.672029	0.615637	0.977011	0.809241	0.675397	-0.229063	-5.49582	0.411756	-0.478139	0.181882	-0.120105	0.880233	0.575214	-0.502069	-0.218842	0.433735	0.476547
85	-1.35797	-1.09992	-0.0434388	0.973932	0.880377	-0.691683	-1.69321	-0.775867	-0.147469	0.0382479	1.49927	1.55023	0.0980276	-1.48273	0.210647	0.451068	-0.280293	-0.417771	-0.497395	1.79926	1.35884	-0.619885	0.741137	-0.151957	-1.78829	-0.0301851	0.922999	1.46209	0.331767	1.96303	-0.701645	0.123475	-0.5349	0.684856	0.0650753	1.62504	-0.815932	0.382404	-0.321695	-0.474884	-0.460666	-1.28437	-1.08216	0.217786	0.398645	0.415134	-0.382524	0.57759	-0.264788
86	-1.10126	0.393458	0.570726	-1.06531	0.984626	-0.733465	-0.398869	0.967749	-0.300729	0.308042	-3.34433e-05	1.11001	-0.436445	0.088813	-0.202328	-0.0705018	0.0465791	0.17153	1.28388	1.10145	-0.0684764	-0.339041	0.429835	1.13267	-0.339698	0.368028	0.96045	-0.734826	-2.51898	0.0414627	0.408675	-0.999397	1.15416	-2.05177	-1.38093	-0.210761	-0.170547	-0.813077	0.42027	-0.0545811	0.664164	-0.722668	-4.28388	-0.670057	-0.39374	0.298444	0.169152	0.159639	0.732533
87	-1.00569	0.803213	0.635742	0.321645	-0.0429376	-0.806687	-0.523008	0.812163	0.672535	0.25271	-0.625199	-0.973478	-1.10129	-1.51975	0.801253	0.391232	0.559253	-0.0147608	-0.0785118	0.666304	0.960907	1.31663	-2.09595	-0.909928	-0.651206	1.38212	-0.98021	0.0985428	1.16613	-0.0746645	-0.126811	-0.565159	-0.706841	0.338779	-0.0743368	0.254661	0.196525	-0.258499	0.0136922	0.251125	-1.37793	-1.29836	-0.7467	-1.01269	-0.825284	0.478112	-0.0609574	-0.809527	-0.640621
88	1.7303	-1.47056	0.147202	-0.277032	-0.179329	-0.313263	-1.22788	0.372479	0.963338	0.467298	0.488715	-1.1009	-0.309734	-1.84565	0.447906	0.256524	2.43251	0.919403	0.0580223	0.584609	1.30959	-0.490897	0.492694	-0.182666	-0.798669	0.135756	-0.218127	0.729587	0.0149071	-0.197555	0.482478	-0.0753529	-1.0033	0.606017	0.994905	0.37835	1.10065	0.287665	1.06514	-0.539632	-0.621933	-0.128794	0.787385	0.572257	-0.0801856	1.30278	0.0728989	1.01055	-0.226078
89	0.43335	-0.98336	-0.689552	-0.0237132	-1.11307	0.428733	-2.40569	0.06795	-1.52513	-0.85979	-0.624886	0.567458	-0.54981	-1.42402	-1.50871	-0.50364	-1.27688	-0.963343	-1.76476	0.558869	-1.07926	-1.1877	-1.8633	-0.717688	-1.08773	-0.500718	-0.136651	-0.502773	0.674596	-1.3654	0.250513	-0.51481	1.71032	-0.607565	0.281927	-1.01018	0.695316	-0.368552	0.542773	1.47297	1.2115	0.673986	-0.508563	0.911842	1.0972	-0.451229	-1.09759	0.921823	-0.776
90	1.19269	-1.42523	0.872341	0.0941884	0.656122	1.01401	0.20678	1.66041	1.34556	0.029271	0.528262	0.306034	0.431405	-0.0719062	0.891895	-0.161602	-1.78852	-0.440586	-0.252101	-1.08997	-1.76914	0.0186149	0.485034	-0.227174	-0.860872	0.766907	1.54619	-1.21542	0.725837	-1.22378	0.0280291	-0.850033	0.0351695	-1.49115	0.302384	-0.927137	0.395722	-0.559352	-0.0145333	1.76258	0.783049	0.414443	-0.359955	0.230627	1.12111	-1.05517	0.505306	0.0605314	0.989585
91	0.355589	1.29043	0.940771	0.436028	1.08782	1.43677	-1.05804	-2.32079	-1.05791	0.604853	0.706279	-1.2995	-0.442267	-1.2382	0.0625015	0.0102936	1.50768	-1.57949	-0.550467	1.34083	1.30134	1.51386	0.293878	-1.00398	-1.35451	0.338189	-0.655311	1.75514	-0.270237	-0.447642	0.811936	-0.250624	-0.639157	-0.0183591	-0.0981141	-0.0258579	-0.255832	-0.153294	0.330069	-0.261963	0.210289	0.589273	-0.784969	0.673179	0.59056	0.880438	0.840234	0.0407402	0.573935
92	0.0390841	0.429603	1.5188	-1.25528	0.797923	1.38737	0.154919	0.463201	-0.903527	-1.48436	1.96152	0.96281	2.64468	-1.55726	-0.698192	-0.762753	-1.23147	-1.12269	-1.30709	-0.228542	-0.438112	-1.37466	0.248541	1.39071	-0.431538	2.45681	1.04166	-1.93334	-0.0324663	-0.357758	-1.09601	-0.474329	0.0354732	-2.49199	-1.40673	0.443793	2.03623	-3.28164	-0.457145	0.900209	0.757458	1.46626	-3.70476	0.337004	0.331024	-1.15782	1.46306	2.62304	0.204429
93	0.137024	-0.479559	0.983163	1.08441	-0.563072	1.61682	-0.180934	0.0129564	1.00015	-1.34897	-1.15704	1.15388	0.57959	-0.0112489	0.380577	0.784147	0.270256	-0.0991084	-0.00466327	-0.75356	-0.348646	-0.73581	0.104384	-0.783201	0.214817	0.374841	0.725389	0.0253205	0.494482	-0.648226	1.00022	-0.91436	1.59569	-0.433353	-1.29365	-0.466754	-0.376318	-1.78626	0.745646	0.939623	0.852729	1.39742	0.0562893	1.24854	0.963679	0.0288211	-0.8423	1.68433	-0.427984
94	0.101184	0.627188	0.630113	-0.33106	2.37609	0.940858	1.38892	1.23415	-0.513094	-1.64062	-0.459985	1.35537	1.82591	0.79602	-1.16821	0.0551747	0.120348	0.691431	2.21967	-0.852684	-0.685051	-1.33216	0.420766	1.84865	0.394451	-0.117625	1.26494	-1.83584	-0.196894	-0.955325	0.114479	1.38938	-0.245488	-0.634	0.477829	-0.547492	-2.18444	-0.843556	-5.40163	0.479651	-0.783975	0.221448	1.32646	0.917268	0.463597	-0.410625	2.37835	1.22789	-0.128816
95	1.05106	-2.14562	-0.572159	-0.0182816	0.238142	1.20632	-0.182945	0.694941	-0.751388	-0.28458	-1.09349	0.13522	0.75748	0.353662	1.20941	0.111021	1.20267	0.957562	-1.14833	-0.532877	-0.535569	1.19517	0.647355	-0.37453	1.3945	0.189008	0.775952	-0.428539	-0.018459	0.137203	0.984556	-0.0680137	-0.873279	0.927652	0.551865	-0.452759	-1.51438	-0.0858142	0.798413	-0.796696	-0.590282	0.623213	0.18708	1.25067	0.410944	0.59784	-0.362153	-1.42475	0.332738
96	-0.150751	-1.74674	1.34559	0.62738	0.27649	1.40301	-0.61111	0.615942	0.761504	-0.100299	-0.518767	-1.35047	-0.251846	-1.10397	-0.0189927	0.94091	-1.28021	-0.278262	-0.302254	0.537112	0.706517	-1.05202	-0.636773	0.523407	0.108807	0.223131	1.64888	-0.867945	0.0481526	-0.521352	-0.137271	-0.870426	-0.187498	-0.199422	0.515056	-1.02451	0.608272	0.548937	-0.122204	-0.988062	-0.822368	-1.12745	-1.5148	-0.902354	-0.477115	-1.44598	0.636091	-0.909587	-0.572628
97	-0.901119	-0.529116	0.685005	-2.20824	-0.941813	-0.429937	0.701099	0.999155	0.819164	0.653779	-0.731095	1.21929	-1.6378	-0.749986	-0.361683	1.97381	1.2997	2.10194	2.02164	0.187813	0.421391	1.73346	0.703041	0.336129	0.266299	-0.250117	-0.685279	0.734321	0.00206395	0.423576	0.113894	0.682167	0.775072	-0.878024	0.417494	0.684949	-0.210622	0.211816	0.447742	1.56227	-0.199685	0.0434048	0.616684	-7.59483	0.219593	0.00116372	-1.53763	0.576612	-0.89884
98	0.0318411	0.0139339	1.14333	0.129309	0.283042	1.27506	1.23158	0.316504	0.357482	0.701812	-1.01215	-1.36557	0.136061	0.28477	-1.28198	1.11786	-0.374896	-0.668839	1.39012	1.10632	-0.481999	-0.411079	0.58769	0.542772	-0.554907	-0.458629	0.977223	0.164268	0.548639	0.117829	-0.0287509	-0.216631	0.418733	0.849564	1.02014	-0.725923	-0.521854	0.0230995	-0.348807	0.857208	-0.233739	0.194659	0.930938	0.711497	-1.14597	0.0549954	1.20428	-1.08849	0.565356
99	0.367357	1.0973	1.40641	-0.0316322	-0.879651	0.323011	-1.27183	-2.95943	0.414896	-1.62327	1.19534	-1.39735	-1.36556	-0.00912217	1.14677	2.78514	-1.20597	0.763477	-0.461206	-0.83947	-0.75102	-1.1597	-1.56408	1.55219	-1.74491	0.473407	0.124833	0.422412	-0.494933	0.247673	-0.282569	-0.609648	-1.60185	1.76655	0.54486	-1.30201	0.471965	-2.8278	0.629043	-0.654933	-0.341179	0.219364	-0.672109	0.209242	-0.853906	0.934404	0.0959667	0.163287	-2.0151
100	-0.532255	-0.195222	-1.72561	1.33205	0.104184	-0.275942	1.59861	0.250046	0.17353	-0.670799	0.489802	2.13645	-0.284963	-0.620806	1.42718	-0.904102	0.662614	-1.99834	1.21359	-1.04473	0.348842	-1.53871	0.362065	1.48298	0.63873	0.0279743	-0.065504	0.439108	-0.479757	-1.26841	0.521858	1.93001	2.12623	0.794064	0.952783	-0.31171	-2.09695	-0.632079	0.226711	-1.56184	-1.99758	-0.590028	0.962914	-0.880287	-1.94993	-1.04644	1.25922	-1.70859	-0.639149
101	1.49496	0.100357	-0.246802	0.793383	-0.289356	0.658975	-1.17923	-1.87706	-0.543554	-1.12667	0.889959	0.306831	-0.431737	0.55023	1.70109	-0.984737	0.353892	-0.0224025	-0.976776	-0.819812	1.31958	-1.6834	0.548839	0.822046	0.299008	-0.607089	0.0870192	0.643115	-1.62744	0.0472669	0.628265	0.0525462	-0.0778425	1.40852	0.431842	0.905225	-0.0245573	-1.19724	0.603701	-0.4098	0.959318	0.986407	0.346223	0.708601	0.73137	0.789615	-0.194013	0.240268	-0.703179
102	0.646695	-0.571708	-0.522337	1.27786	0.582672	-0.440384	-1.58087	-1.38865	-0.729638	0.303031	-2.42179	0.249649	-0.491008	0.658154	-0.883754	0.926953	0.17498	0.120781	-0.239675	1.45925	0.681127	-0.568509	-2.26421	0.245059	0.520167	-0.166603	0.129291	1.21431	1.4984	0.494227	-0.483446	-2.36836	0.856856	2.06776	0.644584	-0.383076	-0.462232	0.626645	0.772097	-0.705987	1.03454	1.57865	-0.866697	0.776624	1.94204	-0.529953	-1.65125	0.678306	0.00937964
103	0.54463	-1.63594	-0.192536	0.479378	0.449098	0.0915463	-1.04504	-0.235312	-0.273622	0.326014	0.274393	-0.53494	-0.949446	1.8507	0.834613	1.16229	1.51693	0.41118	-0.192796	-0.690138	-0.00956091	0.871598	-1.41453	-0.245475	0.883383	-1.02592	0.637334	0.293291	0.89715	0.287856	1.17311	0.850769	0.582242	1.30335	0.594453	-0.0885652	-1.06503	0.164595	-0.428332	-0.11967	0.0311212	-0.0788416	0.376435	1.00465	2.03238	1.35641	0.24384	1.15425	0.380658
104	2.09656	0.127816	-0.615632	-2.11535	-0.234099	-0.717342	0.621113	0.170998	-0.294079	-1.39911	0.211389	-1.45756	-0.448997	-0.002409	-0.0856952	0.789718	0.123322	-0.018448	-0.280652	-0.266901	1.0176	0.598764	0.470405	-0.135461	-0.477977	-0.681262	-1.00648	1.17202	-0.036601	0.262799	0.494169	0.116093	1.12192	-0.802159	0.0224365	0.110595	-0.295512	-0.669217	1.35582	0.472135	-0.660137	-1.61668	0.0764354	0.0944417	0.812217	-0.0643435	0.406525	-0.733061	1.13999
105	-0.0671941	-0.0933974	-0.253695	-3.08566	-0.574492	-0.826931	1.52011	0.751518	-1.54908	-1.24056	-0.675921	2.04286	0.324921	-0.73637	-0.512715	-0.173094	-0.665606	1.15563	1.44322	0.00589643	-0.456845	-0.54257	0.620716	1.43032	-0.684753	-0.275781	1.40662	-0.72019	-1.35981	-1.10432	-0.717892	1.53888	1.00506	-0.0741755	0.523021	-1.48296	0.243947	-1.40724	-0.187922	-0.740358	1.08417	1.0546	2.65139	0.308343	-2.21071	-0.506789	-0.00210702	0.0977407	2.00232
106	0.216457	0.792548	0.575655	-0.0519974	0.989347	-0.299416	0.165435	0.665812	0.775655	0.415155	0.0261656	0.0313137	-0.373311	-1.85242	-0.449591	1.83254	-0.805989	0.790501	0.723698	0.176933	0.051534	0.803651	0.66564	-0.124251	-0.824533	0.210981	0.709008	0.353407	0.788442	-0.443951	-0.0331641	-0.509822	-0.447509	-1.27973	0.192923	0.323242	-0.152715	0.637648	-0.304223	-1.60391	-1.42394	-0.893457	-1.62974	0.382519	-0.589636	-1.72064	0.602952	-0.549496	-0.438822
107	-0.161797	0.611716	-0.40656	0.437124	0.833518	-0.985878	0.340495	0.0485237	1.04775	-0.369252	-1.80264	-1.59857	0.154329	-0.916923	-0.0828059	0.716608	0.63264	0.651414	0.177363	0.448298	0.628403	-0.0692867	0.780584	-0.328607	0.0553698	-0.324308	-0.205696	0.128268	-1.91382	-0.861994	-0.602202	-0.549184	-1.71646	-0.633032	0.588723	0.396232	0.00993183	-0.955377	0.559977	1.41643	0.441534	-0.126359	0.144241	-0.305925	0.910878	-1.23533	0.236689	0.261679	-0.226394
108	-0.4936	-0.512927	-0.428105	-0.250635	-0.254069	-0.658888	-1.50848	-1.4241	-0.167636	-0.277547	1.44972	0.849006	-0.967336	0.743703	1.26395	-1.44505	0.389135	-0.231395	-0.177783	-0.190443	0.06542	-0.970138	0.595036	-0.0698417	-1.2294	0.88399	1.42162	-0.132076	-0.361269	0.745365	1.72812	-0.615605	0.462051	0.806843	0.289457	-1.2308	-0.0667913	-0.639965	-0.302807	0.982321	1.46155	0.826929	-0.486541	-0.103909	0.676784	1.26873	-0.461631	1.12828	0.0614895
109	0.154003	0.247835	-2.3277	0.690368	0.204085	0.888077	-0.396083	0.935107	1.17721	0.0554573	-1.40559	-1.63691	0.806112	-0.644255	0.0448906	1.71475	0.560773	3.79848	-0.271899	1.10689	0.565563	0.404558	0.735022	0.297081	-1.89246	0.51958	-1.11228	1.79364	0.592816	0.287171	-0.557517	-0.918908	-0.613482	-0.682553	0.473702	-0.459032	0.936618	0.00201113	0.935597	-0.641938	-0.00956173	-0.902893	0.789003	-0.443166	-0.927667	-1.36272	0.786477	-0.797087	0.367252
110	0.0162819	1.03558	0.608146	-1.09939	-0.219907	1.50036	-0.630596	-1.07054	-0.933847	-0.688039	2.61084	-1.03127	0.0114342	-0.021487	-0.491662	0.76841	-0.361416	-0.52789	1.97491	0.607802	2.53078	-0.311322	0.504922	-0.93914	-1.42515	0.0301547	-0.388645	-0.587038	0.219634	2.73546	-1.01414	-0.442867	0.585868	0.877209	-2.48454	0.775475	1.32488	-0.353092	0.676001	-0.786047	-0.125213	-0.320497	0.311466	1.35621	-0.0137605	0.640672	0.637054	-0.499856	-0.416117
111	2.48008	0.222808	-1.53066	0.468011	-0.619494	-0.204118	-0.34826	-0.126057	-0.446822	-0.974534	-0.152205	1.05591	-3.06617	-0.513585	0.335831	0.0917339	-0.834246	-0.729592	-0.208219	-2.58366	-1.63345	0.433741	-1.46827	0.409798	0.507851	-1.21739	0.688339	-1.92488	0.684674	-0.0468586	0.593006	-1.5986	1.84372	-0.433515	0.407296	-2.26694	-4.08067	-1.12012	0.151392	0.895828	2.16326	1.60903	0.940386	1.35035	-1.49208	-0.0634158	-1.90492	1.42134	0.151594
112	-0.326683	-0.171457	-1.73638	0.731619	-0.491566	-0.615274	0.266352	-0.399326	-0.838905	0.819065	-0.198202	-1.4603	1.02438	0.650409	0.471883	0.828765	0.00203516	1.62186	-1.69694	0.189022	0.412363	1.65801	-2.10076	-0.280873	0.729	-0.315218	-0.971841	0.105803	0.333459	-0.230479	0.770826	-0.885262	-0.445024	0.622901	-1.20355	-0.518308	0.087604	0.905452	0.119697	-0.523244	-1.84465	-2.39482	0.166693	-0.102192	-0.909539	0.299464	-0.499618	1.24571	0.333587
113	1.71541	-1.06236	0.631665	1.46529	-0.136194	-0.381199	1.5598	-0.495891	-1.0928	-0.428884	-0.195036	0.828101	-0.846933	0.803293	0.354018	0.0712264	-0.363479	3.26002	-0.0657436	-1.37934	-1.14066	0.471208	0.298078	0.343105	0.18022	-0.347886	0.391476	0.666581	-0.669018	-0.947506	0.811991	0.151673	1.29937	-0.297032	-1.7747	1.00989	-0.3307	-0.13184	0.519319	-1.23717	0.913803	1.79211	1.79669	0.966066	2.35195	-0.453092	0.492914	0.62299	0.325806
114	-0.424673	-1.33172	1.30502	1.64252	0.024257	-1.72577	-0.596564	0.979465	-0.100642	1.13013	0.254395	-0.0122967	-0.715058	-1.00221	0.195536	0.86532	1.06926	0.357336	-0.457679	-0.282969	-1.68284	-1.65541	0.400335	0.706773	1.65296	0.465269	0.475224	-0.345813	0.60252	0.0515097	0.238125	-1.50374	-2.2282	-0.190187	0.0948529	-0.450858	-0.584586	0.0111438	-0.103898	-1.30945	-0.765492	-0.810769	-0.508612	-0.40724	-0.900534	-0.520188	0.502028	-0.710224	-1.10081
115	-1.88277	-0.358545	-1.48056	0.94206	-0.627194	-1.92927	0.2502	-1.214	-0.653029	0.743082	-0.693237	-0.753067	-0.382969	-0.343382	1.32634	-0.314263	1.3994	-0.0439509	-1.31588	0.755847	0.80364	0.981392	0.529108	1.08776	1.09631	-0.230655	-0.960271	1.0266	0.522382	0.46212	1.52953	0.631093	-1.06139	1.28823	0.289915	0.0527142	1.34098	0.590627	-1.04564	-1.2055	-2.01445	-1.32525	-1.36082	-0.537365	-1.05894	0.981886	-3.56175	-2.32942	0.538634
116	-0.280302	0.849725	0.612388	-0.618016	0.267673	1.00545	-0.596147	0.943761	1.4877	0.985086	-1.39739	-0.117921	-0.342331	0.417421	-0.357252	2.26847	0.888787	1.06911	-0.915217	-0.0170698	0.985973	-3.24321	0.591071	-0.288967	1.69146	0.0725366	-0.168037	1.39132	1.63558	0.557295	-0.255544	0.666476	-0.963478	-0.322241	0.189885	0.125702	0.355384	1.21649	-0.344713	0.544652	-1.07861	-1.25424	-0.884216	-0.0487804	-0.891321	-0.612601	0.238679	-0.132211	-0.941433
117	-0.0936177	1.00334	0.67537	-1.07074	0.776591	-0.591985	0.244156	1.95062	0.256591	0.231378	-1.37838	0.41359	-0.161597	-0.598729	0.906104	0.511003	-0.668319	0.637437	-0.305699	0.529243	0.425715	0.0700942	1.32499	0.67992	1.28665	-0.601434	0.443497	0.311298	-0.953215	0.546934	-0.593235	0.635186	-0.835525	-0.883545	0.292872	-0.0349884	0.391421	0.649924	0.816231	1.25189	-1.15247	-1.13898	-0.45086	-0.612688	0.764249	-0.0505541	0.188905	-0.95082	-0.539022
118	-1.32326	0.722515	-0.462833	0.0702245	-2.26558	0.819853	0.265767	-1.32434	-0.439799	0.49047	0.304352	0.0385149	1.16903	-0.308323	-1.22714	0.0790485	-0.976975	0.297533	1.27164	0.329252	0.487364	0.736002	0.746206	-0.460498	0.375211	-0.934635	0.338992	-0.575126	-0.192443	-0.19627	0.170508	-0.560303	-0.76092	0.395777	0.427232	-0.53848	0.329899	-0.198382	-0.220834	-1.3421	-0.557601	-1.25555	-1.0003	-1.21052	0.827309	1.36418	1.26397	-1.18402	0.826455
119	1.04293	-1.086	-0.671248	-1.17345	-0.55526	-1.26189	0.863931	-2.7311	1.29769	-0.807244	-0.762981	0.818111	0.311518	-0.0173922	-0.981221	-0.46864	-1.75595	-0.965704	-0.445622	0.337423	-1.01915	-0.109471	-1.5241	0.344239	0.0600542	0.576991	-0.515263	-0.0781208	-0.390584	0.913777	-0.708202	-0.107355	-0.404598	0.958646	-2.84833	1.87566	-2.86651	1.47018	0.241475	-0.875462	0.240106	0.163991	1.49156	-0.0218251	1.11042	-1.39432	0.475322	0.579334	0.127271
120	-0.00800742	0.761954	-0.362247	1.73586	-1.68916	-1.91462	-0.270954	1.16173	0.318675	1.11363	0.224959	1.1043	-0.450406	-0.970069	0.664228	0.519712	0.876119	0.691408	-0.211142	1.19409	0.952193	0.23521	0.397593	-1.22179	0.533985	-0.283817	-0.384359	1.29909	0.247209	-1.86504	0.903822	-1.14535	1.12231	0.248868	0.0411856	1.1213	-0.5199	0.520088	0.00963957	0.729935	0.32762	0.564703	0.421276	-0.198903	0.0724306	-0.295531	-0.96271	1.29363	-0.91441
121	1.03071	-1.53993	0.494763	-1.48248	0.355847	0.885839	-0.380004	-1.42973	-0.418378	1.64665	-0.98121	-0.618785	0.469345	-0.255126	0.974048	0.917264	1.37037	0.224602	1.40878	0.571282	0.396299	0.011545	0.501497	-0.023971	0.781168	-0.722276	-0.733379	0.565161	-0.989591	0.696412	-0.557409	0.135494	-2.60893	-1.50076	0.148537	1.1727	-1.89226	0.529927	-3.49232	-1.26676	1.20788	-0.112664	-1.39734	0.609819	-0.152128	0.0631649	-0.175248	0.813345	0.151496
122	0.250727	0.429952	1.12581	-0.886983	1.27569	0.296178	0.255216	0.710504	1.43987	0.723686	0.178927	-0.29416	-0.185075	0.357073	0.0523023	0.709944	-0.713258	-1.36033	-0.0433719	-1.00354	-0.68336	-1.66202	0.339585	-0.611013	0.226553	3.46115	-0.7139	-2.82119	0.884993	0.041056	-0.575869	-1.56474	0.363981	-0.415935	-0.0745164	-0.40893	0.308577	0.719178	1.20301	-0.0782324	0.715883	0.716023	0.675178	0.599192	-0.950594	-0.335642	0.223501	-0.0953043	-0.493207
123	0.298361	-1.4879	-0.295132	0.932374	-0.577912	0.310306	0.152448	-0.996717	-0.0467601	0.419911	-1.35587	1.66469	-0.523037	-0.576033	0.4229	0.756912	0.128353	0.560044	-0.677272	-0.664972	-1.28573	-0.1924	0.329211	-1.46985	0.0685523	-0.205607	-0.593485	-0.17614	1.86037	-0.788011	0.908464	-0.40521	1.30454	1.88503	0.00270216	-0.0713044	-0.0291754	0.787372	0.467587	0.22113	1.28098	1.26963	1.36817	0.800515	0.731547	0.244856	-1.96449	1.3693	0.217671
124	-0.926948	-1.02033	1.08205	1.00467	0.590203	1.9428	1.18356	0.214792	-0.425631	0.676114	-0.345135	-0.359226	-0.148525	-0.357986	-0.243765	1.72587	0.778539	-0.650928	0.913068	-0.122039	0.268318	0.938254	0.314195	0.355912	-0.0676276	-0.0320775	0.32434	0.857499	0.118305	-0.251434	0.328846	0.456292	-0.455884	0.870326	0.937641	0.0549545	-0.211181	0.677676	0.449128	-0.70697	-1.12218	-1.00309	0.63624	0.00439737	-0.0073442	0.214924	0.373856	-0.0164935	-0.879895
125	0.910011	1.04084	-2.37887	1.39949	0.081812	-0.616554	1.86194	1.47251	0.75391	-0.764862	0.264777	0.477551	0.817752	0.804006	0.239092	-1.10989	-0.951827	-0.240607	1.88745	-1.54689	-1.2541	0.386269	0.293326	0.319184	1.16911	-1.75182	-0.18696	-0.71937	-0.141294	-0.529775	0.229653	-0.170381	0.46364	0.217855	0.759437	-2.53112	0.222455	0.289999	0.516448	1.52133	0.728405	0.627733	0.549895	-0.149805	0.124997	-0.627767	1.14385	0.463828	0.782423
126	1.5389	1.30763	-0.0286516	0.241605	0.0298487	-0.426366	0.200369	0.140358	-1.13104	-4.23018	-0.957699	-0.168601	0.355429	-1.0227	-1.04393	-0.424049	0.644905	1.47238	-0.284054	1.41804	0.805094	0.273774	-1.30443	0.538917	-1.07745	1.61708	0.86189	-0.520343	-0.342849	-2.38467	0.00029321	1.90911	1.22654	-2.23963	0.298917	-1.39495	-0.0362214	-2.94206	0.17872	-0.969612	0.384739	1.75909	0.626001	1.44973	-0.167855	-1.27705	0.0985069	1.50775	-0.947271
127	0.971664	-0.305147	0.0132761	-0.521862	0.444134	1.1246	0.913464	-0.218055	0.357409	0.368202	-0.56995	0.980997	0.0274587	-0.0826444	0.204037	0.538376	-0.245889	-0.80188	1.63623	1.26956	0.546528	1.20963	0.3559	0.364671	-0.215003	0.665167	0.395695	0.901457	-1.57773	-0.34039	0.492751	-0.0824951	0.846296	-0.458413	-1.43114	1.61628	-0.185588	0.108063	-0.0229276	0.940073	1.05092	1.44213	0.755152	-0.35755	1.06501	0.285904	0.595802	0.199932	-1.72641
128	1.34948	-0.735016	0.74832	2.01054	-0.50755	1.02992	0.220326	0.073397	1.65941	-0.321914	1.46871	-1.71264	0.916957	-1.30553	1.09743	0.730719	1.56406	2.9306	1.30083	1.57581	1.17487	0.794554	1.3429	0.743486	-0.613655	-0.773437	-0.679989	-0.725096	-0.423619	-1.51515	-0.828473	-0.478033	0.447838	0.219752	0.19013	-0.218703	0.28817	-0.100073	0.699002	1.2691	0.617811	2.04624	0.580483	1.32651	0.632485	-2.01054	1.55856	1.30727	-1.98516
129	1.66318	-0.0618707	0.309404	0.776885	-0.345795	0.630235	-0.668429	0.185102	0.455216	0.0666305	-1.15608	-0.47954	-2.46724	-0.418654	-0.903039	0.254399	0.677376	-1.95054	0.0698871	0.0929291	-0.274363	-1.65536	1.35579	-1.19635	0.770647	-0.37546	-0.686071	0.833992	0.662332	0.227613	0.920419	0.830718	0.225435	0.557945	0.50993	0.309777	-0.0636844	0.678942	0.601981	0.764473	-0.0780665	0.190735	-0.375398	0.184043	1.80513	-0.114601	-1.68264	0.131517	0.259744
130	-0.32691	-0.0733722	-0.214026	0.355864	-0.725348	-0.716636	-0.827104	0.0913402	0.303412	0.264228	-0.707888	-1.46457	-0.0843891	-0.699545	0.586765	-0.0883132	1.63444	-0.901558	-0.105511	-0.783389	-1.68213	1.22119	0.36375	1.57893	-0.593629	-0.0436136	0.143358	-0.877571	-0.827402	-0.355668	-0.394976	-0.386703	-0.069683	-0.108706	-0.0105012	-0.276176	0.945191	-1.06491	-0.361851	-2.43504	0.468633	0.724728	0.205958	0.11629	-0.858284	2.10342	0.0463906	0.523948	-0.928383
131	-0.744901	0.842435	0.0880402	-0.653389	1.42904	0.518494	-0.180184	0.392886	-1.16903	-0.425761	-0.196896	-1.86246	1.23264	-0.733524	0.115961	0.534191	-1.44568	0.650841	-0.734608	1.1036	0.606509	0.212891	0.61727	1.036	-2.23894	0.698585	-0.0676634	0.696962	-0.601075	-0.00798576	-0.20422	-0.506013	0.0307003	-0.233457	-0.213745	0.536036	1.11489	-0.416455	-0.661232	0.899811	-1.37065	-0.492204	-1.01365	-0.22779	1.02066	-1.30215	-0.300419	-0.645638	0.739418
132	1.36301	0.582417	-1.64703	-1.13125	0.305384	0.944462	-0.171271	-0.147429	1.15036	0.564014	0.413512	-0.675844	-0.376817	0.309101	-0.30444	-0.599593	0.863544	-0.166647	-0.897332	0.544468	0.661055	-0.588839	0.47345	-0.409965	0.319308	2.85539	0.0551083	1.10429	-0.126264	-0.852908	-1.14961	1.05942	-0.37558	0.410404	0.923744	0.657066	0.223218	0.450332	0.418156	-0.241202	-0.407497	-0.73257	0.573441	0.411259	1.64408	0.182368	0.350314	0.351051	-0.273976
133	2.4377	0.755713	-0.877816	0.24506	0.481462	0.783407	1.28471	1.13392	0.0652565	-1.41292	-0.451538	1.79383	2.68881	-0.992248	-0.328147	-1.37651	-1.04051	0.27282	-0.693034	-2.00993	-1.05007	-0.800266	-2.83615	0.953517	0.148078	-0.0463174	1.18706	-0.615244	-0.680628	-0.023844	-0.70532	-0.0477545	1.08175	-1.2665	0.102706	0.384395	-0.649233	-0.939241	1.02994	-0.935333	-0.424684	-0.0552434	-0.298272	-0.13878	2.17292	-0.806018	0.216647	-0.0645757	-0.732693
134	-1.23083	0.543905	1.18694	1.45562	0.926533	0.153609	-0.0137186	-0.690739	1.50193	1.8984	-0.312552	-2.74673	-0.162249	-0.313654	0.317258	1.48776	2.45032	1.59746	-0.409703	1.19937	1.02776	2.10192	0.49719	-0.263659	1.01758	0.367353	-2.53868	0.659788	1.25082	-0.0374594	-0.317494	0.474453	-0.539772	2.33851	0.367571	0.34887	-0.615664	1.03834	-0.30784	-0.393666	-0.391811	-0.78994	-0.358334	0.0294936	-0.664818	1.58012	0.383661	-0.945767	-0.446288
135	-0.366067	0.285263	0.124891	0.83424	-0.215026	-0.838338	-0.861139	0.758949	-1.57658	0.539169	0.311616	-1.23225	-0.537852	-1.01859	0.151727	-0.160397	-0.0944755	-0.0473171	1.10259	1.73294	1.66369	-0.499958	0.730979	-0.240481	-0.952612	0.153539	-0.116475	0.717841	0.282212	0.6277	-0.0519369	0.172856	0.613726	0.0280578	0.328245	0.106777	-0.31358	0.613518	0.457314	1.39179	0.490103	-0.740349	-2.2221	0.287369	-0.013386	0.652732	-0.87733	0.102556	-0.139222
136	-1.3621	0.83641	1.09661	-0.0938064	1.1429	1.02759	-0.196167	-1.46312	-0.326715	-0.844591	0.025417	-1.49183	0.399761	-0.37947	1.33264	-0.272033	0.238215	0.705906	1.04362	1.95441	1.8698	0.515453	-2.04941	-0.417525	0.00560606	0.227245	-2.15409	1.22486	-0.340996	2.66136	2.67989	-0.573013	1.5235	2.00316	0.319626	1.89741	0.945969	-0.323909	0.214241	-1.71463	-0.869385	-2.29775	0.627304	-0.422375	-1.49813	1.99873	0.759214	-0.679465	0.278962
137	1.42225	0.412128	1.00972	0.555745	0.219432	1.17744	1.03951	-0.228865	-1.26228	-0.426407	2.56972	-0.128075	-0.0998445	-0.429108	0.99808	1.4752	-0.554543	-0.380661	-0.489052	-1.18681	-0.967817	-0.342159	0.350215	0.707184	0.580534	0.342189	-1.07704	-1.28546	-2.32773	0.0163399	-0.291322	-0.480985	0.295243	-0.259613	0.100679	-0.477295	0.771896	-0.0716215	0.716889	0.0625363	1.64035	2.09956	1.58107	-0.0837554	-0.199607	-0.0991875	0.859841	0.779862	-0.88366
138	-0.850996	0.323562	-0.637025	0.33158	-1.48688	-0.823129	-0.14212	0.504392	0.812967	-0.200013	0.0347651	-0.362331	-2.01483	1.20922	0.486914	0.18921	0.114696	1.11534	2.18533	0.108253	0.733856	-1.30625	0.674237	0.111824	0.762771	0.216544	-0.76345	-0.446601	0.547843	-0.0468133	0.393925	0.0716451	-0.896549	-0.531419	-1.76849	1.32271	0.00125342	0.707713	0.0595779	-0.977049	-1.07559	-0.982003	0.241267	-0.246081	-0.733585	-0.331831	-0.325589	-0.693582	-0.435009
139	-0.756201	-2.27786	-1.13883	-1.10831	0.436736	-0.234353	1.79533	0.159541	0.629941	0.70898	-0.0987988	0.200355	0.358735	2.29147	0.584396	-0.845705	1.05188	0.412867	-1.32835	-1.17737	0.591352	0.430872	-0.793723	0.204919	1.77075	0.690911	-1.09284	-0.445774	1.99195	-0.208619	1.08989	1.42504	-0.712083	-0.517726	-2.96677	1.45356	-0.203909	1.02827	-0.309184	-1.9332	-0.949031	-0.347124	0.0490092	0.209575	0.40302	-0.0211659	0.226559	0.40968	-0.19984
140	-1.95632	-0.504471	0.617622	0.59769	0.610308	-0.437131	-0.932836	-0.125908	1.35745	1.33283	0.72517	-2.49418	-0.285906	-0.877244	0.234545	0.363904	0.62379	-0.478463	-0.151514	1.3296	0.740419	-0.559188	-2.07109	0.512895	0.403388	0.444867	-0.837206	0.113304	0.409217	1.35083	-0.0820306	-0.87376	-0.448118	0.368357	-1.30789	-0.00776308	0.961721	0.524602	-0.246836	-0.838458	-0.722032	-1.94143	-0.382891	-0.452848	-0.660853	0.0178834	-0.0714433	-0.991856	-1.33462
141	0.419314	0.394012	0.961682	-2.05417	0.587133	0.885823	-1.74012	0.339457	-1.66202	0.363563	-2.02222	0.457575	0.305234	0.612273	0.730349	0.518435	-0.733856	-0.264082	-0.350852	-0.270349	-0.470332	-0.485349	0.393069	0.197606	-2.21348	2.00162	1.2352	-1.16861	-1.07194	0.441425	0.381595	-1.14458	0.315374	-1.28684	0.864353	-0.842212	1.22686	-0.488721	1.45804	1.7433	0.996267	0.800073	0.198917	-0.610444	1.69636	-0.521357	0.247851	-0.136903	0.071894
142	-0.392941	-1.84628	-0.489948	-0.878974	0.221692	-0.557492	0.553958	1.09315	0.83417	0.314969	0.56248	-1.10967	-0.734242	-0.771866	-0.747603	1.385	0.426832	-0.0332312	0.799748	-0.715022	-0.565447	-0.345041	0.660113	2.15569	0.83295	-0.000928216	-0.403812	0.321214	0.29364	-0.298912	-0.330878	-0.216045	0.903213	-0.443336	0.494546	-1.55916	-0.949421	0.129769	-3.71932	0.109073	0.118501	-0.432826	-0.431432	0.243229	1.08972	-0.394685	-1.2214	0.437649	0.92529
143	-0.650816	0.202733	-0.162333	1.06279	0.787727	0.451314	-0.746261	-0.343733	0.578112	1.29736	0.965965	-1.14746	0.344914	-0.19905	1.05647	-0.810604	0.521632	0.701001	-0.934738	2.20054	2.08647	1.56197	0.719003	1.01326	0.798204	-0.00710144	-1.09784	1.55435	2.11505	1.98862	-0.987938	0.262735	-0.0868984	1.88876	0.414134	1.23811	-0.513307	0.948369	-0.0495248	-0.558474	-1.11697	-0.417733	-1.02484	0.571634	-0.695963	-0.715691	1.00275	1.02768	-0.67574
144	0.166268	0.0650918	-1.70547	1.3209	0.382373	-0.166428	0.0796826	1.32157	0.837984	-0.628518	-0.283244	0.734477	0.0938852	0.0286523	-1.78877	-0.166902	-0.156408	-0.835781	-0.51912	-1.64106	-1.02334	-0.290582	-0.637048	1.16738	-0.0426418	0.38253	1.53812	-0.530114	-0.123059	-1.38228	0.657958	-0.392775	1.4423	0.230477	0.428706	-0.90131	-2.97158	-0.766838	0.48133	1.03841	0.356825	0.235882	0.219915	-0.490473	0.551645	-0.73555	-0.350353	0.478091	-0.53925
145	-0.473815	1.26316	0.648126	0.406591	-0.812663	1.53373	-0.202357	0.0487457	-0.956724	-0.943432	2.00487	-0.462181	1.53119	0.667937	-0.214298	1.75708	-1.22656	0.189852	-1.07204	-1.69406	-0.888902	-2.04068	0.0780833	0.958122	2.1807	0.938908	-0.400048	1.18387	0.86626	0.503138	-0.301981	-0.228537	-0.607473	-0.173992	0.854196	-1.74956	1.19633	-0.376077	-0.841951	-0.802925	0.220858	-0.420282	-0.241573	0.0453387	-0.0674535	-0.104433	1.95537	-1.20403	0.99972
146	-0.482567	0.768408	-0.208058	0.600112	-4.80066	-0.324149	1.05783	-0.262583	-0.927247	0.914085	1.1681	0.0734656	0.294713	-0.909486	0.0478428	1.40034	0.812789	0.527705	-0.276089	1.2157	0.879378	0.680702	1.30848	0.833473	0.144058	-0.164482	-0.0885622	-0.249942	-1.52162	0.790354	0.248862	2.02085	-1.07335	0.35134	0.50208	0.1384	0.872455	0.765047	-0.176795	-0.475595	-0.153063	-0.000322718	-1.14975	0.457817	-1.27343	-0.978347	0.0458839	1.07962	0.576991
147	0.521979	-0.156921	0.875431	-0.756988	-1.30565	-0.99364	-0.324292	-1.37947	1.07275	1.82502	-0.148536	-0.875488	1.15566	0.892994	1.65096	-0.254049	2.6135	-0.821511	-0.791803	1.2142	-0.137792	1.43843	0.417317	0.517465	-0.934596	-0.119682	0.0354047	0.108054	-0.727151	-0.765861	2.98592	0.632764	0.138543	-0.179085	1.03003	-1.16743	0.409974	1.95821	0.578356	-0.85977	-0.430235	1.55885	0.624157	0.964091	-2.32306	4.09141	-0.162716	1.09351	-0.167783
148	-1.29641	0.927657	0.130533	1.09663	0.37125	-0.435224	0.0212376	1.74544	1.69797	0.244746	1.72633	-0.644042	-0.0611947	0.711331	0.982691	-0.213255	0.144838	0.787372	0.0384812	-0.449002	-0.184856	-0.233789	-0.921877	-0.875013	-0.537133	-0.767898	-1.49833	-1.03691	-0.0236541	0.433398	-0.233544	1.19303	-1.48014	0.470259	0.473731	0.813494	0.911047	0.714537	-0.805471	-1.67085	-1.63564	-1.33162	0.0951518	-1.52755	-0.196302	0.0833611	0.282261	-1.1885	1.64771
149	1.38974	-0.507573	0.730829	0.885452	0.136129	1.43646	-0.86443	-0.584571	0.680342	0.799549	-0.145855	0.702299	-1.6083	1.65873	0.701429	-0.0392657	0.262813	0.96484	0.0769337	-0.713988	-0.613978	-0.634595	0.315649	-0.706738	0.00417634	-0.0484256	1.91319	-0.826523	0.0953516	0.0993072	0.165279	2.05583	0.330106	0.801053	-1.33291	-0.454901	-0.0453253	0.457693	0.821741	-1.00467	0.614233	0.516016	0.399736	-0.139065	0.346522	-0.447097	-2.94909	0.979771	-0.0592914
150	-0.604664	0.749892	0.936543	-1.12893	0.644019	0.511091	1.353	0.152241	-1.14328	-0.142432	0.318225	-0.764099	1.04583	-0.802385	0.46986	0.0346981	-0.918751	-0.100224	-0.416678	-0.940652	0.0729262	-0.241182	0.612021	1.37074	0.798319	0.0549924	-0.671923	-0.249598	0.617361	0.736922	0.125659	1.1256	-0.283997	0.283376	0.428094	-0.54357	0.477489	-0.512332	0.43681	1.19986	-0.036159	0.316002	-0.20011	0.137782	0.61306	-0.74401	-0.550952	0.209123	-0.168773
151	-0.806744	0.0328446	-2.55922	0.247038	-2.4084	1.7863	0.957085	-1.88421	0.505641	-0.326754	-0.375236	-1.52856	0.954276	0.454307	-1.44019	1.51253	-0.120963	0.819828	-0.208219	1.49659	1.28918	1.69022	-0.829325	1.57547	0.738844	-2.15798	0.11204	0.560285	-0.56295	1.01769	-1.25105	-0.310181	-1.35864	1.19308	0.475485	0.828086	-0.540838	-0.261298	0.0154704	-0.754682	-0.721815	-2.07623	-0.542315	-0.626016	-1.89064	1.01611	-2.39992	0.934233	-1.01376
152	0.514957	0.472564	1.56505	0.638278	0.463876	0.950722	-0.589255	-0.355543	-1.47783	-1.10467	-1.56401	0.292863	1.06367	-0.657182	2.65564	-1.55541	-2.37242	-1.12792	1.09236	-0.681752	-0.986104	-1.94656	0.459234	0.632373	-0.0101002	0.314492	0.4971	0.0971775	-2.59343	0.328396	0.689185	-0.572811	0.85606	-0.0354479	-0.212887	-0.327721	-0.135214	-1.16692	0.325255	0.217975	2.186	0.816321	-0.305443	0.835213	1.59146	-0.032847	0.957329	1.3652	-0.532153
153	0.451851	0.356462	-0.012591	-1.4533	-0.113949	-0.382341	-0.365855	0.926564	-0.80925	1.2136	-0.342349	1.48271	1.67098	-1.75076	1.19446	-0.217092	-0.332089	-0.705709	-0.314712	0.583672	0.280093	0.695259	0.381456	0.362516	-0.602568	0.153991	0.619334	-0.579399	-0.137049	-0.942403	-0.422826	-1.72506	0.263106	-1.5986	-1.28108	0.628465	-0.660231	-0.764831	0.942289	0.842719	-0.0853819	0.193962	0.051838	-0.357016	-0.471515	-0.67517	0.528343	1.95924	0.47215
154	-0.439813	0.996714	-0.0988656	-0.0173696	0.939951	-0.554435	-1.59303	0.229594	1.38473	-0.90983	-0.774298	0.608044	0.540682	-0.00389297	-0.954214	1.30911	1.05129	0.761337	-0.657075	1.84263	2.16988	-0.872088	-1.81888	0.180912	-0.764023	0.397436	-0.734015	-1.85581	0.252477	-0.22416	-0.642298	1.27593	0.272573	-0.88753	0.454714	-0.558206	1.152	0.287595	0.545537	-0.569952	-0.401576	-0.995419	-1.21973	0.238718	0.669102	0.0932078	0.152258	-0.0269399	-2.73727
155	-0.709719	-0.778626	-0.199153	1.11408	-2.64202	-0.268762	-0.0142117	0.68932	-1.31452	0.200564	-0.482492	0.755589	-1.32201	-0.835325	0.166085	-1.64943	-0.662846	1.76531	-0.245921	1.58399	0.449621	-0.220518	0.575027	-0.0708647	-0.300341	-1.64328	-0.360236	0.353497	0.39916	-0.166114	-0.539278	-0.404417	0.838387	1.72766	-1.46902	1.53216	-0.883819	0.0998942	-0.527363	1.57075	0.163109	-1.68776	-0.114917	-0.225746	-0.179029	-0.256523	-1.98137	1.02635	1.21332
156	0.869029	-1.34936	-1.13656	0.408197	-0.74965	1.48489	-1.70838	0.499932	0.868717	-0.504716	0.103595	-0.0723165	-0.406182	0.736271	0.504977	-0.102613	0.398315	0.178614	1.26838	-1.39961	0.365898	-1.28956	0.428946	0.13553	-0.344365	0.231098	0.757208	0.228123	1.06963	0.0866354	0.349784	0.339374	0.396914	0.431785	-1.30202	-0.0345087	0.735795	-0.517958	0.0854864	0.253444	0.201099	0.124466	0.382014	-0.155459	-0.556796	-0.127903	-0.388895	-1.27007	-2.03045
157	2.29174	1.58113	-0.499216	0.824013	-0.768874	-0.531381	-0.0639211	0.208617	2.50734	-0.0266094	-0.629464	-0.747801	2.21523	-0.297057	-0.0230257	-0.0153897	-0.596661	-0.764928	2.09535	0.360272	-1.11813	0.583653	0.47613	-0.275398	0.326495	-0.109601	-1.75541	-1.15148	0.85602	-0.0468684	0.33678	0.907291	-1.2592	-1.77436	-2.82048	-1.9282	-3.62639	1.09908	0.0801908	1.44396	0.00584069	-0.571828	-0.711336	-0.630074	0.583757	-1.6518	3.13437	-0.989966	-1.82511
158	-0.0633223	0.439276	-0.765342	0.901744	-0.122388	-0.779019	0.274493	0.305667	0.421348	0.310011	0.166624	0.513076	-1.52585	-0.514142	-0.35851	1.07697	0.964853	0.414274	2.10704	-0.73832	-0.0235575	-0.0774987	0.521838	0.427051	0.866877	-0.678815	-0.249594	-0.0254274	0.933881	-0.62749	0.748404	-0.248652	0.13888	0.147302	0.387338	-0.251504	0.207095	0.275208	-0.456265	-0.760283	-1.3345	-1.61755	-0.934366	-0.093556	0.215837	0.0779072	-0.00554829	0.659493	-0.355233
159	-1.08242	-0.183016	1.44377	-0.575135	0.573751	0.70838	0.358516	0.637944	0.169475	0.380731	1.04309	0.225334	0.189402	-2.02727	-1.51225	0.329265	-0.318278	-0.394527	-0.491855	0.18376	0.217166	1.29225	-1.48962	0.147614	-1.87469	0.420346	-1.01676	-0.953899	0.629744	0.296993	-1.64002	0.146025	1.17239	0.133877	0.43792	0.183094	0.274409	-0.480364	-0.153573	1.3831	-1.25911	-0.641391	0.700511	-0.197976	-1.36027	0.284541	-1.07972	-0.214053	-0.228572
160	-0.564905	-0.156574	1.11716	0.592019	0.803751	-0.189781	0.322165	1.64259	-0.178611	-0.014212	1.05106	1.17737	-2.30623	0.506639	-1.71914	-0.530692	-0.396682	1.34609	0.0292995	0.303178	-0.112209	-1.75729	-1.01981	0.314855	0.533567	0.229807	-0.0902744	0.962079	-0.21401	1.25148	-0.573717	0.72538	0.724484	0.999164	0.689264	-0.0875499	-0.475464	0.832844	0.666342	-0.699538	-1.60063	-1.22237	-0.60019	-0.00613146	0.692438	-0.223498	0.0111385	0.269595	1.51578
161	-0.512244	-0.697256	0.25061	1.0599	-0.247679	-0.604167	1.57683	0.70839	0.316495	0.847093	-1.15927	0.657451	0.757173	0.00766128	-0.857522	0.603626	-0.150216	-0.609442	1.94748	-0.931855	-0.637245	0.801921	-2.31705	2.03508	1.18178	0.718913	-0.410757	-0.563507	-0.80416	-0.933293	1.1777	0.747774	1.18204	0.11714	0.110384	-1.01733	-1.30187	0.714781	-0.005172	-1.20833	0.68989	1.00679	1.04802	0.140125	0.313163	-0.857471	-0.900921	0.793389	0.115476
162	0.404468	-1.14278	0.809365	-1.0802	-1.05341	-0.779029	-0.446773	0.358059	-0.426983	1.31526	0.036135	1.54912	-0.88718	0.218141	1.14309	0.338271	0.0867746	-1.03421	1.59876	1.35369	1.64406	-0.209904	0.663981	-0.0303055	-0.507446	-1.30048	0.961542	1.96665	0.378777	0.0575411	-0.355871	-0.591502	0.51097	1.04591	0.304179	0.810122	-0.0644156	1.36569	0.485198	-0.735366	1.21282	0.337158	0.630185	0.742297	0.154442	-0.367479	-0.298846	-0.49884	-0.685507
163	1.48438	-0.318722	-1.27896	0.113202	-0.497961	0.839821	-0.112928	-1.25637	0.901077	0.096413	-0.542561	0.349499	-0.192451	-0.666674	-0.730974	-0.893841	-0.127641	-3.39782	-0.41671	-0.399182	-1.29521	0.641771	0.510341	2.11583	0.686327	0.239355	0.546789	0.35412	0.78857	-0.460651	-0.673179	0.241081	-0.887366	-1.1883	0.302107	-0.567278	0.595822	-0.131009	1.06431	0.75423	0.276911	-0.209532	-0.785162	0.00590726	1.01121	-0.231809	-0.00906377	0.0174651	1.24931
164	0.167243	-1.5052	-0.720923	0.332854	-0.154193	-0.355853	1.23719	0.207449	0.203242	-1.67349	1.3124	0.153683	1.36734	1.38961	-0.846728	0.118488	-0.411446	-0.721009	1.77546	-0.400475	-0.264121	-0.520312	-0.590614	-0.762042	0.0884249	-0.691651	0.100149	-0.545604	-0.656378	-0.404376	-0.166147	0.334672	1.47122	1.0988	0.091913	-0.0680716	-0.00328407	-0.227278	-0.0949811	-0.9131	1.06445	1.30563	0.217112	0.929204	0.300822	0.398761	0.658661	1.07689	-2.61677
165	-0.688054	-0.29954	0.0214057	-0.863403	-0.000928521	-0.836546	-0.970649	-2.1218	-2.60564	-1.26351	0.175696	-0.0924339	0.191146	-0.983952	-0.368962	-1.51941	-0.496661	-1.48739	1.2898	-1.24627	0.95845	-0.493908	0.353868	0.48147	-0.41955	-1.3843	0.0780866	-0.635398	-0.294551	2.20765	-0.863143	-0.199527	0.45381	0.363608	0.208972	0.678428	1.9179	-1.47514	-1.96289	-1.24652	-0.178469	-0.424934	-0.314502	0.273925	0.895007	0.0828617	0.305608	1.49251	1.23173
166	0.795148	-0.143945	-0.414402	-0.42188	-0.816866	-1.61873	-0.887339	0.374715	0.0820191	-0.838526	0.963356	1.36405	0.527657	-0.152425	-0.657007	0.160779	-0.928916	0.979339	0.95519	1.37872	0.807623	-0.475973	0.712557	0.0138859	-2.50636	-0.435643	1.02412	0.116928	0.360671	-1.17202	0.117433	-0.732064	1.87813	-0.785582	0.386954	0.0320982	1.04026	-0.480757	0.0971864	-0.572292	0.546395	0.957627	0.11562	0.483414	0.580687	-1.99066	0.0403093	0.41592	1.34432
167	-0.975029	0.366025	1.03183	-0.496348	0.290625	-0.495295	0.719207	-0.137033	0.679476	1.40946	1.14908	-1.25193	0.22473	-0.0591174	-0.744743	2.34491	-0.041949	1.13906	-0.332708	0.726214	0.594674	1.81872	1.38628	0.895591	0.222195	0.925976	-0.861698	0.696044	1.55172	-1.21057	-0.628709	0.207749	-0.878274	0.948263	0.523634	-0.0167919	-0.327576	0.64087	-0.241354	0.832345	-1.37077	-0.584976	0.111334	-1.19415	-0.220768	-0.170171	0.303206	-1.75223	0.902363
168	0.0124734	0.559213	1.08063	1.18645	0.458162	0.905825	-0.540971	-1.41195	1.06099	-0.0148835	2.61831	0.706949	-2.08058	-0.0972332	-0.454174	0.76833	-0.590736	-0.177862	1.08708	-1.06373	-0.140704	-1.09799	0.754114	0.110387	0.305398	-2.40876	0.0171049	-1.17445	2.30615	1.71047	-1.29579	-1.18372	-0.61133	2.02571	0.143137	1.68576	-2.90881	1.4676	0.806132	-1.32553	-0.652091	-1.04583	0.282767	0.334394	-1.60897	-0.655941	0.164274	0.617701	-1.33742
169	0.54348	0.339736	1.21406	-0.0841002	0.587241	-0.690186	-0.383357	0.471752	-0.481897	-0.196667	-1.87841	1.26474	-0.42607	0.531704	-1.00857	-0.186396	0.32234	0.806	0.814906	1.22128	1.18721	-0.290473	1.44097	-0.312879	-0.868161	0.42469	0.0332326	0.725931	1.32582	0.858691	-0.844236	0.247215	0.452321	0.510398	0.525238	0.791669	0.470261	0.34056	0.753875	-0.0305864	-0.099637	-0.666989	0.539933	0.0103556	-0.120422	0.327786	0.02243	-0.681316	0.0823139
170	-2.0645	-0.0748578	-0.789919	-0.929076	-0.558834	0.401897	0.0423493	0.711911	0.953552	1.00024	0.147689	0.662386	0.481514	-1.44562	-0.373382	0.793368	0.274344	0.748914	-1.03971	1.62993	0.577328	1.17509	0.198142	1.86619	-0.862187	-1.31757	1.55038	1.72805	0.022602	-0.412562	-0.122024	0.13312	-1.03397	-1.54973	0.332906	-0.670836	2.00278	0.237895	0.209129	1.49606	-0.205624	0.316107	1.32811	-0.120835	-0.660352	-0.0193748	-0.202475	0.661243	-0.888421
171	-0.771171	1.34906	-0.662	1.27018	0.205236	-0.754985	-0.272082	-0.640432	0.521055	0.396638	0.175906	1.08602	0.65524	-0.241147	0.112472	-0.0326778	0.187742	0.587669	-0.99475	-0.352648	0.487245	0.010747	0.537127	0.803588	0.963084	-1.05354	1.23031	-0.470702	0.94709	0.609934	0.703116	0.27377	-2.33446	1.00829	0.938526	-0.917434	0.555173	0.608669	-0.0408847	1.53588	-0.854613	-0.946678	0.116182	-0.67779	-0.575227	-0.0946126	0.00836715	-0.960816	0.956845
172	0.33485	-0.11868	0.588356	-0.394644	0.825452	-0.471716	-1.35469	-1.04435	-0.243804	-0.471053	-0.228281	0.506891	0.805161	1.70372	0.44937	0.744412	-1.36332	-0.521505	-1.50964	0.193673	0.15989	-0.301184	-0.75692	0.0640832	-1.36912	1.33683	0.133671	0.263823	-0.65706	-0.940529	0.123028	0.403608	1.33093	-0.293321	0.555638	-1.9212	0.22554	-0.784934	0.819236	-0.181711	0.701112	0.767709	0.623632	0.59597	-0.639108	0.151587	0.239707	0.402849	-0.415226
173	-0.231516	0.406541	-0.037621	-0.384145	-0.244915	-1.39038	-1.14429	-1.18552	-1.81291	-1.80755	-0.674464	0.0365934	-0.538844	0.0912627	1.24443	0.0687718	-0.881499	1.60313	-0.225107	1.44983	1.60986	-0.370429	-1.79072	-0.435236	-1.69117	-0.459607	-0.653192	0.591757	-1.00227	0.628798	-0.484251	0.935156	1.42767	0.793777	-0.0782812	0.773862	0.530672	-1.56782	0.343513	0.0324859	0.202912	0.784176	1.10166	0.762466	1.81112	0.80004	0.286998	1.07272	0.485546
174	-0.0252028	0.0868029	-0.271818	-0.126207	-0.0836147	-0.985878	0.540382	1.22757	-0.924291	1.47556	-0.699928	0.493318	-0.134805	0.497661	0.213511	0.945978	1.21232	0.909028	-0.92263	0.534808	2.01843	0.351102	0.629314	1.54852	1.04056	-0.866073	1.49702	-0.0501029	1.37462	0.360634	1.08213	1.47676	1.26235	0.514492	0.50155	0.423652	0.110992	0.850001	0.890404	1.48121	1.47292	0.589223	0.437057	0.249955	-0.229357	1.29979	0.040175	-1.45119	-0.239027
175	2.04569	0.663113	-0.169859	-0.819348	0.297363	-0.729404	-0.254894	-4.58422	1.44433	0.835942	0.349725	-0.106504	-0.412994	2.44134	0.623318	-0.354244	1.61175	1.03267	-0.524488	2.08697	1.34222	1.30137	-2.54447	0.11838	2.17566	-1.1193	-0.732121	0.0764479	1.11242	0.657511	0.373609	3.08848	-0.565496	0.445975	-1.31709	1.4613	-3.48454	1.19096	0.595883	-1.40549	1.29079	0.520053	0.0996919	0.977115	1.66061	1.24674	1.04943	1.83673	-1.24888
176	2.1644	1.36613	-3.93369	0.583549	-1.23494	0.884813	-0.275199	0.789645	1.10051	-0.0283871	-1.11259	-0.605417	1.39901	-0.75516	0.495412	-0.764684	0.702946	-1.75326	1.41838	-0.358725	0.409745	0.409032	0.529045	1.39366	0.0584613	-0.0973537	-0.878406	-0.580293	0.920798	0.667156	-0.695049	1.30224	0.727921	0.37933	-2.81946	0.564362	-0.684796	0.105087	1.28392	-0.953936	1.00612	1.26067	-0.0950736	1.10828	1.27366	-0.596507	1.40027	2.2513	-3.32302
177	0.320464	-0.333626	-0.498393	0.0319612	-0.148057	0.794765	0.662287	0.275727	-0.446786	1.81234	-0.118462	-0.240678	-0.494531	-1.12714	-2.01823	1.06659	1.86531	-0.913281	-0.660704	1.22401	0.297107	0.350998	0.909279	-1.06879	-0.039411	1.18651	0.424102	1.93541	1.89491	-0.163939	-0.460832	0.922063	-1.82943	1.4365	1.15375	0.563717	0.322746	2.73226	-0.108236	-0.546024	-0.387048	-0.808289	0.410808	-0.952181	-0.263674	2.32928	-0.721234	-1.36134	-0.0482891
178	0.365614	0.0384822	-2.54791	0.64006	-0.268791	-0.329947	-0.382177	0.86975	-1.24484	-0.141147	-0.0473699	1.05166	0.458672	-0.568014	-0.473275	-0.943864	-0.910945	-1.25371	1.90045	-0.494624	-1.40997	0.459812	-2.48752	-0.0806161	0.342778	-1.31531	0.545153	0.0566995	-0.588988	-0.465775	-1.31807	-1.06957	0.81152	-0.752308	-1.67596	-1.40253	0.333297	0.342627	-1.1907	1.66348	1.56577	1.71885	-0.282269	0.278453	1.22781	-0.0949196	-0.737129	1.14369	0.301103
179	1.16958	-0.104744	-1.40717	-0.166882	-0.146656	0.792431	0.596509	-0.547437	-0.711769	0.512924	0.189725	-0.110703	-0.512018	-0.727058	-0.977273	0.461878	0.712044	0.579515	-0.830437	0.538621	1.37362	-1.5361	0.291323	0.141279	-1.89555	-0.724476	-1.00941	0.869335	-0.180473	0.233996	0.438489	0.126127	0.575684	-0.15384	0.541624	0.290637	-4.09492	0.0426079	-1.61664	0.692822	0.765529	0.342458	0.450866	0.118111	0.856062	-0.108573	-0.02651	1.10485	0.175504
180	-0.957672	-0.629476	0.0242937	-0.493671	-0.875907	-2.31885	0.569724	2.26084	0.841083	-1.9988	-0.826961	0.81599	-0.543498	0.632506	0.22207	-0.411541	-0.103329	-1.25153	-1.27416	0.740018	1.28603	-0.578582	0.616304	-1.84618	-0.47788	-0.102827	1.54169	0.196457	2.01931	1.05411	-1.47103	-1.99909	0.770247	0.0993752	0.175467	-2.03342	0.230635	-1.33237	0.250819	-0.217458	-0.53004	-0.42426	1.00139	-0.163342	-0.108593	-0.136156	-0.716189	0.395076	1.14577
181	2.07655	0.59783	0.82145	-2.27665	1.13066	-1.38582	-0.569465	-1.02612	-1.49302	-0.00877703	0.607654	0.628687	-0.221283	-0.218886	-0.0718721	-2.38341	-0.788731	-0.156226	-1.43279	-0.794368	1.88897	-0.952936	0.461514	0.234814	0.0950146	-0.912401	0.156444	0.16734	-1.72184	1.27495	0.0121142	0.215302	1.10373	-0.836983	0.10682	0.49297	0.777963	0.0225705	0.588564	0.38433	1.49577	1.09551	0.371815	0.881873	-0.823636	-0.170343	-0.260278	1.32776	-0.270621
182	-0.558415	0.425852	1.80793	0.973686	0.550483	1.15461	-1.12853	0.887984	0.623686	-1.17103	-0.642641	0.993032	1.24463	1.54613	-0.451535	-0.280725	-0.641139	1.28114	-0.404322	-1.82968	-2.22682	-0.432338	-0.0728151	-0.974826	0.451876	0.251196	-0.345792	-1.83529	-0.312272	-1.30477	0.748087	-0.195698	-0.132941	-1.27589	-0.137356	-1.40259	0.944749	-0.866818	0.231618	0.597931	0.723952	0.32342	-0.218654	0.242268	0.942257	-1.28376	0.844223	0.284637	0.282268
183	0.142899	0.0586746	0.40966	-0.858262	-0.202144	0.789268	0.480845	0.250337	-0.446764	-0.190021	-0.020596	-0.111187	0.0105144	-0.210811	-1.77202	0.661124	-0.669841	1.26479	-0.616639	0.26184	0.0465089	-0.0361779	0.505181	-0.202471	0.609186	0.823512	0.337542	0.965758	0.120466	0.880772	-0.0353157	-0.784271	0.605644	0.152868	-0.199267	-1.26632	-0.39751	0.424356	-1.59479	-0.0134136	-0.598041	0.444232	0.275583	0.24805	-0.392058	-1.42452	0.443374	-1.33134	-0.43941
184	0.392739	-0.0238475	0.110554	0.518251	0.361879	-1.08373	0.903308	1.34143	1.1763	0.718152	1.39259	0.517555	-0.313934	-0.327903	-0.497873	1.59361	0.62439	0.534908	-0.0415735	1.1108	1.14209	-0.473153	-0.854467	0.864136	0.362713	-0.169001	0.238881	0.971798	0.978888	2.13549	0.193849	0.961546	0.0832792	0.712173	0.535318	1.70203	0.957165	0.709459	0.357664	-0.810725	-1.9072	-0.224773	-0.652464	0.543458	0.501158	0.0711443	0.352858	0.202041	-0.64799
185	-0.412105	-0.97376	-0.276939	-0.354611	-0.0266646	-0.856888	0.425194	0.718319	-0.11306	-0.680458	-1.17798	0.470405	0.296567	-0.0782065	0.101501	0.264787	-0.0419	0.870981	0.218492	-1.05651	-1.97923	0.682656	-0.89489	-0.873604	0.871638	0.565497	0.123293	-0.578627	0.472829	-1.91645	0.334182	0.953304	-0.203805	-0.707942	0.36359	-2.20251	-0.702436	0.421231	0.297125	1.44366	1.80193	1.6036	0.81665	-0.0327992	1.58866	-0.554356	0.181569	-0.450034	0.621012
186	-0.889573	1.22758	1.31924	-0.130063	1.30641	-0.562099	1.21116	0.589025	-1.29465	-1.9069	-0.746655	1.70066	0.0274501	-1.1116	-0.239038	-0.0497693	-1.03293	1.30367	-0.0873287	-2.22493	-1.67481	-0.883328	0.536424	0.280885	0.590959	-0.787387	0.070826	-1.26275	-0.0581271	0.0596422	-1.0064	1.26387	-0.0142181	0.292188	0.337923	0.328234	2.26617	-0.450889	-1.13813	-1.10242	-1.09807	-2.36821	-1.18975	-0.552599	-0.504547	-2.24723	1.15751	-1.31134	2.27201
187	-2.14134	-2.7019	1.14139	-1.48556	1.72543	0.589043	-1.52596	-0.58493	-1.39237	-0.89761	1.0205	0.478265	1.12812	-1.59592	-2.51756	-0.256451	-1.05828	-1.65553	1.5416	0.935098	0.918584	0.13075	-0.0743616	-1.38888	-1.88129	0.350315	0.976659	0.469348	-0.678435	0.356969	-0.83334	-0.357773	-1.84126	-0.623797	-0.233923	1.29917	0.842099	-2.00858	0.0920955	0.313434	0.140055	0.184692	-0.313406	-0.771181	-0.755857	0.276	1.56245	-1.77666	-0.405311
188	-0.210427	0.609918	-1.21776	-0.333333	-0.671512	1.07979	0.40222	-0.0174161	-0.400913	0.170698	0.252924	1.46051	-0.432634	0.12844	-0.0769923	0.827276	-0.765024	-0.267601	2.0768	-0.0247513	-0.978777	0.521255	0.103628	-0.43586	-0.0575385	-0.0734266	0.647261	-1.83973	0.60914	0.128418	-0.543213	1.74426	1.83292	-0.198341	-2.06395	-0.163529	-0.290794	0.172583	-1.02768	-1.22063	0.95652	0.966899	0.375455	0.99084	1.32614	0.329595	0.737448	1.12784	-0.240044
189	-1.17893	-1.49612	-0.225594	1.39138	-0.378131	1.22478	1.22675	-0.978122	1.59759	1.50469	1.31316	-0.419762	0.708237	1.72614	-1.01903	0.973249	-0.68634	1.52523	-0.146653	0.442594	0.0338844	1.52635	0.736951	-1.05674	1.07485	-0.227096	-1.02821	-0.661559	1.79542	-0.336754	-0.657171	-0.0869357	0.568131	1.74701	0.561488	0.592243	0.900626	1.92933	-1.07348	0.678113	-1.10355	0.545674	0.500292	-0.30446	0.46477	0.976322	0.218122	0.254284	1.6234
190	-0.350059	0.357366	0.867824	-0.279273	2.18652	-1.55402	1.06346	-0.691789	-0.89216	0.230067	-0.0401701	-0.13698	2.32167	-1.21404	-0.381191	0.20426	-0.437033	-1.10549	-1.63051	0.521933	0.7781	-0.217281	0.301985	0.651646	0.345852	-0.501319	-0.320349	0.714966	-0.752449	0.147227	-0.859393	-0.925095	1.2295	-0.380042	-1.1772	-1.41213	-0.059299	0.0706299	0.225215	1.06788	0.612515	1.43409	0.732811	0.52937	1.53459	0.566694	1.07496	0.689669	-1.25946
191	-0.0949172	-0.792757	-0.432473	0.338302	-1.06667	1.71307	0.680171	-0.468497	0.632978	0.0279193	-0.0125758	-0.609997	0.872502	0.799344	-1.32039	0.516993	0.0285661	0.869435	0.0592643	-0.343042	-2.07019	0.506147	0.332404	1.31503	1.6391	0.865413	0.196193	0.771904	0.971487	-1.03517	0.308811	-0.928398	-1.684	-0.405074	-1.45938	-1.83693	0.395772	-0.270454	0.65205	-0.0564958	0.0304779	-0.360505	0.114987	0.651001	0.216046	-0.357744	-0.368902	-0.969862	1.35146
192	-0.07738	-0.721916	0.686361	0.809616	1.28423	-0.282811	0.548851	0.830678	-0.195448	1.03974	0.303188	0.922727	1.74926	0.707276	0.642299	0.0194704	-0.621775	-0.134799	-0.427722	0.952508	0.062146	1.42646	0.34013	0.310752	-0.451236	-0.575993	1.20307	0.814665	0.198515	-0.166877	-0.905794	0.404442	-0.393274	0.420171	0.802153	0.653782	0.994848	-0.295826	-0.299986	0.865576	0.347061	1.07471	-0.143028	0.783236	-0.513802	0.136847	0.317489	-0.117671	0.0174532
193	-0.129013	0.709523	1.38758	0.780236	0.953698	-0.42472	1.17354	0.374409	0.666497	0.711291	-0.824228	1.46416	-0.597735	1.43099	-0.610988	-0.371509	-0.601513	-0.316211	-0.180791	-0.545149	-0.700214	1.22082	-0.790426	-0.302781	0.165353	0.25273	-0.186301	-0.618414	0.161401	-0.975533	-0.129908	0.329132	0.176176	0.190691	-2.48005	0.0119973	-0.264323	0.567557	0.370696	0.539007	0.335312	0.650587	0.208985	0.838185	0.523627	-1.18138	1.15698	0.279923	0.657212
194	-0.261625	-0.423177	0.847256	-0.434577	-1.70955	-0.450497	-0.349819	-3.74668	0.612367	-0.798945	-3.64005	-0.0383736	0.149424	0.255558	2.85914	-1.40515	0.156736	0.0746649	0.659724	1.15371	2.04883	-1.0221	0.505943	0.604512	-1.59227	-1.22527	1.25483	1.17707	-1.44329	3.9372	0.897856	0.944496	0.249664	1.56164	1.09351	-1.10732	-0.283445	-1.46675	0.305293	-0.658182	1.96078	-0.294022	-0.25483	0.366569	-0.202444	2.74647	0.286644	-0.530903	-0.841845
195	-0.0624286	0.814957	1.00662	0.669042	-0.34044	-0.768966	0.875714	-0.773877	0.914886	0.534779	-0.54536	-2.4047	-0.452025	1.7252	-0.0191518	-0.974267	0.554777	1.68523	-0.352979	-0.0840813	-0.219252	-0.74328	0.525254	-0.811344	0.418776	-0.554345	-5.04132	0.622025	0.0712555	0.509056	-0.450053	0.492214	-1.02133	1.20368	-0.135861	2.23439	0.659406	1.52487	0.579276	0.381995	0.590436	-1.39201	0.99551	-0.247638	-0.881626	0.224584	0.479222	-1.93624	1.13676
196	0.330943	-0.391917	-1.3	-0.413421	0.162844	-1.01305	-0.11848	-1.51915	0.268504	0.0872002	-1.07488	-1.88139	-0.639954	-0.878783	0.464879	0.0791681	1.17161	-1.50298	-0.254694	-0.387383	-0.664841	-0.782279	0.697026	-1.65116	0.144067	-1.08876	1.12234	-0.375435	0.939525	0.368048	-0.0607667	1.3002	0.0111602	-0.3302	0.518537	-3.36353	0.511513	0.0372593	-0.217939	0.758692	0.351225	0.539291	0.14913	0.731298	-0.0139003	0.188411	-0.990349	0.163493	0.201455
197	1.02416	-0.104283	-0.351301	0.256373	-0.546817	-0.747607	0.86429	0.0192703	0.652173	2.24893	-1.15418	0.772527	-0.779697	1.32272	-0.352503	-1.27219	2.63574	-1.96222	-0.350786	0.551272	-1.53607	1.282	0.756567	-0.259553	1.50039	-0.539345	1.4512	-3.07894	-0.813455	-2.06931	-1.02988	1.32199	1.0184	0.602224	0.386783	-0.0322984	-3.31218	2.91257	0.38095	0.372891	0.85475	1.14517	1.50651	0.418533	-0.128749	2.75548	-0.670502	-0.121018	0.798084
198	0.740722	0.419281	1.51042	0.632615	1.17271	1.28996	0.118889	1.10301	-0.727523	0.461899	1.31329	-0.398742	0.405673	1.43951	-1.01587	-0.874886	-1.50805	-1.34996	-0.563816	-0.0728316	-1.10327	-0.689318	0.552561	-0.222787	0.430335	-0.420704	0.848914	-0.362634	-1.25883	-0.433238	-1.15697	-0.0630615	1.37391	-0.596237	0.314852	-0.130749	0.972038	0.0553652	-0.355893	-0.602858	0.631048	1.11837	-0.437099	2.25432	1.78163	-1.70215	0.520104	0.0506336	1.19852
199	0.824611	1.36009	-0.472261	-2.01881	-0.512134	0.185781	-0.943208	-1.02531	1.5641	-1.56533	1.64726	-0.0609931	-0.415992	0.351045	0.0572458	-0.177094	1.99872	-0.689306	-0.902735	0.796144	1.25692	0.219934	0.786507	-0.314441	-1.28699	-1.58702	-0.359372	1.29582	-0.782189	-1.02198	-0.366644	0.327374	0.216893	0.423347	0.174164	0.906458	0.16585	-0.712953	0.812251	0.259796	-0.666134	-0.768859	-0.0789747	0.115281	1.11794	2.8619	-0.775121	-1.0016	-0.147638
200	1.01429	0.60527	1.16828	-2.36301	1.24596	1.24139	-2.17795	-0.767297	-0.119256	-0.443847	-1.27436	-1.8697	-0.683159	0.735403	-0.700191	0.428889	1.83203	-0.71777	-0.351711	1.15552	1.00008	-1.79918	0.659648	-0.530535	-2.85484	-0.0145552	-0.459433	0.134155	-1.22749	0.696776	-0.71811	-0.445651	-0.0334271	-1.28414	0.379086	-0.209647	-0.412002	-0.36258	-0.195953	0.164893	1.06358	0.224782	-0.0406895	0.380352	1.14323	2.75262	-0.590089	1.46263	-0.124415
201	-0.180058	0.974473	-1.97563	-0.853704	0.786615	1.75185	0.166149	0.48704	1.34575	1.26025	-2.31531	0.0156382	-0.471959	-1.62432	0.698934	0.0505037	0.428867	-0.329464	0.0215624	0.915976	0.906837	-1.67989	1.342	0.733945	-0.279544	0.245493	0.357779	-0.82412	-0.727842	0.675433	-1.62045	0.726807	0.862061	-0.704407	0.614213	0.174306	0.712022	1.08932	0.503655	0.765987	-0.318022	-0.336581	-0.354854	0.43399	-0.494526	-0.135063	0.405372	-0.817089	0.144247
202	2.27918	-0.811085	-0.381201	0.379404	0.552018	-0.60116	0.456331	-0.0521706	0.664978	-0.316206	0.359469	0.913986	-0.728691	1.84632	-0.253457	-1.66222	-0.729382	0.589594	0.181273	-0.0216778	-0.882733	-0.755911	-1.21264	-1.34615	0.689574	-0.635016	0.781285	-0.879755	1.25993	0.433174	-0.750729	-0.0940002	0.948916	0.259507	0.306464	-0.447148	0.514053	0.541238	1.32839	-1.55291	-0.0560747	0.300752	0.0647529	0.806556	0.53491	0.50407	-2.55568	0.681064	0.386731
203	1.68377	0.204478	0.979766	-0.530707	0.422828	-1.32239	-0.249643	0.938872	1.32776	0.757831	0.12688	-0.0916248	1.16847	0.543393	0.713461	0.301269	-0.0913456	0.950088	0.834487	-0.398041	-1.13824	-0.41729	0.529993	-1.52113	1.25154	-1.2052	0.286212	0.443676	1.37174	1.35662	-0.734449	2.14421	-1.06478	1.03247	0.358241	-1.94298	0.311259	2.38078	0.558252	-1.77383	1.17093	-0.332525	0.508673	-0.237267	-0.603613	-0.714327	-0.745062	-0.572341	0.258888
204	0.00919504	1.3227	-0.76242	0.635746	-0.0450848	-0.313287	1.79487	0.796699	0.084915	-0.912995	0.251067	1.01205	-0.988732	-0.650183	-1.79202	1.24547	0.554642	-0.171764	-1.36332	2.14977	2.74912	0.279908	-1.89871	-0.00105191	-0.620016	0.12422	-1.13515	0.150883	-4.03559	-1.3597	-1.7791	1.19506	1.02137	-0.0442461	0.96311	1.61757	0.185477	-0.743784	-0.595512	-0.543095	-1.93013	-0.0625443	0.721131	-1.92268	-0.793405	-0.618562	-0.32111	0.595411	-2.28299
205	1.57633	-1.09849	-3.1743	0.231093	-1.07153	0.939953	-0.666254	0.548682	0.350989	0.351312	-0.0760262	-0.462831	-1.31624	0.138012	-1.28214	-0.460354	0.89362	2.06235	1.39508	-0.426341	0.239549	0.679335	0.527574	-1.05966	-0.0204181	-0.220987	0.627646	0.063402	0.320007	0.208282	-0.306512	0.713722	0.494253	1.04927	0.117589	0.316459	0.483229	0.252842	0.331281	1.07559	1.32007	-0.0395459	-0.735514	0.00924844	1.18461	0.655893	-0.28678	1.2169	1.17817
206	0.822167	-0.622245	0.804195	0.511164	-0.650701	-0.64174	0.888044	0.689336	0.597352	-0.85504	-1.64942	0.674685	-0.165329	0.0977516	-0.872772	-0.625819	-0.972065	0.694133	0.132367	-0.728651	-0.461979	0.216782	-0.65644	0.867569	0.349564	-1.06242	1.36234	0.0486909	0.17496	0.067675	0.573757	1.12289	0.91738	-0.296645	0.427511	-0.574971	-0.540272	-0.631767	0.383993	0.803324	1.48979	0.56667	1.5483	-0.0269046	-0.727108	-0.024025	0.271567	0.851438	0.369252
207	0.366758	-1.43907	-0.0904839	-0.392384	-0.133547	1.41837	-0.0664545	-0.169375	-0.143895	0.573764	0.389615	-1.11674	-0.636265	1.11874	-0.52147	-0.38259	2.01324	-0.645787	1.16311	1.29582	-0.118284	0.168609	0.333182	-1.48961	-0.931608	-0.866525	-0.942295	-0.494171	-0.503046	0.392168	0.312676	0.530566	-0.158783	0.675293	-1.20385	0.387153	0.241239	-0.26434	-0.173927	1.26202	0.902656	-0.869429	0.221101	0.000601859	-0.0524075	3.0159	-0.091746	-0.486057	0.934079
208	0.27272	-0.148304	0.75667	0.97233	1.5491	-0.595676	0.965031	0.67469	1.23149	0.984355	0.629007	0.45079	0.999839	1.01947	0.319199	-1.47281	-0.538669	0.195948	-0.861485	-0.449496	-0.546493	1.62623	0.649319	-1.19456	0.421525	0.922969	0.703087	-0.2223	-0.473429	-0.503922	-0.305406	0.421702	0.871458	-0.268864	0.225398	-0.873654	-0.0729597	0.255117	0.895661	-0.581346	-1.63437	-1.55247	-1.35513	-0.630398	0.200865	-1.17389	-0.174341	0.137804	0.533263
209	1.03828	0.89003	0.00643323	0.722043	-0.290056	-0.361774	0.96196	-0.406258	-0.323278	-0.0497073	-0.597504	1.23122	-0.982978	-0.357205	-0.492112	-0.858123	-1.55768	-0.553874	-0.791331	0.550616	-0.649132	0.585871	0.49716	-0.786714	0.0269259	0.229774	1.4106	-0.482647	0.274432	0.700904	-1.81588	-0.947606	0.496533	1.27729	0.855026	0.372823	-0.036418	0.576522	0.734447	1.00286	1.33319	0.70362	1.09185	-0.588586	-0.22928	-0.187866	0.957091	0.914758	-1.87699
210	-0.00272463	-0.0417125	-0.216165	0.611349	-0.638811	1.47265	1.51913	-0.933055	-0.428173	0.404345	1.28726	-0.582678	-1.06099	0.306239	0.413601	0.0658336	0.632181	0.445209	-1.03143	-0.0953003	0.931987	3.63689e-05	0.646818	-0.227201	0.831371	-1.61271	-0.856689	1.71051	0.878925	-0.607499	-1.79275	0.845779	0.202889	0.10978	-3.52032	1.15483	0.207747	0.372257	0.767203	-0.643935	0.658738	1.20062	1.70663	-0.934874	-2.65578	1.57086	-0.359881	0.238218	-0.606479
211	-0.262363	0.390259	-0.170926	-0.315347	-0.528331	-0.8659	2.11099	-1.69736	0.567948	1.71079	-1.81331	-0.259577	0.375054	1.33202	3.40983	-0.052689	-0.510179	0.417062	2.52219	1.64605	0.896015	-0.907176	-2.78712	1.51914	-1.34003	-1.62322	0.325805	1.08742	-2.7171	-0.726275	-0.0697262	2.07066	0.421146	0.54623	0.470075	-0.0287067	0.540772	2.25123	0.231205	-1.09994	-0.607063	0.583244	-0.0934808	0.13321	-0.943967	0.269598	1.49416	1.11781	0.294468
212	1.55504	-0.616475	-1.08912	-0.137147	-1.24469	-0.254631	-0.771209	0.708328	-0.494291	1.33657	-0.862886	0.970243	-2.10229	-1.91361	-0.016638	0.175059	1.1036	0.902875	-0.203264	0.515223	0.0250329	0.228893	0.368842	1.004	0.090906	0.0225399	0.680723	-0.761456	-0.808533	-0.654357	-1.76173	0.306365	1.78012	-0.149461	-1.51036	-1.68426	-0.858926	0.758721	-1.85171	-0.467442	0.884903	1.64903	-0.27355	1.23205	2.45118	-1.46884	-1.08349	1.94267	-1.16646
213	-0.724518	2.6348	1.50003	0.463965	0.710889	1.87579	-1.75435	-0.619982	-0.547495	-0.824587	2.19058	-0.676652	2.25358	0.62415	-0.708174	-0.045189	-2.37594	-0.0930299	-2.71339	-1.40455	-1.03178	-0.945685	-1.02655	-0.969388	-0.900107	1.23467	-1.57319	-1.26874	-1.54525	-0.620175	-2.14971	-1.05834	0.276305	0.252572	0.319588	0.0720732	2.58304	-0.511971	-0.506848	0.421481	-1.2942	-0.551895	-0.696752	0.0956607	0.442185	-0.438346	1.36365	0.177517	0.691958
214	-0.00177287	-2.84319	0.911149	-0.594735	0.95089	-2.05769	0.443996	0.448222	1.18588	1.69467	1.14879	-0.53261	-0.364455	0.508357	0.0233168	0.21549	1.61484	1.53711	2.31617	0.969035	0.531946	0.981885	0.67524	-0.861518	1.13227	1.16427	0.300162	-0.1123	0.713045	0.124051	-0.0984854	0.381642	-1.85831	0.230171	0.402031	-0.0339196	0.209987	1.51413	0.285367	1.53063	0.111851	0.0124794	-0.953568	0.382681	0.463029	1.81009	-0.744664	-0.162375	0.589342
215	0.539718	2.01467	0.235981	-0.217328	0.93045	1.51577	-1.49367	-0.399926	-0.255708	-0.541123	-0.854773	0.409455	-0.218146	-1.2918	-0.428351	1.27912	-0.466984	-0.627662	-0.724699	-0.528189	-0.392435	-0.68011	0.674952	0.0483282	-0.684789	-0.758875	0.310737	0.928192	-0.784225	1.39886	-1.80889	-0.52051	-1.01623	-1.60759	0.595274	0.684478	1.108	0.477781	0.665901	1.25965	-0.192491	-0.0517724	0.0720328	0.033351	0.607142	-0.383986	0.377943	0.393044	-1.2446
216	-0.188752	0.445489	0.159015	-2.11495	0.873974	-0.256453	-1.19676	-0.543162	0.419769	0.139904	-0.228261	-0.186877	0.386804	0.168404	-2.00019	-0.800595	-0.275653	-1.06389	-0.316933	0.501745	1.27314	1.23167	-0.803815	-0.0176413	-0.771528	1.5521	-3.56399	0.686727	-1.05335	-0.459949	-0.111129	0.265049	0.117586	-1.5048	0.478049	0.383447	0.670309	0.419485	0.541276	-0.955796	-0.874021	-0.376635	0.126102	0.435945	-0.534503	-0.0580523	0.110068	0.32587	0.255557
217	-1.56312	0.526381	-0.185	-0.359192	0.887391	-0.859319	2.32993	0.787942	0.365467	0.438839	-0.0431643	0.0196652	1.57061	1.67028	0.534581	-0.00959088	0.157655	0.831709	-0.864209	-1.2333	-1.25049	-0.713683	0.246909	-0.535936	0.840271	1.6968	0.0787092	-1.44095	0.171822	-1.31002	0.0284704	2.49528	-1.48689	-0.906042	0.0129398	0.664775	-0.587008	1.51336	-0.630978	0.887943	-0.825964	-0.270303	-0.591881	-1.32062	-1.08328	-0.891477	0.645168	-2.56466	1.32314
218	-0.29009	-0.852089	1.39494	0.428226	1.59544	1.63365	1.16737	0.502418	0.679273	-0.29687	0.197276	0.419609	1.46208	-0.642791	-0.463044	0.974544	-0.444627	-0.0815661	-0.889613	-0.199968	-0.0588721	1.37077	0.419125	1.48378	0.297842	-0.101552	0.192703	-0.32783	0.361146	-0.13153	0.341251	0.694358	-0.386807	-0.695319	0.926066	1.52815	-0.260103	-0.903748	0.304615	-1.01385	-0.0781536	0.278419	-0.326514	0.545192	-0.217967	-0.833434	1.06863	1.00197	0.212607
219	-0.0714144	-0.0162657	0.485116	-1.75503	0.714668	0.309519	0.793938	0.997694	1.58325	0.195571	-1.72155	1.18471	0.11379	1.38496	-2.62337	-0.492383	0.774985	1.29561	-0.751042	-1.01653	-0.917373	-0.513298	0.494066	-1.85795	0.481338	-0.348411	1.06993	-0.634373	-0.0367757	0.588185	-0.983035	0.575947	-0.149586	-0.979112	0.445489	-0.389042	-0.523233	0.192941	0.330513	1.35789	-0.490428	-0.273345	0.71187	-0.562929	1.10288	-0.123405	0.286475	0.611223	1.34617
220	-0.826273	1.1274	0.89959	0.974096	-0.282016	-0.434899	-2.06161	1.34691	-0.820424	-1.95485	-0.885972	1.46242	1.3789	-0.719952	0.337049	-1.95004	-0.772108	-0.699694	-0.358508	-0.557368	0.269048	-0.556525	0.566891	-1.89428	-1.0427	-0.5285	0.749101	-0.228367	2.6716	3.75405	1.18825	-1.99674	-0.891226	0.159891	-2.96051	1.28095	0.880683	-1.05984	-0.129472	1.07612	-1.14783	-0.378017	0.259521	0.076529	-0.459552	0.215917	0.0366299	-0.326876	0.461143
221	-0.13028	1.42994	0.22804	-1.03136	-0.105903	0.862209	0.914521	-0.252069	-1.2933	-0.0570502	1.23183	0.469005	0.839937	0.592103	-0.136259	0.442624	0.0194259	1.15266	1.71608	-0.9787	-0.585139	1.3805	0.618475	-0.0478649	-0.347725	0.622857	-0.22174	-0.735718	-0.171444	-0.529052	-1.89804	1.06707	-0.178459	-0.602177	0.141276	1.80132	0.81748	0.207535	0.818886	-0.9024	-1.34314	-0.530214	-0.165151	0.182216	-0.660194	1.13538	2.05964	-0.271386	1.13353
222	-0.622637	0.592996	1.28039	0.471948	0.0309512	-0.302303	-0.567139	-0.181226	1.41357	1.52752	0.449811	-0.88171	0.371303	1.68265	0.171523	0.666573	0.0523605	1.13489	0.0650272	0.53795	0.181722	0.78455	0.672393	-1.61772	0.720636	-0.400569	-1.59183	0.421506	1.31689	0.279994	0.398006	0.510785	-1.93985	-0.33857	0.846572	0.716773	-1.01139	1.42355	0.419506	1.25786	-0.657463	-0.942183	-0.402655	0.406059	-0.353751	0.633958	-0.261385	-1.9339	0.00422641
223	-0.821515	1.2062	-0.36849	-0.367603	0.0885469	0.649	-0.533126	-0.0252357	0.575593	1.07199	0.19479	-0.305607	-0.116357	0.38092	-2.58214	0.499715	-0.247353	0.405882	-0.266509	0.596749	1.58022	0.0324936	0.738966	-0.433931	0.190181	-0.382673	-1.00711	0.131213	3.01424	2.36122	-0.361058	0.707092	-2.62942	-0.361816	0.185324	-0.304104	0.553418	2.31011	-0.806788	-1.66878	-3.85247	-3.53518	-2.08955	-8.01674	-1.21707	-0.206915	-0.61512	-1.11806	-0.0691763
224	-0.0514056	-1.74374	1.41085	-1.35644	0.020168	-0.803558	-2.0829	-1.28747	-0.665437	-1.02039	0.679631	-0.0163342	-0.649491	-0.674241	-0.7806	-0.236079	1.65461	-0.246924	-0.0323124	0.84532	1.22323	1.312	-0.843413	-1.53779	-0.652693	0.299193	-1.49882	2.27575	1.26118	1.97894	-1.55245	-1.07603	0.28273	-0.213001	0.642802	1.83651	0.569695	-1.07929	0.833308	-0.911441	-1.92368	-1.48473	-0.365492	0.20645	-0.412867	1.21285	-1.98497	-0.99617	-0.292642
225	-0.0860711	0.135663	1.26727	0.191388	1.06539	1.14479	0.21633	1.01911	-0.774069	-1.32656	0.791376	2.36904	-0.101901	-1.46148	-0.649789	1.3188	-0.763656	-0.243636	-0.703927	1.1477	0.82121	-1.11573	-1.57657	0.0139904	-0.784156	0.179555	0.731295	0.841371	0.33157	-0.177399	-2.30708	0.186043	0.945344	-0.748324	0.524694	-0.467935	0.157575	-0.305254	1.1385	-0.535791	-1.31739	-0.481249	0.373275	0.55497	0.0846992	-0.608238	-0.412686	-0.496474	-0.438784
226	-1.72875	1.36152	1.65361	-1.38745	1.05311	1.51952	0.370527	-1.97131	-0.230691	1.55293	1.62103	-1.79045	3.11405	1.32955	0.602948	-0.0405751	0.445542	-0.0296271	0.929765	-0.597188	-0.444901	0.993085	-2.1034	1.2885	1.98961	3.82011	-2.97684	-1.511	0.246809	0.442006	-0.0465557	-0.238142	-3.13338	-0.896222	0.247141	0.397704	1.70734	1.58492	0.182711	-0.619057	-1.93402	-1.20345	-1.25577	-0.202163	-2.5464	1.10783	2.17076	-0.741238	0.501608
227	0.559715	0.531078	-0.0271604	-0.391309	0.680222	-1.68949	1.0175	0.265752	0.260287	1.30005	-0.401159	-0.937943	1.87806	-0.618334	-3.24497	-0.940057	1.61316	-0.278665	-0.273098	1.28855	-0.177453	0.896195	0.443059	0.652741	1.02941	0.00291898	-0.998338	-0.548309	-0.877956	-0.872062	-1.71838	2.12336	0.152895	-0.504216	0.978491	-1.16523	0.778758	0.751515	-0.649003	-0.516547	0.943163	0.453096	0.564508	0.547893	0.841102	-0.60249	0.174218	-0.448002	1.11113
228	0.95726	0.752307	-1.21615	-2.69004	0.642991	-0.780246	-0.0890782	1.1093	0.79781	1.4288	-0.950178	0.300142	-0.160191	-0.272165	-0.679615	1.76496	-1.20063	0.198353	-0.721347	-0.745076	-0.724419	0.385534	-0.57332	0.983424	0.664021	0.262875	1.58206	-0.324494	-2.13223	-0.64487	-1.4417	-1.14875	1.3089	0.0635964	-3.27864	-0.411319	0.090235	1.79553	-0.259633	0.511619	0.93949	1.21113	-0.11466	1.3894	1.50669	-1.04469	-0.0064879	1.34621	0.190265
229	0.346403	0.259141	-0.786292	1.12638	-0.35611	-0.245783	1.8576	1.57221	0.702688	0.446289	-1.44722	1.66617	-2.36756	2.0466	0.852939	-1.14935	-0.531629	-1.49589	-0.372227	-0.748824	-1.47755	-0.424561	1.32175	-0.753541	1.77876	-0.535598	0.444014	-0.93713	1.19422	-1.34575	-0.180848	0.968828	0.885826	-0.704522	0.43865	0.238185	-1.29182	0.857418	-0.162994	1.36982	0.554946	1.40002	2.17137	-0.19084	-0.0500261	-0.875926	-2.04725	-0.295828	0.980597
230	-0.395208	0.137829	0.634087	1.01186	0.44947	-1.1938	0.954617	-1.77821	0.387414	0.917268	0.732839	-0.436284	-0.0248498	1.47945	1.61888	-0.2054	0.643836	-0.532991	-1.27268	-0.307974	-0.623875	0.562705	-1.38596	-0.0352281	0.672017	0.027185	-0.342449	-0.55265	0.720709	0.238613	0.801549	1.5984	0.717386	1.08886	0.387754	-0.0850643	0.343857	1.21892	-3.20827	-1.01519	0.995807	0.610133	-0.0445425	0.0671368	0.416509	0.888077	-1.01177	0.466477	0.628576
231	0.599666	1.97707	1.69551	0.293345	1.87696	1.27889	0.665248	-0.800627	-0.47278	1.15221	-0.769238	-0.609227	0.377301	-0.359405	-0.873137	-1.29679	-1.13082	-0.862221	-0.548415	-1.23315	-0.95029	1.76203	0.690107	-0.286018	0.96342	0.170717	-0.61862	-0.816683	-0.627114	-2.06098	-1.29027	-0.408485	-0.137	-0.59539	0.243725	-1.3852	0.256632	0.789982	0.245398	0.565716	0.560685	1.1215	-0.785998	0.461453	1.05042	-0.797641	-0.361815	1.7759	1.29213
232	-1.12106	0.513882	-0.403493	-0.258426	0.311888	1.2248	0.314291	0.246326	-1.58282	0.203148	1.4211	1.04207	0.616947	0.174539	-1.06389	-0.154086	-0.279705	-0.67882	1.70017	-0.162044	-0.559364	-0.00473113	-0.605612	-1.35339	0.407508	-0.679158	-0.335891	-1.02899	-0.659755	-0.989354	-1.03967	1.85198	0.352483	-1.08466	0.368677	-1.30396	1.50052	0.0184495	0.566902	1.37006	0.00214273	-0.49794	-0.229322	-0.952895	-0.557743	-0.267946	0.497835	-0.161774	1.68898
233	0.336688	0.30353	1.60619	-0.153517	0.957561	-0.735941	0.400198	0.663789	0.950127	0.710526	2.02832	0.133359	1.11152	0.119608	-0.485825	-0.883675	0.256093	-0.22165	-0.060474	0.720815	-0.219544	0.742772	-2.23472	-0.269616	1.21846	0.261903	0.0058535	0.428327	1.00593	-0.398841	-1.00114	-0.0287876	0.620652	-3.32849	-0.484414	-1.14826	-0.189334	0.897503	-0.0517336	1.06341	-0.426842	0.940081	0.843231	-0.0767422	-0.7994	-0.29243	0.731063	0.134786	0.0595048
234	0.523503	1.1307	0.580213	0.72224	1.28844	-1.22176	0.486631	0.861596	0.560455	-1.26107	0.473467	-0.761226	0.909739	-2.06217	-0.353285	1.22319	0.118019	-0.107892	-0.0577186	-0.27947	0.691411	-1.18867	0.712975	-2.54768	0.645562	0.00644022	-0.749223	0.254246	0.8984	-1.35485	-1.7465	0.0172243	-0.483114	-2.11069	0.868368	0.12058	1.54782	-0.609464	-0.00694868	1.11595	0.153841	-0.698914	0.672707	-1.60245	-0.792239	-1.81655	0.24429	-0.47506	0.549504
235	1.02196	1.57596	0.588669	-1.36652	0.38924	-0.804109	0.0738445	-1.25118	-1.12192	-0.131442	-0.78427	-0.227047	-1.83072	0.559459	-0.398712	-0.971669	-0.656628	0.456452	-0.327611	0.616666	-0.610885	0.40091	0.716779	0.413524	0.155687	-0.270748	1.14694	0.326953	-0.617317	-0.349694	0.200997	1.08349	0.618502	0.177646	0.251745	-0.244862	0.327774	-0.197974	0.111809	1.9372	0.724883	0.406635	1.86565	0.279656	2.13118	0.0926369	0.184649	-5.62217	0.895694
236	0.0364592	0.0510482	0.895236	-1.0658	1.47651	1.37366	0.885699	-0.00279273	0.334908	0.86113	-0.316746	0.0718727	-0.497664	1.67758	-0.392074	-1.46548	-0.261212	0.731602	-1.07148	1.33883	1.16918	0.414717	-1.82413	-0.434951	0.819102	-0.632785	-0.59953	-0.924014	0.0535901	0.758339	-1.93946	0.276232	1.39566	-0.225113	-0.132396	0.800974	0.303585	0.2283	-0.0368411	1.07651	0.652994	-0.0521019	0.771475	-0.695317	-0.297845	-1.02923	-0.32676	0.535939	1.3174
237	0.397956	-0.65353	0.456567	0.952373	0.299196	-0.976036	0.882512	-0.168643	1.152	1.07605	-1.9446	0.205862	-1.18737	0.650012	0.785327	-2.25117	0.352564	0.446702	-1.07237	-0.660659	-0.68927	-0.474509	-0.156017	-0.178256	1.61008	0.128935	0.398493	-0.817407	-0.0791011	0.0733171	-1.27359	0.644446	0.706662	-1.07827	-0.407784	-2.70857	-0.18611	1.00294	-0.534423	0.318022	0.475972	-0.329799	0.388192	0.491365	-0.190826	-1.15879	-0.710373	0.242215	-1.29929
238	0.399635	0.505728	0.155383	-0.900083	1.69975	-1.08595	-0.293894	-1.64716	0.0219353	1.5055	-0.0522107	0.026977	0.995221	-1.42861	-0.767182	-2.02119	-0.297444	0.315437	-0.491498	2.30124	0.585586	0.991709	0.776829	-1.15884	0.108115	0.0891957	0.306472	2.3031	-0.695735	0.782511	-1.12659	0.557282	-2.59631	0.909253	0.0930446	2.54223	0.783532	1.04562	-0.0212923	1.25685	-0.258425	-0.252398	-0.0236076	0.25375	0.0375228	1.79838	0.115606	-0.930924	0.851689
239	0.334708	0.0313727	0.986114	-2.13749	0.94795	0.932503	0.161091	0.749806	0.612274	0.473208	0.451373	0.956485	0.674873	-0.418321	-2.33005	-0.305593	-0.562174	-0.825467	1.93796	-0.172755	-0.350351	0.736953	0.386473	-1.88273	0.85454	0.151571	0.623359	-1.19933	-0.385128	-0.676018	-1.6835	0.135034	0.809192	-1.09911	0.7705	0.0291404	0.53916	0.696662	0.232677	0.994017	1.10729	0.703927	-0.286527	-0.381339	0.504274	-0.789397	1.78519	0.818556	0.267327
240	-0.610492	0.20434	-0.394421	1.09451	-0.233099	-0.956807	1.55616	0.279494	-0.971878	1.08149	0.18145	0.33052	-0.33466	1.57025	-0.67825	-1.80111	0.643032	-0.776596	-0.0648912	-0.347412	-1.38899	-0.620392	0.342802	-0.443157	1.3522	0.575808	-0.546456	0.0287555	-0.625072	-0.274287	0.462106	0.824242	-0.614566	0.520186	-0.272756	-0.469448	-0.47464	1.05501	0.338596	0.229068	-0.272925	0.190558	0.921976	-0.428776	-0.64167	-1.04613	-0.401812	0.252215	0.783317
241	0.445677	-1.09082	-1.82161	-2.48634	1.50713	0.512681	0.558723	1.22189	0.635939	-1.24433	1.828	0.198044	1.67417	-1.01032	-1.46235	0.407255	0.106647	-0.434319	-1.21433	0.0817888	0.301401	-0.559534	0.694072	-0.189038	0.440314	0.0242108	-0.507701	-0.548859	0.6924	-0.534789	-1.60237	-0.0623834	-0.553959	-1.63594	-0.00525281	0.696775	1.66538	-1.1229	0.331952	0.184967	-0.596581	-1.02095	-1.26853	0.0821068	-0.425643	-0.910104	0.658483	-1.14069	1.36587
242	0.597751	-2.08125	1.08022	-1.99015	1.12982	-0.452587	0.0211999	0.57959	0.378835	0.240949	-0.561649	-0.075162	0.281104	1.33092	-0.177902	-0.901738	0.158613	0.423434	-0.214384	-0.681954	-1.0431	0.0328469	0.619098	-0.877557	1.61405	-0.345114	-0.114399	-2.75844	-0.492311	0.541717	-0.243532	3.046	0.615139	-1.38077	0.226658	-1.07884	-0.284698	1.2511	0.21985	-0.575106	1.42257	0.200101	0.52416	0.258528	0.417299	-0.693374	-0.700206	0.917207	-0.710719
243	0.555446	0.153048	0.287883	-1.28672	0.448676	1.01935	0.76901	1.59083	0.249727	1.70918	-1.24695	-0.77083	-0.546683	-0.298787	-1.11916	0.40582	-0.289298	0.0687693	-1.04469	0.236643	-0.553219	-0.179722	0.667853	-0.409616	0.420707	1.34925	0.0571057	-1.58566	0.156141	-0.82429	-1.6889	0.564178	-0.662012	-0.425084	0.330609	0.677381	-2.09012	1.95621	-1.31442	-1.44948	-0.067935	-2.33546	-1.64915	-0.793082	-1.01016	-0.921349	-0.714763	0.117173	0.366915
244	1.91235	0.451187	0.395354	0.180624	0.395724	0.648382	0.720876	0.793385	0.452424	-0.325339	-0.068026	0.342056	-2.15771	1.32129	-0.470021	0.271526	0.451141	-1.66311	-0.501519	-0.107238	-1.16037	1.00615	0.447426	-0.123059	-0.891076	0.339818	0.841649	-2.14725	-0.614389	-0.509185	-1.37321	1.2015	-0.0277794	0.019908	0.153061	-0.945482	0.655308	-0.824207	0.595931	0.473276	0.399474	1.4574	0.0894776	1.41334	0.881499	1.44823	0.654317	0.773921	-0.986712
245	1.23525	-0.566947	0.42316	1.07743	0.120915	-0.535336	0.774474	-0.0877037	1.69388	0.843414	1.05005	-0.630981	-0.555502	1.79392	-1.6689	-0.30057	0.30914	-0.235038	1.08765	0.391886	0.479874	-0.438323	0.613983	-0.33604	0.255352	0.406565	0.336602	-0.479471	0.457041	1.08049	-0.934082	1.136	-0.367341	1.60418	-3.037	0.581059	1.14932	0.700204	0.982537	-0.834843	0.829266	-0.208019	-0.454738	0.310783	-1.01762	1.3687	0.405884	0.570322	0.340797
246	-0.113431	0.756223	1.06433	0.573535	1.98646	-1.13041	-0.176608	0.20832	1.15405	0.929239	0.213504	-0.500961	-0.105206	-0.299766	-0.688742	0.611891	0.461487	1.39875	-0.176953	1.5109	1.4981	1.31947	0.525514	0.00610591	-0.655429	-0.522129	-0.234292	-0.232274	0.125468	0.569594	-2.15267	0.135636	1.30307	-0.0749366	-1.59744	0.663365	-0.247698	-0.0318684	0.737074	-0.620191	-0.178348	-1.12678	0.0651875	-0.96756	0.415303	-0.273658	-0.365898	-0.239134	1.16312
247	-0.796332	0.767656	-0.367409	-0.50403	-0.378722	-0.595263	-0.53496	0.852914	-0.310327	-0.515166	0.110537	0.5684	0.445643	0.711991	-0.438583	-1.67411	-1.08243	0.110752	-1.59749	0.480232	0.377012	0.440141	-1.88415	-0.738834	-1.00154	1.09831	-0.279791	0.506721	-0.178831	0.744618	-2.32907	-0.407657	1.46955	0.761446	-0.175892	-0.446669	0.970051	-0.751834	0.449542	0.6811	-0.0304949	1.35652	1.3866	0.443805	1.50964	-0.0293414	0.851528	0.443449	0.250417
248	0.376757	-4.64047	0.12146	0.88361	-2.63672	-0.965235	0.3265	-0.282212	1.06884	1.28036	0.19544	-1.30282	-0.615595	1.69797	-0.00968952	-0.449621	0.566064	0.777261	1.25018	-0.190714	-0.470704	1.11245	0.548857	-3.19049	1.17025	0.0447062	-0.603171	-0.330219	1.49331	-0.795261	-0.903943	0.164652	0.609178	0.925685	-0.121625	-1.72685	-0.0467931	0.994838	0.28106	-1.15209	-0.258728	-0.107549	-1.09161	0.476451	0.102928	0.134537	0.515916	0.244681	0.557097
249	1.88358	0.409185	1.02478	-0.428585	0.046727	-1.21956	-0.464101	0.878585	-0.57083	-0.907581	-0.372482	-0.418786	-0.0612631	-0.563835	0.447865	-1.26793	-0.374429	-1.0771	-0.225878	-0.767901	-0.774676	-1.52731	-0.601644	-1.02159	0.993558	-0.879896	0.411297	-1.25542	0.691636	0.357905	-0.696419	-0.373735	0.726605	-1.44369	0.319253	0.0216519	-0.0994446	-0.414241	0.499526	-0.813221	0.402321	0.688724	1.39388	1.69413	2.20949	-1.51216	0.113217	2.00528	1.09586
250	-0.493814	1.96523	1.02432	-2.1768	2.52423	-0.550649	-0.954222	0.176395	1.26386	-0.224013	-0.537729	-2.03708	0.515623	2.10195	0.247292	-2.69526	0.389714	-0.50231	-0.248646	-0.638596	-2.13278	-0.438187	0.45672	-2.19277	-0.78096	1.69887	-0.693987	-1.92262	-0.890267	-0.184347	-1.37995	0.811833	0.325523	-0.635628	0.96097	-0.155362	0.269216	-0.493357	0.371788	-0.232117	-0.425472	-0.612951	-0.100953	-0.620425	-0.315162	0.10037	0.463569	0.0972365	0.21606
251	0.44358	0.661129	0.523065	0.132547	0.0645748	0.904958	-0.457014	0.152567	-1.90109	0.204611	0.132478	0.682424	1.1463	1.44401	0.40463	-1.4213	-1.74558	-0.300567	-0.362874	-0.431596	-1.01179	0.372719	0.620744	-0.214676	0.298152	-3.28861	1.23343	-0.891738	-0.270208	-0.818306	-1.29128	0.667771	0.465662	-1.34801	-0.300672	-0.197971	0.581577	0.00767827	0.756853	0.437772	0.21286	-0.622544	-0.290677	0.33751	0.0298877	-0.933329	-0.572329	0.700591	1.66254
252	-0.944575	-1.69078	1.42453	-1.74244	1.04339	-0.521316	-1.06245	-0.266395	0.295712	1.64784	-0.06785	-0.503851	-0.236276	0.885767	-0.795263	0.511815	2.74271	-0.278062	-0.832108	0.0143873	-0.845768	0.892269	-1.32728	-0.439157	-1.92415	0.360411	-1.00918	0.378339	-0.800932	-0.375568	-1.07814	1.22301	-0.656977	0.969969	0.602557	-0.933962	0.02512	1.34227	-0.293125	-1.05699	0.412027	0.515873	0.324498	-0.658334	0.241838	2.57901	0.646084	0.0368757	-0.391692
253	0.146759	0.287882	-0.896779	0.272466	0.11514	1.08597	1.0458	0.291049	-1.87761	-1.01226	-0.650284	0.650005	0.849421	2.20973	0.915617	-1.33139	-1.20842	-0.182665	1.41666	0.0252784	-0.690332	-0.270425	0.659934	-1.11438	1.48469	-1.26076	1.47731	-0.790048	0.0343391	-1.34728	-0.741287	1.7874	0.0405293	-1.2027	-0.277305	-0.0479856	0.368302	0.0271262	0.538476	1.13243	0.247372	0.929953	0.655253	-0.607772	-1.74549	-1.19728	1.45661	-1.02798	1.32537
254	-0.668144	-0.437926	1.32251	0.581468	0.310232	1.71786	-2.23464	-0.367421	0.325133	1.00969	-0.115602	-0.368661	-0.660212	-1.23175	-1.31301	0.99044	2.69926	-1.4285	-1.05716	2.08555	0.872409	1.36808	1.49901	-1.49197	-1.41354	-1.62048	-0.930048	1.41991	-1.01718	0.0353495	-2.17716	0.324043	-0.341698	0.385965	0.643276	0.504333	0.166305	0.430478	-0.373082	-0.787083	-1.62806	-0.759936	0.862895	-0.26845	-0.470067	3.05029	0.204552	-0.970698	0.19372
255	-0.0274593	-0.628457	-0.582764	-0.555504	0.434126	-0.682002	1.31021	-0.477899	1.16167	-0.241285	-0.0719275	0.313899	-0.51333	0.397185	-0.445286	-0.467874	-0.423623	-0.303645	0.165562	0.601686	-0.392983	0.355619	-0.733915	-1.77805	1.52729	-1.01213	-0.198596	1.25562	-0.015305	-0.0046591	-0.831719	-0.0803637	-1.21979	0.120696	-2.48167	-0.0929635	-0.137702	0.313814	0.00769157	-0.733459	0.604023	-0.175342	0.327605	0.365617	1.14024	-0.0919526	0.332062	0.532115	0.80043
256	-1.03005	-1.11714	-1.93145	1.38354	-0.0660872	1.00279	2.78318	1.73959	-0.0910227	0.849112	-0.255129	-0.144912	0.437793	2.04181	0.0376211	0.0453092	0.774791	-0.817033	1.36632	-0.132697	-0.650516	1.30715	0.492087	0.504271	1.68025	-0.0632502	0.303125	-0.602896	-0.237523	-0.853409	-0.239483	3.67001	0.0658323	-0.266276	0.336956	-0.0437781	-0.333709	0.405775	0.239264	-1.1766	-0.686124	-0.113414	0.466068	-0.460737	-0.776098	-1.36923	1.20497	0.401577	2.59801
257	0.925503	1.86405	1.58713	-0.400301	1.86793	-0.743888	-0.00181445	-1.08363	-1.59475	0.43085	1.22548	0.774503	1.09001	0.750693	-0.246289	-2.41104	-0.620929	-0.683548	0.178991	-0.530751	-1.14243	1.00737	-0.574724	-1.26836	-1.22117	0.84638	0.389766	0.192103	-0.867286	-1.0505	-1.22557	0.823587	0.55767	0.309543	-2.66528	-1.83674	0.447292	-0.672966	0.389965	-1.10999	0.9743	1.18478	-1.32173	1.82005	1.44486	0.314722	0.662371	0.714273	0.921168
[truncated: 353 more columns]

## Sheet: Figure S3
	y axis	x axis	term	parent	parentTerm	score
GO:0006955	-0.438419	0.208861	immune response	GO:0006955	immune response	74.1134
GO:0002376	-0.186887	0.2088	immune system process	GO:0006955	immune response	73.2722
GO:0016064	-0.37167	0.214083	immunoglobulin mediated immune response	GO:0006955	immune response	59.0659
GO:0002250	-0.396891	0.19822	adaptive immune response	GO:0006955	immune response	58.98
GO:0019724	-0.372403	0.214294	B cell mediated immunity	GO:0006955	immune response	58.8054
GO:0006956	-0.340137	0.187341	complement activation	GO:0006955	immune response	57.6318
GO:0006959	-0.393538	0.20144	humoral immune response	GO:0006955	immune response	52.3766
GO:0002252	-0.18269	0.221834	immune effector process	GO:0006955	immune response	51.3329
GO:0050896	-0.364497	0.0615377	response to stimulus	GO:0050896	response to stimulus	50.0203
GO:0002449	-0.174948	0.215513	lymphocyte mediated immunity	GO:0006955	immune response	45.3679
GO:0002460	-0.381725	0.193371	adaptive immune response based on somatic recombination of immune receptors built from immunoglobulin superfamily domains	GO:0006955	immune response	41.9815
GO:0002443	-0.177088	0.217294	leukocyte mediated immunity	GO:0006955	immune response	40.2711
GO:0006952	-0.446405	0.0397353	defense response	GO:0006952	defense response	39.6823
GO:0006958	-0.331045	0.187845	complement activation, classical pathway	GO:0006955	immune response	35.8688
GO:0006950	-0.450027	0.0355149	response to stress	GO:0006952	defense response	35.7967
GO:0007596	-0.272285	-0.22637	blood coagulation	GO:0007596	blood coagulation	34.0172
GO:0050817	0.0429687	-0.29487	coagulation	GO:0007596	blood coagulation	33.5622
GO:0007599	0.0220186	-0.158414	hemostasis	GO:0007599	hemostasis	33.398
GO:0044419	-0.124102	0.0509979	biological process involved in interspecies interaction between organisms	GO:0044419	biological process involved in interspecies interaction between organisms	32.9542
GO:0002455	-0.36345	0.215717	humoral immune response mediated by circulating immunoglobulin	GO:0006955	immune response	32.5653
GO:0140546	-0.464512	0.0471626	defense response to symbiont	GO:0140546	defense response to symbiont	31.5578
GO:0098542	-0.520023	0.054196	defense response to other organism	GO:0140546	defense response to symbiont	30.6221
GO:0009605	-0.444552	0.0557391	response to external stimulus	GO:0009605	response to external stimulus	29.8239
GO:0009607	-0.381171	0.0782193	response to biotic stimulus	GO:0140546	defense response to symbiont	29.5297
GO:0051707	-0.460362	0.0686442	response to other organism	GO:0140546	defense response to symbiont	28.4266
GO:0043207	-0.444095	0.0588212	response to external biotic stimulus	GO:0140546	defense response to symbiont	28.372
GO:0042060	-0.40348	-0.0168411	wound healing	GO:0006952	defense response	27.6758
GO:0009611	-0.408658	-0.0139295	response to wounding	GO:0006952	defense response	25.0101
GO:0045087	-0.613769	0.188263	innate immune response	GO:0140546	defense response to symbiont	24.965
GO:0050878	0.0239162	-0.157468	regulation of body fluid levels	GO:0007599	hemostasis	23.9951
GO:0002253	-0.351839	0.169048	activation of immune response	GO:0006955	immune response	22.7446
GO:0042730	-0.327703	-0.232228	fibrinolysis	GO:0007599	hemostasis	22.3414
GO:0002682	-0.136678	0.163497	regulation of immune system process	GO:0006955	immune response	22.2316
GO:1900047	0.0181843	-0.177005	negative regulation of hemostasis	GO:0007599	hemostasis	22.1937
GO:0030195	-0.335815	-0.235129	negative regulation of blood coagulation	GO:0007599	hemostasis	20.8215
GO:0050819	0.0631314	-0.30449	negative regulation of coagulation	GO:0007596	blood coagulation	19.9532
GO:0061045	-0.395646	-0.0378464	negative regulation of wound healing	GO:0006952	defense response	19.661
GO:1900046	0.0211868	-0.156906	regulation of hemostasis	GO:0007599	hemostasis	19.661
GO:0050776	-0.395489	0.16401	regulation of immune response	GO:0006955	immune response	19.6435
GO:0050778	-0.357869	0.170101	positive regulation of immune response	GO:0006955	immune response	19.3771
GO:0002684	-0.114131	0.166858	positive regulation of immune system process	GO:0006955	immune response	19.2729
GO:0019730	-0.567196	0.18475	antimicrobial humoral response	GO:0006955	immune response	18.8227
GO:0030193	-0.349404	-0.223155	regulation of blood coagulation	GO:0007599	hemostasis	18.6181
GO:0050818	0.0674681	-0.292603	regulation of coagulation	GO:0007596	blood coagulation	17.8737
GO:0048584	-0.264724	0.0489408	positive regulation of response to stimulus	GO:0048584	positive regulation of response to stimulus	17.4785
GO:1903035	-0.342601	-0.046701	negative regulation of response to wounding	GO:0006952	defense response	16.6473
GO:0019731	-0.549454	0.179376	antibacterial humoral response	GO:0006955	immune response	16.0381
GO:0006954	-0.410813	0.0350879	inflammatory response	GO:0006952	defense response	15.7058
GO:0061041	-0.357959	-0.0224009	regulation of wound healing	GO:0006952	defense response	15.5281
GO:0002526	-0.348936	0.027474	acute inflammatory response	GO:0006952	defense response	15.2241
GO:0006953	-0.328532	0.0251004	acute-phase response	GO:0006952	defense response	14.839
GO:0051917	-0.318289	-0.228821	regulation of fibrinolysis	GO:0007596	blood coagulation	14.5254
GO:1903034	-0.36108	-0.0203858	regulation of response to wounding	GO:0006952	defense response	13.8073
GO:0031638	0.169014	-0.235783	zymogen activation	GO:0031638	zymogen activation	13.5923
GO:0034368	0.230401	-0.0309718	protein-lipid complex remodeling	GO:0034368	protein-lipid complex remodeling	13.4757
GO:0034369	0.246295	-0.180902	plasma lipoprotein particle remodeling	GO:0034368	protein-lipid complex remodeling	13.4757
GO:0006957	-0.443034	0.184564	complement activation, alternative pathway	GO:0006955	immune response	13.4556
GO:0044403	-0.112544	0.0467452	biological process involved in symbiotic interaction	GO:0044419	biological process involved in interspecies interaction between organisms	13.416
GO:0051604	0.175828	-0.247168	protein maturation	GO:0031638	zymogen activation	13.4094
GO:0031640	-0.0863987	0.036827	killing of cells of another organism	GO:0031640	killing of cells of another organism	13.3262
GO:0001906	0.0581358	-0.0145085	cell killing	GO:0031640	killing of cells of another organism	12.9507
GO:0034367	0.222275	-0.0249432	protein-containing complex remodeling	GO:0034368	protein-lipid complex remodeling	12.8901
GO:0042742	-0.473952	0.0492	defense response to bacterium	GO:0044419	biological process involved in interspecies interaction between organisms	12.4102
GO:0072376	0.156158	-0.216878	protein activation cascade	GO:0031638	zymogen activation	12.3035
GO:0048583	-0.312093	0.0316521	regulation of response to stimulus	GO:0048584	positive regulation of response to stimulus	12.1924
GO:0006508	0.166486	-0.238509	proteolysis	GO:0006508	proteolysis	12.034
GO:0051239	0.121099	-0.289042	regulation of multicellular organismal process	GO:0051239	regulation of multicellular organismal process	11.9912
GO:0031639	0.165463	-0.22906	plasminogen activation	GO:0031638	zymogen activation	11.7505
GO:0034375	0.238601	-0.172498	high-density lipoprotein particle remodeling	GO:0034368	protein-lipid complex remodeling	11.5716
GO:0072378	-0.151621	-0.353676	blood coagulation, fibrin clot formation	GO:0031638	zymogen activation	11.5716
GO:0097006	0.139023	-0.0963215	regulation of plasma lipoprotein particle levels	GO:0097006	regulation of plasma lipoprotein particle levels	11.5323
GO:0032101	-0.393949	0.0387164	regulation of response to external stimulus	GO:0009605	response to external stimulus	11.3162
GO:0051702	-0.106031	0.0444412	biological process involved in interaction with symbiont	GO:0044419	biological process involved in interspecies interaction between organisms	11.0808
GO:0071827	0.238481	-0.18004	plasma lipoprotein particle organization	GO:0034368	protein-lipid complex remodeling	10.8127
GO:0071825	0.230997	-0.0295357	protein-lipid complex organization	GO:0034368	protein-lipid complex remodeling	10.4227
GO:0009617	-0.429444	0.0641055	response to bacterium	GO:0044419	biological process involved in interspecies interaction between organisms	10.3348
GO:0030100	0.402228	0.38679	regulation of endocytosis	GO:0030100	regulation of endocytosis	10.1286
GO:0030168	-0.252772	-0.22577	platelet activation	GO:0007596	blood coagulation	10.1143
GO:0001867	-0.4383	0.18317	complement activation, lectin pathway	GO:0006955	immune response	9.83067
GO:0006909	0.301926	0.43955	phagocytosis	GO:0030100	regulation of endocytosis	9.66365
GO:0008228	0.0736237	0.554476	opsonization	GO:0008228	opsonization	9.44077
GO:0016477	0.0849387	-0.0845881	cell migration	GO:0016477	cell migration	9.44077
GO:0016485	0.176873	-0.250487	protein processing	GO:0031638	zymogen activation	9.31561
GO:0043691	0.270028	0.409011	reverse cholesterol transport	GO:0043691	reverse cholesterol transport	9.15895
GO:0045807	0.377301	0.374383	positive regulation of endocytosis	GO:0030100	regulation of endocytosis	9.12096
GO:0090130	0.103658	-0.252779	tissue migration	GO:0090130	tissue migration	9.11822
GO:0051918	-0.293409	-0.203597	negative regulation of fibrinolysis	GO:0007596	blood coagulation	8.99406
GO:0006897	0.310159	0.451198	endocytosis	GO:0030100	regulation of endocytosis	8.98952
GO:0048518	0.0967157	-0.015225	positive regulation of biological process	GO:0048518	positive regulation of biological process	8.96254
GO:0060627	0.321531	0.39842	regulation of vesicle-mediated transport	GO:0030100	regulation of endocytosis	8.77628
GO:0033344	0.283549	0.435748	cholesterol efflux	GO:0043691	reverse cholesterol transport	8.77628
GO:0048870	0.0850921	-0.0841352	cell motility	GO:0016477	cell migration	8.58433
GO:0032102	-0.360328	0.00380999	negative regulation of response to external stimulus	GO:0009605	response to external stimulus	8.51367
GO:0007155	0.124334	-0.0495571	cell adhesion	GO:0007155	cell adhesion	8.41143
GO:0051241	0.103843	-0.292212	negative regulation of multicellular organismal process	GO:0051239	regulation of multicellular organismal process	8.37273
GO:0070527	-0.199436	-0.241342	platelet aggregation	GO:0007155	cell adhesion	8.36548
GO:0031589	0.124049	-0.0485709	cell-substrate adhesion	GO:0007155	cell adhesion	8.00826
GO:0010631	0.108616	-0.264125	epithelial cell migration	GO:0090130	tissue migration	8.00826
GO:0080134	-0.38672	0.015233	regulation of response to stress	GO:0006952	defense response	7.9858
GO:0090132	0.103648	-0.252643	epithelium migration	GO:0090130	tissue migration	7.92456
GO:0030301	0.290252	0.448957	cholesterol transport	GO:0043691	reverse cholesterol transport	7.78596
GO:0034109	0.114991	-0.0469567	homotypic cell-cell adhesion	GO:0007155	cell adhesion	7.67788
GO:0030334	0.0942055	-0.102994	regulation of cell migration	GO:0030334	regulation of cell migration	7.67414
GO:0050766	0.371732	0.375951	positive regulation of phagocytosis	GO:0030100	regulation of endocytosis	7.62381
GO:0040011	0.0441199	-0.0562027	locomotion	GO:0030334	regulation of cell migration	7.6179
GO:0034370	0.240432	-0.174403	triglyceride-rich lipoprotein particle remodeling	GO:0034368	protein-lipid complex remodeling	7.56634
GO:0034372	0.238363	-0.172431	very-low-density lipoprotein particle remodeling	GO:0034368	protein-lipid complex remodeling	7.56634
GO:0034377	0.245413	-0.175227	plasma lipoprotein particle assembly	GO:0034368	protein-lipid complex remodeling	7.51673
GO:0001667	0.0845769	-0.0865928	ameboidal-type cell migration	GO:0016477	cell migration	7.35187
GO:0051838	-0.355279	0.0336124	cytolysis by host of symbiont cells	GO:0031640	killing of cells of another organism	7.28282
GO:2000145	0.0942924	-0.102813	regulation of cell motility	GO:0030334	regulation of cell migration	7.2604
GO:1900048	0.0239485	-0.127767	positive regulation of hemostasis	GO:0007599	hemostasis	7.20624
GO:0030194	-0.312479	-0.193063	positive regulation of blood coagulation	GO:0007599	hemostasis	7.20624
GO:0032374	0.309667	0.417631	regulation of cholesterol transport	GO:0032371	regulation of sterol transport	7.14133
GO:0032371	0.309608	0.417499	regulation of sterol transport	GO:0032371	regulation of sterol transport	7.14133
GO:0015918	0.290869	0.450163	sterol transport	GO:0043691	reverse cholesterol transport	7.11961
GO:0006910	0.284515	0.41011	phagocytosis, recognition	GO:0008228	opsonization	7.0776
GO:0065005	0.230628	-0.0319335	protein-lipid complex assembly	GO:0034368	protein-lipid complex remodeling	7.0776
GO:1905952	0.305244	0.402997	regulation of lipid localization	GO:0032371	regulation of sterol transport	7.0776
GO:0051873	-0.384626	0.036795	killing by host of symbiont cells	GO:0031640	killing of cells of another organism	7.0776
GO:0030449	-0.320095	0.184077	regulation of complement activation	GO:0006955	immune response	6.99389
GO:0034381	0.15062	-0.211413	plasma lipoprotein particle clearance	GO:0097006	regulation of plasma lipoprotein particle levels	6.96089
GO:0050820	0.0655034	-0.249594	positive regulation of coagulation	GO:0007596	blood coagulation	6.94089
GO:0042744	0.123002	-0.116464	hydrogen peroxide catabolic process	GO:0042744	hydrogen peroxide catabolic process	6.80275
GO:0048514	0.103955	-0.257636	blood vessel morphogenesis	GO:0048514	blood vessel morphogenesis	6.78351
GO:0050764	0.390838	0.384237	regulation of phagocytosis	GO:0030100	regulation of endocytosis	6.78337
GO:0010876	0.288633	0.444735	lipid localization	GO:0032371	regulation of sterol transport	6.78155
GO:0010033	-0.341283	0.0579899	response to organic substance	GO:0010033	response to organic substance	6.75662
GO:0040012	0.0681599	-0.0724112	regulation of locomotion	GO:0030334	regulation of cell migration	6.7386
GO:0065008	0.0447356	-0.139267	regulation of biological quality	GO:0007599	hemostasis	6.71705
GO:0061844	-0.549367	0.180091	antimicrobial humoral immune response mediated by antimicrobial peptide	GO:0006955	immune response	6.69115
GO:0006869	0.297044	0.46171	lipid transport	GO:0032371	regulation of sterol transport	6.65998
GO:0010810	0.144359	-0.064117	regulation of cell-substrate adhesion	GO:0007155	cell adhesion	6.65923
GO:0034374	0.237407	-0.171211	low-density lipoprotein particle remodeling	GO:0034368	protein-lipid complex remodeling	6.53151
GO:0050830	-0.439512	0.0449787	defense response to Gram-positive bacterium	GO:0044419	biological process involved in interspecies interaction between organisms	6.48572
GO:2000147	0.0898256	-0.0715759	positive regulation of cell motility	GO:0030334	regulation of cell migration	6.25329
GO:0030335	0.0898959	-0.0719509	positive regulation of cell migration	GO:0030334	regulation of cell migration	6.23699
GO:0001568	0.102798	-0.254393	blood vessel development	GO:0048514	blood vessel morphogenesis	6.22139
GO:1903027	0.0771284	0.479937	regulation of opsonization	GO:0008228	opsonization	6.18959
GO:0034384	0.146058	-0.197791	high-density lipoprotein particle clearance	GO:0097006	regulation of plasma lipoprotein particle levels	6.18959
GO:0051346	0.111261	-0.066793	negative regulation of hydrolase activity	GO:0051346	negative regulation of hydrolase activity	6.12376
GO:0042221	-0.354933	0.0604092	response to chemical	GO:0010033	response to organic substance	6.10481
GO:0098657	0.297803	0.460346	import into cell	GO:0030100	regulation of endocytosis	6.09355
GO:0007160	0.123374	-0.0480394	cell-matrix adhesion	GO:0007155	cell adhesion	6.03762
GO:0040017	0.0642256	-0.0419934	positive regulation of locomotion	GO:0030334	regulation of cell migration	6.01001
GO:1901564	0.15963	-0.223988	organonitrogen compound metabolic process	GO:0006508	proteolysis	6.0003
GO:0045861	0.158326	-0.252886	negative regulation of proteolysis	GO:0006508	proteolysis	5.95975
GO:0002227	-0.497629	0.158194	innate immune response in mucosa	GO:0006955	immune response	5.94705
GO:0002385	-0.319795	0.167122	mucosal immune response	GO:0006955	immune response	5.91844
GO:0006334	0.220996	-0.0116013	nucleosome assembly	GO:0034368	protein-lipid complex remodeling	5.88857
GO:0051050	0.279884	0.368367	positive regulation of transport	GO:0030100	regulation of endocytosis	5.84807
GO:0043542	0.108147	-0.261105	endothelial cell migration	GO:0090130	tissue migration	5.84683
GO:0001944	0.103034	-0.255736	vasculature development	GO:0048514	blood vessel morphogenesis	5.78711
GO:0019538	0.165859	-0.238716	protein metabolic process	GO:0006508	proteolysis	5.78567
GO:0042743	0.123561	-0.117542	hydrogen peroxide metabolic process	GO:0042744	hydrogen peroxide catabolic process	5.63642
GO:0032103	-0.35228	0.0557151	positive regulation of response to external stimulus	GO:0009605	response to external stimulus	5.59568
GO:0006641	0.138545	-0.14474	triglyceride metabolic process	GO:0006641	triglyceride metabolic process	5.56199
GO:0002251	-0.321866	0.167912	organ or tissue specific immune response	GO:0006955	immune response	5.54787
GO:0030162	0.184263	-0.238443	regulation of proteolysis	GO:0006508	proteolysis	5.49654
GO:0010811	0.139682	-0.0395411	positive regulation of cell-substrate adhesion	GO:0007155	cell adhesion	5.45733
GO:0033700	0.262469	0.393152	phospholipid efflux	GO:0032371	regulation of sterol transport	5.45733
GO:1905918	0.103204	-0.0568122	regulation of CoA-transferase activity	GO:0051346	negative regulation of hydrolase activity	5.43523
GO:1905920	0.102877	-0.0563103	positive regulation of CoA-transferase activity	GO:0051346	negative regulation of hydrolase activity	5.43523
GO:0051919	-0.270638	-0.199977	positive regulation of fibrinolysis	GO:0007596	blood coagulation	5.43523
GO:0032501	0.105037	-0.291123	multicellular organismal process	GO:0051239	regulation of multicellular organismal process	5.40885
GO:0032879	0.299086	0.370621	regulation of localization	GO:0030100	regulation of endocytosis	5.39727
GO:0051049	0.305753	0.386667	regulation of transport	GO:0030100	regulation of endocytosis	5.39727
GO:0002920	-0.346345	0.158181	regulation of humoral immune response	GO:0006955	immune response	5.39258
GO:0010466	0.176098	-0.263486	negative regulation of peptidase activity	GO:0051346	negative regulation of hydrolase activity	5.35825
GO:0051240	0.11763	-0.233478	positive regulation of multicellular organismal process	GO:0051239	regulation of multicellular organismal process	5.35742
GO:1903036	-0.3235	-0.00479293	positive regulation of response to wounding	GO:0006952	defense response	5.32738
GO:0001525	0.103491	-0.254472	angiogenesis	GO:0048514	blood vessel morphogenesis	5.30707
GO:0098869	-0.232329	0.0379024	cellular oxidant detoxification	GO:0010033	response to organic substance	5.21067
GO:0006639	0.14009	-0.147534	acylglycerol metabolic process	GO:0006641	triglyceride metabolic process	5.19389
GO:0051248	0.158985	-0.257945	negative regulation of protein metabolic process	GO:0006508	proteolysis	5.17832
GO:1900024	0.140273	-0.0610552	regulation of substrate adhesion-dependent cell spreading	GO:0007155	cell adhesion	5.17727
GO:0006638	0.139286	-0.146241	neutral lipid metabolic process	GO:0006641	triglyceride metabolic process	5.16235
GO:0043277	0.287586	0.413654	apoptotic cell clearance	GO:0030100	regulation of endocytosis	5.16235
GO:0032368	0.31101	0.416643	regulation of lipid transport	GO:0032371	regulation of sterol transport	5.12484
GO:0090303	-0.32137	-0.00701919	positive regulation of wound healing	GO:0006952	defense response	5.11924
GO:0035239	0.102543	-0.254898	tube morphogenesis	GO:0048514	blood vessel morphogenesis	5.10488
GO:0034728	0.215407	-0.0102907	nucleosome organization	GO:0034368	protein-lipid complex remodeling	5.09194
GO:0051246	0.187615	-0.242107	regulation of protein metabolic process	GO:0006508	proteolysis	5.07458
GO:0010632	0.108233	-0.287741	regulation of epithelial cell migration	GO:0090130	tissue migration	4.96205
GO:0001935	0.087278	-0.0248077	endothelial cell proliferation	GO:0001935	endothelial cell proliferation	4.94571
GO:0034446	0.121441	-0.0469411	substrate adhesion-dependent cell spreading	GO:0007155	cell adhesion	4.8967
GO:0061644	0.235122	0.31168	protein localization to CENP-A containing chromatin	GO:0032371	regulation of sterol transport	4.76138
GO:0010755	0.183791	-0.235247	regulation of plasminogen activation	GO:0031638	zymogen activation	4.76138
GO:0043086	0.112366	-0.0678201	negative regulation of catalytic activity	GO:0051346	negative regulation of hydrolase activity	4.74379
GO:0070887	-0.321689	0.0532069	cellular response to chemical stimulus	GO:0010033	response to organic substance	4.73337
GO:0051130	0.229748	0.0204802	positive regulation of cellular component organization	GO:0051130	positive regulation of cellular component organization	4.71449
GO:0097435	0.205318	0.011262	supramolecular fiber organization	GO:0051130	positive regulation of cellular component organization	4.65539
GO:0045653	-0.0597245	-0.069322	negative regulation of megakaryocyte differentiation	GO:0045653	negative regulation of megakaryocyte differentiation	4.61712
GO:0030155	0.147044	-0.067216	regulation of cell adhesion	GO:0007155	cell adhesion	4.61712
GO:0071634	0.167106	-0.320675	regulation of transforming growth factor beta production	GO:0071634	regulation of transforming growth factor beta production	4.58759
GO:0050829	-0.431504	0.0440068	defense response to Gram-negative bacterium	GO:0044419	biological process involved in interspecies interaction between organisms	4.51969
GO:1900026	0.136634	-0.0384767	positive regulation of substrate adhesion-dependent cell spreading	GO:0007155	cell adhesion	4.50983
GO:0034097	-0.302712	0.0510552	response to cytokine	GO:0010033	response to organic substance	4.41581
GO:0034380	0.240648	-0.170625	high-density lipoprotein particle assembly	GO:0034368	protein-lipid complex remodeling	4.39528
GO:0046470	0.159906	-0.191554	phosphatidylcholine metabolic process	GO:0006641	triglyceride metabolic process	4.38717
GO:0065009	0.114453	-0.0690243	regulation of molecular function	GO:0051346	negative regulation of hydrolase activity	4.36506
GO:1990748	-0.236053	0.0385452	cellular detoxification	GO:0010033	response to organic substance	4.36506
GO:0071604	0.157519	-0.304573	transforming growth factor beta production	GO:0071634	regulation of transforming growth factor beta production	4.36506
GO:0010628	0.172792	-0.158047	positive regulation of gene expression	GO:0048518	positive regulation of biological process	4.36315
GO:0001936	0.110597	-0.0427023	regulation of endothelial cell proliferation	GO:0001935	endothelial cell proliferation	4.3189
GO:0044092	0.112723	-0.0680408	negative regulation of molecular function	GO:0051346	negative regulation of hydrolase activity	4.29301
GO:0050900	-0.123687	0.105955	leukocyte migration	GO:0016477	cell migration	4.23894
GO:0072359	0.10471	-0.266571	circulatory system development	GO:0048514	blood vessel morphogenesis	4.22934
GO:0015850	0.279731	0.427209	organic hydroxy compound transport	GO:0043691	reverse cholesterol transport	4.2046
GO:0044788	-0.10018	0.0424972	modulation by host of viral process	GO:0044419	biological process involved in interspecies interaction between organisms	4.15819
GO:0051701	-0.109443	0.0457098	biological process involved in interaction with host	GO:0044419	biological process involved in interspecies interaction between organisms	4.15285
GO:0034114	0.133463	-0.0585414	regulation of heterotypic cell-cell adhesion	GO:0007155	cell adhesion	4.11281
GO:0070613	0.189374	-0.243911	regulation of protein processing	GO:0031638	zymogen activation	4.08381
GO:0042157	0.141505	-0.186504	lipoprotein metabolic process	GO:0006508	proteolysis	4.07642
GO:0010594	0.107619	-0.285381	regulation of endothelial cell migration	GO:0090130	tissue migration	4.0505
GO:0045916	-0.30992	0.152979	negative regulation of complement activation	GO:0006955	immune response	4.04352
GO:0097237	-0.237319	0.038781	cellular response to toxic substance	GO:0010033	response to organic substance	4.04352
GO:0010035	-0.276761	0.0460522	response to inorganic substance	GO:0010033	response to organic substance	4.03452
GO:0010954	0.181055	-0.210847	positive regulation of protein processing	GO:0031638	zymogen activation	4.00888
GO:0051128	0.247763	0.00348518	regulation of cellular component organization	GO:0051130	positive regulation of cellular component organization	4.00087
GO:0032376	0.290125	0.405099	positive regulation of cholesterol transport	GO:0032371	regulation of sterol transport	3.94644
GO:0032373	0.290041	0.404914	positive regulation of sterol transport	GO:0032371	regulation of sterol transport	3.94644
GO:0010874	0.305631	0.412087	regulation of cholesterol efflux	GO:0032371	regulation of sterol transport	3.94644
GO:1901700	-0.317739	0.0535506	response to oxygen-containing compound	GO:0010033	response to organic substance	3.92318
GO:0035295	0.103399	-0.260173	tube development	GO:0048514	blood vessel morphogenesis	3.92213
GO:0051336	0.113263	-0.068381	regulation of hydrolase activity	GO:0051346	negative regulation of hydrolase activity	3.92204
GO:0016192	0.310305	0.447143	vesicle-mediated transport	GO:0030100	regulation of endocytosis	3.91498
GO:1903317	0.184822	-0.234416	regulation of protein maturation	GO:0031638	zymogen activation	3.89366
GO:0010634	0.107199	-0.241399	positive regulation of epithelial cell migration	GO:0090130	tissue migration	3.89324
GO:0034441	0.227205	-0.160691	plasma lipoprotein particle oxidation	GO:0034368	protein-lipid complex remodeling	3.86343
GO:0042632	0.0647256	-0.0134686	cholesterol homeostasis	GO:0042632	cholesterol homeostasis	3.8184
GO:1903319	0.176482	-0.200605	positive regulation of protein maturation	GO:0031638	zymogen activation	3.81648
GO:0010875	0.287824	0.401642	positive regulation of cholesterol efflux	GO:0032371	regulation of sterol transport	3.81648
GO:0055092	0.0647256	-0.0134686	sterol homeostasis	GO:0042632	cholesterol homeostasis	3.78016
GO:0032489	-0.166026	0.0133796	regulation of Cdc42 protein signal transduction	GO:0048584	positive regulation of response to stimulus	3.77954
GO:2000427	0.348222	0.354339	positive regulation of apoptotic cell clearance	GO:0030100	regulation of endocytosis	3.77954
GO:0007597	-0.144877	-0.34523	blood coagulation, intrinsic pathway	GO:0031638	zymogen activation	3.77954
GO:0048585	-0.279101	-0.00923769	negative regulation of response to stimulus	GO:0048584	positive regulation of response to stimulus	3.75719
GO:0008037	0.0906189	0.0506817	cell recognition	GO:0008228	opsonization	3.7258
GO:0050790	0.114418	-0.069209	regulation of catalytic activity	GO:0051346	negative regulation of hydrolase activity	3.71984
GO:0006935	-0.402212	0.00944146	chemotaxis	GO:0030334	regulation of cell migration	3.6821
GO:0043393	0.106356	-0.0602457	regulation of protein binding	GO:0051346	negative regulation of hydrolase activity	3.67501
GO:0042981	0.112167	-0.0455063	regulation of apoptotic process	GO:0042981	regulation of apoptotic process	3.67501
GO:0042330	-0.367075	0.00100831	taxis	GO:0030334	regulation of cell migration	3.65652
GO:0043067	0.1123	-0.0456498	regulation of programmed cell death	GO:0042981	regulation of apoptotic process	3.64671
GO:0018149	0.132752	-0.16756	peptide cross-linking	GO:0006508	proteolysis	3.64003
GO:0008203	0.129932	-0.148352	cholesterol metabolic process	GO:0008203	cholesterol metabolic process	3.61802
GO:0001775	0.10309	-0.241649	cell activation	GO:0051239	regulation of multicellular organismal process	3.59833
GO:0031347	-0.402401	0.0227248	regulation of defense response	GO:0006952	defense response	3.59833
GO:0098754	-0.252612	0.0422041	detoxification	GO:0010033	response to organic substance	3.59286
GO:0002697	-0.138405	0.180425	regulation of immune effector process	GO:0006955	immune response	3.59286
GO:0030595	-0.444169	0.0878673	leukocyte chemotaxis	GO:0030334	regulation of cell migration	3.58907
GO:0060326	-0.368759	-0.0219247	cell chemotaxis	GO:0030334	regulation of cell migration	3.58823
GO:0019220	0.168733	-0.164513	regulation of phosphate metabolic process	GO:0019220	regulation of phosphate metabolic process	3.58264
GO:0051174	0.168727	-0.164506	regulation of phosphorus metabolic process	GO:0019220	regulation of phosphate metabolic process	3.5751
GO:0043534	0.106676	-0.253753	blood vessel endothelial cell migration	GO:0016477	cell migration	3.5706
GO:1903028	0.175068	0.493	positive regulation of opsonization	GO:0008228	opsonization	3.5706
GO:0060267	0.121631	-0.0901644	positive regulation of respiratory burst	GO:0060267	positive regulation of respiratory burst	3.5706
GO:0045638	-0.0682525	-0.076631	negative regulation of myeloid cell differentiation	GO:0045653	negative regulation of megakaryocyte differentiation	3.5706
GO:0007044	0.207172	0.00436697	cell-substrate junction assembly	GO:0007044	cell-substrate junction assembly	3.5706
GO:0001817	0.194349	-0.389787	regulation of cytokine production	GO:0071634	regulation of transforming growth factor beta production	3.56161
GO:0042127	0.119698	-0.0492717	regulation of cell population proliferation	GO:0001935	endothelial cell proliferation	3.53297
GO:0002921	-0.328457	0.123814	negative regulation of humoral immune response	GO:0006955	immune response	3.52397
GO:0060263	0.126816	-0.116657	regulation of respiratory burst	GO:0060267	positive regulation of respiratory burst	3.52397
GO:0010951	0.175579	-0.262372	negative regulation of endopeptidase activity	GO:0051346	negative regulation of hydrolase activity	3.51658
GO:0001816	0.181033	-0.374889	cytokine production	GO:0071634	regulation of transforming growth factor beta production	3.5022
GO:0045229	0.197673	0.00990298	external encapsulating structure organization	GO:0051130	positive regulation of cellular component organization	3.49905
GO:0048261	0.358148	0.327853	negative regulation of receptor-mediated endocytosis	GO:0030100	regulation of endocytosis	3.4934
GO:0034113	0.115293	-0.0452929	heterotypic cell-cell adhesion	GO:0007155	cell adhesion	3.46655
GO:2000425	0.364075	0.360638	regulation of apoptotic cell clearance	GO:0030100	regulation of endocytosis	3.37181
GO:0090109	0.229651	0.00361027	regulation of cell-substrate junction assembly	GO:0007044	cell-substrate junction assembly	3.3668
GO:0051893	0.263116	-0.0221724	regulation of focal adhesion assembly	GO:0007044	cell-substrate junction assembly	3.3668
GO:0010903	0.242862	-0.209787	negative regulation of very-low-density lipoprotein particle remodeling	GO:0034368	protein-lipid complex remodeling	3.34144
GO:0150115	0.201467	0.00759221	cell-substrate junction organization	GO:0007044	cell-substrate junction assembly	3.3284
GO:1902652	0.116429	-0.123926	secondary alcohol metabolic process	GO:0008203	cholesterol metabolic process	3.32706
GO:0046503	0.137919	-0.143432	glycerolipid catabolic process	GO:0006641	triglyceride metabolic process	3.32232
GO:0097746	0.0882282	-0.24731	blood vessel diameter maintenance	GO:0007599	hemostasis	3.30594
GO:0009719	-0.271915	0.0442858	response to endogenous stimulus	GO:0050896	response to stimulus	3.30594
GO:0072593	0.127978	-0.124729	reactive oxygen species metabolic process	GO:0042744	hydrogen peroxide catabolic process	3.30594
GO:0016032	0.0608444	-0.0115636	viral process	GO:0016032	viral process	3.30594
GO:0035296	0.045473	-0.12259	regulation of tube diameter	GO:0007599	hemostasis	3.30594
GO:0008283	0.0915885	-0.0267364	cell population proliferation	GO:0001935	endothelial cell proliferation	3.30272
GO:0098609	0.122832	-0.0494407	cell-cell adhesion	GO:0007155	cell adhesion	3.28496
GO:0030219	0.0803982	-0.0577339	megakaryocyte differentiation	GO:0045653	negative regulation of megakaryocyte differentiation	3.28482
GO:0035150	0.0454952	-0.12265	regulation of tube size	GO:0007599	hemostasis	3.28462
GO:0003014	0.092057	-0.205606	renal system process	GO:0003014	renal system process	3.27673
GO:0006734	0.140992	-0.159344	NADH metabolic process	GO:0019220	regulation of phosphate metabolic process	3.27322
GO:0071345	-0.286132	0.0470672	cellular response to cytokine stimulus	GO:0010033	response to organic substance	3.27269
GO:0048041	0.242056	-0.0239725	focal adhesion assembly	GO:0007044	cell-substrate junction assembly	3.25131
GO:0051247	0.176861	-0.198921	positive regulation of protein metabolic process	GO:0006508	proteolysis	3.24607
GO:0006898	0.299603	0.432047	receptor-mediated endocytosis	GO:0030100	regulation of endocytosis	3.241
GO:0008285	0.0983101	-0.0851345	negative regulation of cell population proliferation	GO:0001935	endothelial cell proliferation	3.24037
GO:0016125	0.129484	-0.147853	sterol metabolic process	GO:0008203	cholesterol metabolic process	3.23973
GO:0097278	0.0568482	-0.013763	complement-dependent cytotoxicity	GO:0031640	killing of cells of another organism	3.21884
GO:0044794	-0.0928403	0.0401456	positive regulation by host of viral process	GO:0044419	biological process involved in interspecies interaction between organisms	3.21806
GO:1905954	0.281921	0.384376	positive regulation of lipid localization	GO:0032371	regulation of sterol transport	3.21806
GO:0071353	-0.211594	0.034124	cellular response to interleukin-4	GO:0010033	response to organic substance	3.21069
GO:0150116	0.224176	0.00663252	regulation of cell-substrate junction organization	GO:0007044	cell-substrate junction assembly	3.16153
GO:0050793	0.102995	-0.0882956	regulation of developmental process	GO:0048514	blood vessel morphogenesis	3.16074
GO:0050673	0.088589	-0.0253857	epithelial cell proliferation	GO:0001935	endothelial cell proliferation	3.16067
GO:0008015	0.096327	-0.231874	blood circulation	GO:0003014	renal system process	3.14221
GO:0048259	0.39018	0.377153	regulation of receptor-mediated endocytosis	GO:0030100	regulation of endocytosis	3.12334
GO:0045785	0.141608	-0.0400913	positive regulation of cell adhesion	GO:0007155	cell adhesion	3.10952
GO:0006810	0.288094	0.440844	transport	GO:0030100	regulation of endocytosis	3.09497
GO:0030198	0.199781	0.0100596	extracellular matrix organization	GO:0051130	positive regulation of cellular component organization	3.06715
GO:0051004	0.105187	-0.0599063	regulation of lipoprotein lipase activity	GO:0051346	negative regulation of hydrolase activity	3.06661
GO:0009636	-0.261879	0.0438305	response to toxic substance	GO:0010033	response to organic substance	3.06416
GO:0051129	0.21278	-0.0346127	negative regulation of cellular component organization	GO:0051130	positive regulation of cellular component organization	3.06288
GO:0043062	0.197702	0.00991341	extracellular structure organization	GO:0051130	positive regulation of cellular component organization	3.05556
GO:0051131	0.208048	-0.0125242	chaperone-mediated protein complex assembly	GO:0034368	protein-lipid complex remodeling	3.03476
GO:0071636	0.163668	-0.279983	positive regulation of transforming growth factor beta production	GO:0071634	regulation of transforming growth factor beta production	3.03476
GO:0002768	-0.353321	0.152169	immune response-regulating cell surface receptor signaling pathway	GO:0006955	immune response	3.02555
GO:0070670	-0.221187	0.0364262	response to interleukin-4	GO:0010033	response to organic substance	3.01802
GO:0045652	-0.0634992	-0.0581726	regulation of megakaryocyte differentiation	GO:0045653	negative regulation of megakaryocyte differentiation	3.01802
GO:1902396	0.224747	0.292476	protein localization to bicellular tight junction	GO:0032371	regulation of sterol transport	3.01281
GO:0030185	0.20475	0.274334	nitric oxide transport	GO:0030185	nitric oxide transport	3.01281
GO:0043069	0.0934318	-0.0837728	negative regulation of programmed cell death	GO:0042981	regulation of apoptotic process	3.00135

[truncated: 18 more sheets: Figure S4B, Figure S4C, Figure S5, Figure S6, Figure S7A, Figure S7C, Figure S7D, Figure S7E, Figure S7F, Figure S7G, Figure S7H, Figure S8A, Figure S8B, Figure S9, Figure S10A, Figure S10B, Figure S11A, Figure S11B]
